# Supplementary material for: Using the collaborative cross to identify the role of host genetics in defining the murine gut microbiome
Source: Microbiome. 2023 Jul 8;11:149. doi: 10.1186/s40168-023-01552-8 (PMC10329326; doi:10.1186/s40168-023-01552-8)
Supplement: Supplementary file 9 — Additional file 8: Table S4. LOD scores. [file 40168_2023_1552_MOESM8_ESM.xlsx]

## Sheet: Sheet1
Marker/Phenotype	p_Bacteroidota.c_Bacteroidia.o_Bacteroidales.f_Bacteroidaceae.g_Bacteroides	p_Bacteroidota.c_Bacteroidia.o_Bacteroidales.f_Muribaculaceae.g_Muribaculaceae	p_Bacteroidota.c_Bacteroidia.o_Bacteroidales.f_Rikenellaceae.g_Alistipes	p_Firmicutes.c_Bacilli.o_Lactobacillales.f_Lactobacillaceae.g_Lactobacillus	p_Firmicutes.c_Clostridia.o_Clostridia_vadinBB60_group.f_Clostridia_vadinBB60_group.g_Clostridia_vadinBB60_group	p_Firmicutes.c_Clostridia.o_Lachnospirales.f_Lachnospiraceae.g__A1	p_Firmicutes.c_Clostridia.o_Lachnospirales.f_Lachnospiraceae.g_A2	p_Firmicutes.c_Clostridia.o_Lachnospirales.f_Lachnospiraceae.g_Blautia	p_Firmicutes.c_Clostridia.o_Lachnospirales.f_Lachnospiraceae.g_GCA.900066575	p_Firmicutes.c_Clostridia.o_Lachnospirales.f_Lachnospiraceae.g_Lachnoclostridium	p_Firmicutes.c_Clostridia.o_Lachnospirales.f_Lachnospiraceae.g_Lachnospiraceae_NK4A136_group	p_Firmicutes.c_Clostridia.o_Lachnospirales.f_Lachnospiraceae.g_Roseburia	p_Firmicutes.c_Clostridia.o_Lachnospirales.f_Lachnospiraceae.g_uncultured	p_Firmicutes.c_Clostridia.o_Oscillospirales.f_Oscillospiraceae.g__A1	p_Firmicutes.c_Clostridia.o_Oscillospirales.f_Oscillospiraceae.g_Colidextribacter	p_Firmicutes.c_Clostridia.o_Oscillospirales.f_Oscillospiraceae.g_Oscillibacter	p_Firmicutes.c_Clostridia.o_Oscillospirales.f_Oscillospiraceae.g_uncultured	p_Firmicutes.c_Clostridia.o_Oscillospirales.f_Ruminococcaceae.g_Incertae_Sedis	p_Firmicutes.c_Clostridia.o_Oscillospirales.f_Ruminococcaceae.g_uncultured	p_Firmicutes.c_Clostridia.o_Peptococcales.f_Peptococcaceae.g_uncultured	p_Patescibacteria.c_Saccharimonadia.o_Saccharimonadales.f_Saccharimonadaceae.g_Candidatus_Saccharimonas	p_Actinobacteriota.c_Coriobacteriia.o_Coriobacteriales.f_Eggerthellaceae.g_Enterorhabdus	p_Bacteroidota.c_Bacteroidia.o_Bacteroidales.f_Rikenellaceae.g_Rikenellaceae_RC9_gut_group	p_Firmicutes.c_Clostridia.o_Clostridia_UCG.014.f_Clostridia_UCG.014.g_Clostridia_UCG.014	p_Firmicutes.c_Clostridia.o_Lachnospirales.f_Lachnospiraceae.g_Lachnospiraceae_FCS020_group	p_Firmicutes.c_Clostridia.o_Lachnospirales.f_Lachnospiraceae.g_Lachnospiraceae_UCG.006	p_Bacteroidota.c_Bacteroidia.o_Bacteroidales.f_Muribaculaceae.g_Muribaculum	p_Desulfobacterota.c_Desulfovibrionia.o_Desulfovibrionales.f_Desulfovibrionaceae.g_Bilophila	p_Firmicutes.c_Clostridia.o_Lachnospirales.f_Lachnospiraceae.g_Tuzzerella	p_Firmicutes.c_Clostridia.o_Lachnospirales.f_Lachnospiraceae.g_.Eubacterium._xylanophilum_group	p_Firmicutes.c_Clostridia.o_Oscillospirales.f_Oscillospiraceae.g_NK4A214_group	p_Bacteroidota.c_Bacteroidia.o_Bacteroidales.f_Tannerellaceae.g_Parabacteroides	p_Firmicutes.c_Clostridia.o_Lachnospirales.f_Lachnospiraceae.g_Lachnospiraceae_UCG.001	p_Firmicutes.c_Clostridia.o_Lachnospirales.f_Lachnospiraceae.g_Marvinbryantia	p_Firmicutes.c_Clostridia.o_Oscillospirales.f_Butyricicoccaceae.g_UCG.009	p_Firmicutes.c_Clostridia.o_Oscillospirales.f_Butyricicoccaceae.g_Butyricicoccus	p_Bacteroidota.c_Bacteroidia.o_Bacteroidales.f_Marinifilaceae.g_Odoribacter	p_Firmicutes.c_Clostridia.o_Lachnospirales.f_Lachnospiraceae.g_Acetatifactor	p_Firmicutes.c_Clostridia.o_Oscillospirales.f_Ruminococcaceae.g_Anaerotruncus	p_Firmicutes.c_Clostridia.o_Oscillospirales.f_UCG.010.g_UCG.010	p_Firmicutes.c_Clostridia.o_Peptostreptococcales.Tissierellales.f_Anaerovoracaceae.g_Family_XIII_UCG.001	p_Proteobacteria.c_Gammaproteobacteria.o_Burkholderiales.f_Sutterellaceae.g_Parasutterella	p_Firmicutes.c_Bacilli.o_Erysipelotrichales.f_Erysipelotrichaceae.g_uncultured	p_Firmicutes.c_Clostridia.o_Oscillospirales.f_Ruminococcaceae.g_Harryflintia	p_Bacteroidota.c_Bacteroidia.o_Bacteroidales.f_Rikenellaceae.g_Rikenella	p_Campilobacterota.c_Campylobacteria.o_Campylobacterales.f_Helicobacteraceae.g_Helicobacter	p_Desulfobacterota.c_Desulfovibrionia.o_Desulfovibrionales.f_Desulfovibrionaceae.g_Desulfovibrio	p_Firmicutes.c_Bacilli.o_RF39.f_RF39.g_RF39	p_Firmicutes.c_Bacilli.o_Acholeplasmatales.f_Acholeplasmataceae.g_Anaeroplasma
85% Significance LOD	7.61619	7.63282	7.6633	7.6225	7.66006	7.6663	7.62407	7.66943	7.60248	7.64671	7.62565	7.65744	7.57925	7.77495	7.57664	7.68419	7.63814	7.62402	7.64629	7.65643	7.58918	7.53185	7.58709	7.59372	7.62192	7.63123	7.6657	7.64682	7.64391	7.60836	7.64859	7.61532	7.66962	7.59919	7.71441	7.56477	7.72899	7.7253	7.76976	7.80418	7.64097	7.74294	7.77594	7.81064	7.76259	8.00789	7.82638	7.88062	7.79563
S3J010123784	1.55958	1.75734	1.96614	1.56106	2.714	2.09633	0.704075	0.892454	1.79684	2.59365	0.692104	1.39104	1.02276	3.34429	0.751433	0.820481	0.345368	1.0423	0.381348	2.34971	1.92004	3.2994	2.64571	0.883088	1.59145	2.26007	0.889875	3.91608	2.61447	1.70202	1.8088	2.36792	1.52641	2.11658	1.72044	2.01354	0.78689	1.09508	2.84093	1.02185	1.05358	1.97014	2.12327	1.62801	4.78335	2.712	0.825536	1.84044	1.11676
SAH010136363	1.55958	1.75734	1.96614	1.56106	2.714	2.09633	0.704075	0.892454	1.79684	2.59365	0.692104	1.39104	1.02276	3.34429	0.751433	0.820481	0.345368	1.0423	0.381348	2.34971	1.92004	3.2994	2.64571	0.883088	1.59145	2.26007	0.889875	3.91608	2.61447	1.70202	1.8088	2.36792	1.52641	2.11658	1.72044	2.01354	0.78689	1.09508	2.84093	1.02185	1.05358	1.97014	2.12327	1.62801	4.78335	2.712	0.825536	1.84044	1.11676
S2H010137098	1.55958	1.75734	1.96614	1.56106	2.714	2.09633	0.704075	0.892454	1.79684	2.59365	0.692104	1.39104	1.02276	3.34429	0.751433	0.820481	0.345368	1.0423	0.381348	2.34971	1.92004	3.2994	2.64571	0.883088	1.59145	2.26007	0.889875	3.91608	2.61447	1.70202	1.8088	2.36792	1.52641	2.11658	1.72044	2.01354	0.78689	1.09508	2.84093	1.02185	1.05358	1.97014	2.12327	1.62801	4.78335	2.712	0.825536	1.84044	1.11676
UNCHS000006	1.55959	1.75734	1.96615	1.56106	2.71401	2.09633	0.704069	0.89245	1.79684	2.59354	0.692098	1.39103	1.02275	3.34433	0.751418	0.820476	0.345335	1.04229	0.381355	2.34974	1.92005	3.29939	2.6457	0.883117	1.59144	2.26008	0.889883	3.91607	2.61447	1.70194	1.80883	2.3679	1.52643	2.11661	1.72043	2.01354	0.786885	1.09512	2.84094	1.02185	1.05358	1.97014	2.12331	1.62799	4.78336	2.71201	0.825527	1.84044	1.11675
mUNC010515443	1.55969	1.75738	1.96628	1.56103	2.71417	2.09634	0.703953	0.89238	1.79682	2.5917	0.691992	1.39095	1.02251	3.345	0.751168	0.820399	0.344765	1.04223	0.381467	2.35027	1.92026	3.29915	2.64547	0.88361	1.59133	2.26015	0.890021	3.91604	2.61448	1.70061	1.80945	2.36761	1.52665	2.11716	1.72021	2.01353	0.7868	1.09572	2.84105	1.02181	1.05361	1.97009	2.12404	1.6276	4.78365	2.71225	0.825365	1.84052	1.11669
S2J010178507	1.5348	1.76007	2.04384	1.52823	2.5276	2.08769	0.705777	0.857077	1.81265	2.85185	0.652186	1.35575	0.985529	3.19104	0.719359	0.715585	0.361019	1.03544	0.400386	2.33639	1.99231	3.23384	2.47106	1.19392	1.59481	2.21433	0.873626	3.64851	2.62639	1.86255	1.85061	2.41685	1.08906	2.18289	1.74577	2.04329	0.80091	1.0017	2.77183	0.954486	1.11286	2.30211	1.7626	1.44651	4.81644	2.85016	0.809774	1.95362	1.15127
gUNCHS000018	1.53338	1.76004	2.04786	1.5263	2.5174	2.08679	0.705998	0.853951	1.81481	2.87906	0.648727	1.35245	0.983584	3.18222	0.719376	0.711311	0.36865	1.03731	0.401413	2.33695	1.99661	3.22807	2.45579	1.22291	1.595	2.21212	0.872547	3.6184	2.62741	1.88179	1.85408	2.4197	1.06089	2.18737	1.74855	2.04066	0.80168	0.999391	2.76882	0.951808	1.11773	2.31901	1.74562	1.43492	4.7864	2.8533	0.810406	1.9566	1.15371
S1H010189775	1.53456	1.7574	2.04392	1.51544	2.397	2.09013	0.709775	0.840284	1.8514	3.0049	0.644025	1.34039	0.970966	3.07992	0.713238	0.691588	0.382572	1.00045	0.405822	2.31418	2.00908	3.17642	2.3973	1.2964	1.59595	2.19751	0.874478	3.49644	2.6086	2.0177	1.85941	2.43545	1.00549	2.2113	1.74087	2.02314	0.805209	1.03936	2.77451	0.94044	1.10704	2.38878	1.67676	1.39497	4.685	2.85636	0.813817	1.96012	1.15839
S3N010202785	1.5385	1.74434	2.03813	1.49967	2.20365	2.09431	0.714727	0.816581	1.90351	3.23689	0.637893	1.31977	0.953528	2.91185	0.712978	0.674142	0.431624	0.948167	0.410052	2.28225	2.02645	3.07348	2.29898	1.44359	1.59637	2.1784	0.87844	3.27374	2.57127	2.25533	1.87084	2.44895	0.941559	2.24283	1.73273	1.97325	0.808329	1.11941	2.79223	0.93171	1.09372	2.43549	1.60499	1.34028	4.46951	2.82318	0.826433	1.96158	1.16674
SAJ010205966	1.53954	1.74065	2.03715	1.49701	2.16806	2.09491	0.715473	0.811969	1.91211	3.2841	0.636967	1.31579	0.950723	2.88035	0.714336	0.672989	0.444599	0.939544	0.410419	2.27707	2.02926	3.05171	2.28021	1.47509	1.59628	2.17553	0.879298	3.22901	2.5634	2.30197	1.87337	2.4497	0.933365	2.24763	1.73184	1.96093	0.80853	1.1365	2.79678	0.93148	1.09184	2.43441	1.59725	1.33157	4.42256	2.81158	0.829799	1.96124	1.16839
gUNC28841	1.54223	1.73064	2.03499	1.49135	2.08698	2.09606	0.716943	0.801175	1.93026	3.39759	0.63514	1.30651	0.944882	2.80814	0.719195	0.673013	0.479257	0.921294	0.410707	2.26605	2.03507	2.99857	2.23685	1.55265	1.59586	2.16973	0.881444	3.12263	2.54416	2.4117	1.8797	2.44909	0.919642	2.25719	1.73067	1.92883	0.808489	1.17837	2.80865	0.932936	1.08825	2.41905	1.58682	1.31373	4.30695	2.77805	0.838736	1.95964	1.17227
gUNC30322	1.54221	1.73066	2.03498	1.49137	2.0869	2.09606	0.716953	0.80122	1.93026	3.39799	0.63519	1.30656	0.944952	2.80785	0.719264	0.673021	0.479411	0.921324	0.410707	2.26591	2.03506	2.99878	2.23693	1.55262	1.59586	2.16971	0.881403	3.12257	2.54417	2.41198	1.8796	2.44908	0.919501	2.25715	1.73073	1.92879	0.808488	1.17823	2.80863	0.932937	1.08827	2.41904	1.58655	1.31384	4.30692	2.77806	0.838777	1.95964	1.17228
B10010006645	1.54205	1.7308	2.03494	1.49139	2.08646	2.09605	0.717006	0.801455	1.93028	3.4001	0.635463	1.3069	0.945334	2.8064	0.719583	0.673068	0.480144	0.921435	0.410709	2.26513	2.035	2.99994	2.23753	1.55239	1.59581	2.16955	0.881184	3.12237	2.54416	2.41342	1.87904	2.44904	0.918739	2.25696	1.73102	1.92863	0.808479	1.17747	2.80843	0.932955	1.0883	2.41896	1.58527	1.31439	4.30687	2.77815	0.83897	1.95963	1.17235
gUNCHS000043	1.54204	1.7308	2.03493	1.49139	2.08644	2.09605	0.717008	0.801465	1.93028	3.40019	0.635475	1.30691	0.945351	2.80633	0.719597	0.67307	0.480176	0.92144	0.410709	2.2651	2.035	2.99999	2.23756	1.55238	1.59581	2.16955	0.881174	3.12236	2.54416	2.41348	1.87902	2.44904	0.918706	2.25695	1.73104	1.92862	0.808478	1.17744	2.80842	0.932956	1.0883	2.41895	1.58521	1.31441	4.30687	2.77815	0.838978	1.95963	1.17235
gJAX00000353	1.54176	1.73105	2.03486	1.49144	2.08567	2.09603	0.717098	0.801873	1.93031	3.40385	0.635946	1.30749	0.946012	2.80381	0.720152	0.673154	0.48145	0.921636	0.410712	2.26374	2.03491	3.00198	2.23859	1.55197	1.59572	2.16927	0.880793	3.12201	2.54415	2.41596	1.87805	2.44897	0.917389	2.25663	1.73155	1.92834	0.808462	1.17614	2.80808	0.932988	1.08835	2.41881	1.58301	1.31536	4.3068	2.77831	0.839314	1.95962	1.17248
SNT010330009	1.54161	1.73118	2.03482	1.49147	2.08525	2.09602	0.717146	0.8021	1.93032	3.40585	0.636205	1.30781	0.946377	2.80243	0.720457	0.6732	0.482146	0.921746	0.410714	2.263	2.03485	3.00309	2.23917	1.55174	1.59567	2.16913	0.880581	3.12184	2.54415	2.41731	1.87751	2.44892	0.916666	2.25644	1.73183	1.92819	0.808452	1.17542	2.80789	0.933006	1.08837	2.41874	1.58179	1.31588	4.30678	2.7784	0.839498	1.95962	1.17255
mUNC010010509	1.5416	1.73119	2.03482	1.49147	2.08524	2.09602	0.717148	0.80211	1.93032	3.40594	0.636217	1.30783	0.946394	2.80236	0.720471	0.673202	0.482178	0.921751	0.410714	2.26296	2.03485	3.00314	2.2392	1.55173	1.59567	2.16912	0.880572	3.12183	2.54415	2.41738	1.87749	2.44892	0.916633	2.25643	1.73185	1.92819	0.808452	1.17538	2.80788	0.933006	1.08837	2.41873	1.58174	1.31591	4.30678	2.7784	0.839506	1.95962	1.17255
gUNC66010	1.54152	1.73126	2.0348	1.49148	2.08501	2.09601	0.717174	0.802234	1.93033	3.40703	0.636358	1.308	0.946593	2.80161	0.720638	0.673227	0.482559	0.921811	0.410715	2.26256	2.03482	3.00374	2.23952	1.5516	1.59564	2.16904	0.880456	3.12173	2.54414	2.41811	1.87719	2.4489	0.916238	2.25633	1.732	1.9281	0.808446	1.17499	2.80778	0.933016	1.08839	2.41869	1.58108	1.31619	4.30676	2.77845	0.839606	1.95961	1.17259
S6J010381992	1.54152	1.73126	2.0348	1.49148	2.08501	2.09601	0.717177	0.802238	1.93033	3.40703	0.636356	1.308	0.946599	2.80161	0.720639	0.673232	0.482559	0.921811	0.410715	2.26256	2.03482	3.00374	2.23951	1.5516	1.59564	2.16904	0.880456	3.12173	2.54415	2.41811	1.8772	2.4489	0.916236	2.25633	1.73201	1.92811	0.808446	1.17499	2.80778	0.933015	1.08839	2.41869	1.58108	1.31618	4.30676	2.77845	0.839601	1.95961	1.1726
mbackupJAX00000484	1.54152	1.73126	2.0348	1.49148	2.08501	2.09601	0.717177	0.802238	1.93033	3.40703	0.636356	1.308	0.946599	2.80161	0.720639	0.673232	0.482559	0.921811	0.410715	2.26256	2.03482	3.00374	2.23951	1.5516	1.59564	2.16904	0.880456	3.12173	2.54415	2.41811	1.8772	2.4489	0.916236	2.25633	1.73201	1.92811	0.808446	1.17499	2.80778	0.933015	1.08839	2.41869	1.58108	1.31618	4.30676	2.77845	0.839601	1.95961	1.1726
gUNC83675	1.5415	1.73109	2.03501	1.49147	2.08493	2.096	0.717197	0.802281	1.93039	3.40702	0.63639	1.30801	0.94661	2.80177	0.720702	0.673231	0.482528	0.921782	0.410673	2.26257	2.03481	3.00378	2.23961	1.55156	1.59563	2.1691	0.880598	3.12168	2.54419	2.4181	1.87731	2.44888	0.91622	2.25637	1.73216	1.92798	0.808604	1.17503	2.80778	0.933159	1.08833	2.4187	1.58109	1.31615	4.30711	2.77887	0.839706	1.95986	1.17245
gJAX00241755	1.54137	1.72893	2.03827	1.4919	2.08281	2.09629	0.717235	0.803158	1.93233	3.40775	0.636672	1.30859	0.946722	2.80469	0.721915	0.673221	0.482104	0.922185	0.410469	2.26405	2.03477	3.00435	2.24057	1.55136	1.59565	2.17008	0.882358	3.12127	2.54656	2.4178	1.87851	2.45008	0.91611	2.2572	1.73404	1.92576	0.809365	1.17504	2.80777	0.935282	1.08787	2.41867	1.58123	1.31576	4.31231	2.7847	0.841054	1.9629	1.17106
S6Y010430291	1.54101	1.7272	2.0406	1.49252	2.08295	2.09841	0.717207	0.804312	1.93285	3.40775	0.637458	1.30719	0.945384	2.80305	0.722544	0.673162	0.481856	0.920218	0.410375	2.26402	2.03539	3.00064	2.23777	1.55558	1.59536	2.17088	0.876344	3.12175	2.54704	2.41981	1.87893	2.44076	0.91315	2.25587	1.73693	1.92507	0.80831	1.17694	2.80276	0.935854	1.08864	2.41631	1.58614	1.31487	4.31345	2.78324	0.841592	1.96409	1.16559
gUNC98241	1.50642	1.45473	2.28476	1.68218	2.04258	2.09319	0.739126	0.859702	2.18815	3.30378	0.633437	1.69536	0.925144	3.14681	0.857364	0.633978	0.454526	1.13026	0.314775	2.356	2.0137	2.91342	2.26565	1.28763	1.68957	2.22628	0.826732	2.80285	2.95095	2.42225	1.90473	2.60363	0.980281	2.31917	2.00638	1.94833	0.938181	1.18708	2.76881	0.97276	1.01079	2.41237	1.58792	1.34764	4.69497	3.0681	0.907566	2.00896	1.18217
S2R010469462	1.44158	1.23505	2.70485	1.81502	2.0576	2.10959	0.770636	1.06276	2.41801	3.28025	0.645526	2.15235	0.895773	3.36909	1.23677	0.583057	0.45113	1.52674	0.304186	2.75541	1.92403	2.72289	2.28182	0.996161	1.75785	2.25107	0.958325	2.21372	3.40787	2.41798	1.94095	2.86574	1.01054	2.25617	2.17835	2.03044	1.28736	1.39287	2.64461	1.23989	0.962318	2.40523	1.55079	1.37619	5.00074	3.38981	1.07874	2.24858	1.26026
gUNC114802	1.44125	1.23427	2.70568	1.81504	2.05819	2.11039	0.770648	1.06362	2.41807	3.2798	0.645915	2.15155	0.895296	3.36814	1.23686	0.582979	0.451166	1.52602	0.304261	2.75487	1.92434	2.72165	2.28059	0.997744	1.75779	2.25125	0.956163	2.21377	3.40793	2.41883	1.9411	2.86213	1.00928	2.25573	2.17938	2.03066	1.28713	1.39338	2.64271	1.23972	0.962627	2.40457	1.55276	1.37579	5.00031	3.38862	1.07885	2.24852	1.2582
gUNC120225	1.43131	1.23288	2.72494	1.80643	2.06014	2.12227	0.758334	1.10077	2.40333	3.2877	0.65162	2.15679	0.874191	3.33336	1.24082	0.578761	0.454689	1.48599	0.293581	2.77597	1.91417	2.63455	2.23187	1.06465	1.76063	2.27245	0.875211	2.23056	3.41181	2.4478	1.92192	2.75404	0.960128	2.2393	2.20828	2.06156	1.24843	1.43486	2.55808	1.24643	0.971527	2.36292	1.61718	1.34438	4.98103	3.31976	1.07587	2.24283	1.19281
S3R010508538	1.42676	1.23473	2.73302	1.8039	2.0631	2.11544	0.74996	1.12912	2.39952	3.29347	0.671216	2.16448	0.866986	3.31241	1.2401	0.577482	0.44936	1.46224	0.288833	2.79299	1.91217	2.59848	2.22225	1.11932	1.7714	2.2765	0.846038	2.24704	3.43674	2.46174	1.91018	2.74971	0.936081	2.23821	2.22109	2.06348	1.23429	1.45425	2.52812	1.24885	0.985164	2.35017	1.63717	1.33252	4.9575	3.3083	1.07444	2.23731	1.17051
mJAX00242215	1.43455	1.46357	2.77016	1.79873	2.02347	2.14544	0.63878	1.23483	2.39228	3.43295	0.655947	2.21453	0.792212	3.19813	1.23653	0.580223	0.405635	1.4385	0.21377	3.08194	1.88074	2.20059	2.09989	1.33302	1.77138	2.27542	0.61911	2.33287	3.55282	2.42145	1.63642	2.85309	0.813365	2.30668	2.23889	2.08164	1.06759	1.64927	2.34301	1.31577	1.09113	2.27925	1.70819	1.24471	4.77704	3.19939	1.05803	2.19759	1.11802
B10010013203	1.47957	1.5257	2.76612	1.79771	2.01782	2.10093	0.62591	1.07437	2.38151	3.43416	0.572813	2.24607	0.819158	3.25845	1.23391	0.577175	0.409766	1.46268	0.211237	3.05792	1.87355	2.34202	2.15546	1.12447	1.73066	2.27581	0.687786	2.28558	3.49342	2.33681	1.64979	2.94714	0.911719	2.31698	2.1815	2.08242	1.10871	1.58527	2.45402	1.31709	1.05402	2.30675	1.60097	1.24641	4.8926	3.22613	1.05899	2.22399	1.2404
gUNC132724	1.49226	1.54611	2.74391	1.79368	2.01098	2.08091	0.630469	1.00919	2.374	3.42169	0.527877	2.26396	0.836632	3.30261	1.23206	0.575494	0.416692	1.48746	0.210159	3.03734	1.86553	2.42016	2.18274	1.01009	1.71395	2.27555	0.752832	2.25823	3.45449	2.28855	1.65878	3.02213	0.966597	2.33487	2.14034	2.09288	1.13512	1.5428	2.51726	1.31707	1.027	2.32429	1.53828	1.25205	4.93937	3.24441	1.06019	2.23163	1.31153
S2R010540133	1.49365	1.54903	2.73563	1.79225	2.00883	2.07684	0.633285	0.996918	2.37194	3.41701	0.51726	2.26823	0.841092	3.31435	1.23157	0.575085	0.418957	1.49475	0.209954	3.0313	1.86304	2.43886	2.1887	0.983242	1.7105	2.27549	0.771838	2.25169	3.4443	2.27667	1.66124	3.04246	0.97955	2.34091	2.12945	2.09679	1.14196	1.53194	2.5323	1.31695	1.0196	2.32862	1.52294	1.25397	4.94754	3.24914	1.06059	2.2324	1.32867
SFJ010541296	1.49386	1.54953	2.73371	1.79193	2.00834	2.07602	0.633983	0.994502	2.37149	3.41592	0.515013	2.26913	0.842052	3.31689	1.23147	0.574998	0.419471	1.49637	0.209913	3.02995	1.86247	2.44283	2.18993	0.977582	1.70979	2.27547	0.776056	2.25031	3.44208	2.27413	1.66178	3.04689	0.982283	2.34229	2.12709	2.09769	1.14344	1.52961	2.53548	1.31692	1.01797	2.32954	1.51967	1.25441	4.94909	3.25017	1.06068	2.23251	1.3323
gUNC137674	1.49435	1.55202	2.71758	1.78925	2.00444	2.07051	0.640266	0.978946	2.36798	3.4069	0.498589	2.27569	0.84924	3.33613	1.23069	0.574345	0.423617	1.50901	0.209652	3.01927	1.85797	2.47203	2.19856	0.936534	1.70476	2.27541	0.80907	2.24025	3.42523	2.25516	1.66598	3.08048	1.00213	2.35359	2.1092	2.10528	1.15469	1.51213	2.55861	1.3166	1.00542	2.33631	1.4955	1.25795	4.95825	3.25783	1.06145	2.23255	1.35886
gUNC145909	1.4175	1.50187	3.00127	1.24367	2.00743	1.96864	0.616094	0.845639	2.18359	3.438	0.476024	2.51809	0.603677	2.75668	1.13906	0.36435	0.741697	0.928839	0.246304	2.95719	2.18195	2.5958	2.20192	0.917422	1.70372	2.19108	1.26891	2.28154	3.09158	2.27319	1.47349	3.82038	0.888828	2.69129	1.3819	2.45652	1.03185	1.40147	2.44796	1.26947	0.526194	2.63824	1.41279	0.987814	4.67686	3.28245	1.26261	1.77425	1.38979
gUNC149968	1.42504	1.45381	3.08173	1.18267	2.01695	1.94294	0.620959	0.809228	2.1818	3.44844	0.491967	2.60966	0.58612	2.74389	1.10927	0.371658	0.765925	0.90323	0.253812	2.97644	2.24867	2.5733	2.2597	0.879293	1.72667	2.13475	1.24827	2.17125	3.12706	2.30889	1.53218	3.7786	0.941207	2.6742	1.37802	2.48999	1.04504	1.45098	2.4761	1.24076	0.51023	2.71624	1.41985	0.97575	4.74856	3.32183	1.2697	1.71236	1.45432
S3N010598436	1.42837	1.43039	3.05973	1.17021	2.01763	1.91991	0.614895	0.803706	2.15682	3.43147	0.477242	2.59898	0.598071	2.72919	1.07314	0.366742	0.780358	0.8978	0.257996	2.91423	2.32945	2.5785	2.24506	0.88547	1.72854	2.08462	1.25919	2.20864	3.12188	2.31455	1.55147	3.77902	0.961481	2.63323	1.37126	2.47409	1.05769	1.45501	2.48826	1.20384	0.514398	2.73532	1.40323	0.97478	4.6748	3.30789	1.24648	1.65849	1.47293
gUNC164396	1.43751	1.33101	2.94208	1.15043	2.02387	1.82143	0.577153	0.791129	2.02255	3.3288	0.406597	2.52439	0.672228	2.66232	0.894522	0.390142	0.883766	0.897769	0.307454	2.65896	2.77063	2.62535	2.16894	0.916928	1.72328	1.82816	1.31339	2.43533	3.07907	2.34777	1.6905	3.72936	1.05703	2.39175	1.32499	2.38249	1.13297	1.45012	2.48219	1.00961	0.541455	2.85219	1.31353	0.988103	4.12681	3.17277	1.11268	1.34369	1.57342
mUNC171301	1.44017	1.29747	2.90993	1.15505	2.02832	1.79257	0.569196	0.798673	1.97215	3.28089	0.398599	2.50031	0.713774	2.63643	0.836387	0.41949	0.934245	0.904996	0.340433	2.57676	2.93539	2.64193	2.16296	0.926239	1.7275	1.73612	1.3357	2.51865	3.06135	2.37291	1.74422	3.68578	1.0956	2.31075	1.30559	2.3481	1.16441	1.44355	2.45321	0.937841	0.549354	2.90328	1.27798	1.00564	3.87537	3.09977	1.06231	1.22228	1.61941
gUNCHS000159	1.44084	1.27558	2.88311	1.1682	2.03254	1.77469	0.562147	0.808875	1.93323	3.24238	0.394032	2.47895	0.749564	2.61979	0.793662	0.451957	0.978592	0.916509	0.371636	2.52502	3.06469	2.66027	2.15866	0.933914	1.72878	1.66746	1.35386	2.59033	3.04512	2.39324	1.79248	3.64608	1.12366	2.24218	1.28818	2.31981	1.19032	1.4331	2.41879	0.882358	0.556041	2.94536	1.25043	1.02284	3.65338	3.03072	1.02051	1.12308	1.65591
mJAX00243111	1.43869	1.22618	2.82452	1.21455	2.0426	1.74997	0.560066	0.853336	1.85409	3.14468	0.411887	2.42311	0.845462	2.57937	0.72219	0.541034	1.08321	0.95068	0.455657	2.41587	3.31438	2.69256	2.18278	0.951756	1.74164	1.53492	1.40085	2.74734	3.00398	2.44566	1.88661	3.53561	1.17593	2.1261	1.25279	2.25954	1.2406	1.39683	2.31412	0.772522	0.567465	3.03824	1.19087	1.07654	3.1699	2.87376	0.936194	0.924778	1.73697
gJAX00001099	1.4319	1.20501	2.8176	1.25852	2.04507	1.74395	0.559927	0.880096	1.80995	3.08362	0.429745	2.38258	0.907346	2.56416	0.688047	0.623955	1.16601	0.982718	0.521583	2.38483	3.45241	2.7293	2.215	0.952251	1.74997	1.45933	1.42513	2.80922	2.97398	2.48151	1.94412	3.46055	1.19912	2.0538	1.22893	2.2417	1.26664	1.36858	2.21646	0.71021	0.574376	3.11502	1.15902	1.11848	2.84352	2.75418	0.893622	0.798341	1.7762
gUNC197893	1.42811	1.18779	2.81653	1.2597	2.0474	1.74211	0.565987	0.887302	1.80897	3.07346	0.437676	2.37698	0.911434	2.56551	0.689971	0.623493	1.17064	0.981633	0.528616	2.36812	3.45448	2.74827	2.21858	0.956719	1.75229	1.46078	1.4425	2.81217	2.97061	2.49388	1.95915	3.45177	1.19926	2.04625	1.23033	2.24104	1.2765	1.36041	2.22233	0.707083	0.571436	3.11583	1.15771	1.12591	2.84334	2.75697	0.895484	0.800292	1.76958
SS1010732397	1.42422	1.16569	2.81459	1.25903	2.05169	1.73839	0.57351	0.896436	1.80882	3.06133	0.448807	2.37513	0.915755	2.56687	0.692359	0.62321	1.17574	0.979787	0.537274	2.34976	3.4574	2.76927	2.22713	0.961154	1.75609	1.46209	1.46287	2.81253	2.9689	2.50701	1.98121	3.441	1.20212	2.03735	1.23185	2.24243	1.28615	1.35119	2.23125	0.703557	0.56614	3.12032	1.15824	1.13125	2.84703	2.76458	0.896833	0.801149	1.76687
gUNC207853	1.42049	1.14561	2.81283	1.2584	2.05565	1.73509	0.58035	0.905119	1.80866	3.04965	0.459078	2.37317	0.919643	2.56787	0.694841	0.623023	1.18056	0.978272	0.545569	2.33263	3.46008	2.78821	2.23475	0.965445	1.75921	1.46327	1.48188	2.81302	2.9673	2.51899	2.0013	3.43067	1.2047	2.02901	1.2332	2.24376	1.29503	1.34267	2.23957	0.70058	0.561509	3.12448	1.15868	1.13619	2.85056	2.77165	0.898117	0.802063	1.76431
SSH010754626	1.41743	1.12979	2.81143	1.25789	2.05883	1.73255	0.585745	0.912234	1.80851	3.03998	0.467289	2.37142	0.922688	2.5685	0.697016	0.622924	1.1845	0.977187	0.552408	2.3188	3.46224	2.80302	2.24065	0.969011	1.76144	1.46418	1.49723	2.81351	2.96601	2.52844	2.01717	3.42218	1.20674	2.02226	1.23425	2.24484	1.30212	1.33586	2.24627	0.698393	0.557989	3.1278	1.159	1.14015	2.85348	2.77734	0.899167	0.802879	1.76222
B10010019233	1.41143	1.10035	2.80883	1.25692	2.06486	1.72798	0.595796	0.926136	1.80819	3.02085	0.482849	2.36766	0.928309	2.56922	0.701596	0.62286	1.19214	0.975431	0.565868	2.29228	3.46632	2.83027	2.25138	0.976109	1.76501	1.46583	1.52665	2.81473	2.9635	2.54608	2.04671	3.40545	1.2105	2.00931	1.23614	2.24693	1.31549	1.32295	2.25909	0.694718	0.551754	3.1341	1.15952	1.14769	2.85925	2.7882	0.90122	0.804643	1.7582
gUNC216547	1.40977	1.09256	2.80814	1.25666	2.06649	1.7268	0.598457	0.929967	1.8081	3.01554	0.487027	2.36655	0.929783	2.56932	0.702929	0.622869	1.19424	0.975029	0.569598	2.28508	3.46742	2.83741	2.25416	0.978088	1.76583	1.46626	1.53464	2.81512	2.96282	2.55077	2.05454	3.40082	1.2115	2.00579	1.23663	2.24751	1.31908	1.31947	2.26257	0.693832	0.550174	3.1358	1.15964	1.14972	2.86085	2.79113	0.901784	0.805163	1.75711
mJAX00243648	1.40018	1.04813	2.8042	1.25518	2.07534	1.72069	0.613825	0.953215	1.80724	2.98575	0.511065	2.35902	0.937965	2.56919	0.71126	0.62316	1.2069	0.973494	0.592532	2.2429	3.47544	2.87622	2.26898	0.990787	1.76889	1.46863	1.58135	2.81457	2.95983	2.57453	2.09898	3.37002	1.21712	1.98358	1.23925	2.24823	1.34026	1.30096	2.28304	0.689584	0.541908	3.14466	1.16014	1.16174	2.86775	2.80565	0.905268	0.807989	1.74983
gUNC235488	1.39679	1.03311	2.80287	1.25466	2.07843	1.71873	0.618973	0.961596	1.80693	2.97477	0.519379	2.35603	0.940681	2.56884	0.714491	0.623347	1.21141	0.97319	0.600856	2.22816	3.47823	2.88901	2.27373	0.995423	1.76953	1.46942	1.59781	2.8146	2.95874	2.58264	2.11409	3.3591	1.219	1.97567	1.24013	2.24857	1.34753	1.29458	2.29024	0.688445	0.539355	3.14774	1.16028	1.16593	2.8703	2.81069	0.90651	0.80911	1.74732
SAJ010827162	1.39645	1.03161	2.80279	1.25466	2.07876	1.71843	0.619449	0.962336	1.80689	2.97366	0.520229	2.35573	0.940934	2.56871	0.714808	0.623364	1.21184	0.97305	0.601684	2.22679	3.47852	2.89022	2.27419	0.995948	1.76964	1.46951	1.59933	2.81456	2.95868	2.58354	2.11561	3.35822	1.21914	1.97496	1.24021	2.24863	1.34827	1.29396	2.29097	0.688358	0.539116	3.14805	1.16031	1.16636	2.87044	2.81115	0.906644	0.809187	1.74699
ST2010841024	1.38588	1.03746	2.8016	1.25634	2.07766	1.71729	0.620095	0.96326	1.80614	2.99022	0.52487	2.37004	0.942797	2.56367	0.712988	0.623309	1.21422	0.971898	0.598847	2.22253	3.47337	2.9069	2.27825	0.998477	1.77521	1.46965	1.60264	2.81499	2.96391	2.58176	2.10266	3.35567	1.22244	1.97943	1.23384	2.24684	1.3562	1.28529	2.29363	0.688838	0.539377	3.14749	1.16104	1.16186	2.86948	2.81721	0.907101	0.808892	1.73914
SFR010865397	1.23106	1.12464	2.78797	1.28285	2.05589	1.70024	0.619667	0.972252	1.793	3.21246	0.584485	2.58715	0.961695	2.46675	0.689959	0.622109	1.25043	0.95592	0.554621	2.12395	3.41756	3.12878	2.31776	1.03568	1.82207	1.4673	1.63566	2.85162	3.05133	2.52503	1.8739	3.26972	1.2709	2.03963	1.14932	2.22234	1.47568	1.15962	2.32761	0.697094	0.542755	3.13113	1.16718	1.09699	2.85732	2.92074	0.913826	0.805671	1.62666
B10010021636	1.23021	1.12512	2.78791	1.28301	2.05574	1.70014	0.619602	0.972275	1.79292	3.21355	0.584763	2.58839	0.961753	2.46608	0.689855	0.622102	1.25064	0.955835	0.554363	2.1232	3.41736	3.12985	2.31785	1.03588	1.82212	1.46726	1.63575	2.85203	3.05188	2.52454	1.87242	3.26897	1.27116	2.03992	1.14891	2.22223	1.47636	1.15894	2.32777	0.697148	0.54277	3.13099	1.16719	1.09664	2.85727	2.9214	0.913861	0.80566	1.62607
SS1010876449	1.2282	1.19959	2.80317	1.36183	2.02332	1.67535	0.566177	0.974391	1.84445	3.22484	0.535424	2.6758	0.923332	2.45716	0.700778	0.62508	1.27556	0.987834	0.533591	2.19952	3.41102	3.05697	2.24347	1.0282	1.78507	1.5411	1.644	2.83141	3.14006	2.50005	1.75645	3.34742	1.24668	2.05696	1.13105	2.20367	1.42834	1.12747	2.36832	0.713453	0.601962	3.09116	1.17112	1.08152	2.81136	2.92033	0.916551	0.772022	1.62646
gUNC258775	1.36319	1.16594	2.86194	1.36332	2.13651	1.59041	0.533817	0.888946	1.87874	3.15996	0.548691	2.75914	1.04324	2.45411	0.798512	0.710375	1.38437	1.02207	0.640791	2.37503	3.69554	2.93893	2.19066	1.15674	1.9088	1.68036	1.78768	2.45276	3.15596	2.64154	1.57921	4.04283	1.18368	2.21499	1.34256	1.94192	1.37042	1.26704	2.41829	0.759763	0.643368	3.15219	1.21705	1.16496	2.67866	2.84078	0.899761	0.72435	1.48445
ST2010894972	1.69332	1.04999	2.86428	1.36098	2.23881	1.48154	0.523846	0.657159	1.88274	3.02509	0.452883	2.62295	1.0672	2.45013	0.964166	0.801901	1.4243	1.08213	0.881168	2.50412	4.09718	2.37755	2.08364	1.22011	1.76355	1.79527	1.49374	1.86911	3.00545	2.70208	1.5139	4.03651	0.874807	2.42765	1.74121	1.60424	1.10772	1.80094	1.96073	0.797729	0.718923	3.17409	1.14178	1.47987	2.19939	2.77218	0.833434	0.552809	1.42827
SBH010911793	1.77767	1.11513	2.81498	1.40691	2.27097	1.43625	0.520964	0.632176	1.88144	3.13686	0.516261	2.79068	1.12683	2.33651	1.04095	0.832058	1.48811	1.13689	0.99194	2.51707	4.14208	2.30952	2.1265	1.31683	1.8884	1.84405	1.49548	1.64182	3.02983	2.80334	1.31222	4.21335	0.78709	2.48068	1.87122	1.4932	1.07122	1.98909	1.79166	0.842852	0.764626	3.18217	1.15819	1.5837	1.93385	2.8143	0.779424	0.474212	1.38962
B10010023005	2.00086	1.19903	2.67044	1.52847	2.29322	1.37713	0.570043	0.646053	1.893	3.19107	0.629304	2.97413	1.19044	2.15935	1.2015	0.862922	1.6066	1.32035	1.22318	2.47317	4.0098	2.04878	2.12392	1.52123	2.11813	1.92093	1.46361	1.31695	3.0725	3.017	1.03634	4.41981	0.616644	2.55243	2.14496	1.42813	0.964771	2.41723	1.43203	0.945586	0.858706	3.15646	1.22065	1.8123	1.44636	2.77921	0.658451	0.353848	1.45745
gUNCHS000248	2.1124	1.21456	2.58202	1.60846	2.2814	1.36134	0.614907	0.681633	1.90844	3.12016	0.668422	2.97175	1.17927	2.09419	1.27669	0.864483	1.64565	1.44058	1.32623	2.41871	3.84275	1.88978	2.05277	1.63586	2.20738	1.95345	1.44346	1.23714	3.08925	3.10432	0.970038	4.39887	0.535877	2.58069	2.27955	1.4668	0.914179	2.62291	1.25895	0.995824	0.908355	3.11413	1.26151	1.92341	1.26248	2.71871	0.60138	0.314455	1.55037
mUNC282212	2.2592	1.19208	2.46452	1.72796	2.24663	1.31388	0.636641	0.635994	1.95906	2.95444	0.648198	2.87559	1.13118	2.00519	1.37088	0.893999	1.7277	1.58899	1.47243	2.28651	3.88508	1.63103	1.84777	1.70895	2.14854	2.01723	1.32824	1.27318	3.13633	3.12225	0.996003	4.04697	0.483847	2.57904	2.46779	1.52177	0.890473	2.94766	1.16479	1.06237	0.998754	3.12036	1.26052	2.04782	1.29662	2.71631	0.553089	0.311572	1.77153
mbackupUNC010532073	2.23912	1.1825	2.47955	1.76082	2.23277	1.30487	0.641444	0.628449	1.98061	2.9005	0.623883	2.85836	1.12269	1.97935	1.37235	0.8992	1.7665	1.60733	1.4716	2.26216	3.88485	1.54621	1.79798	1.74535	2.09294	2.03835	1.31424	1.30083	3.13154	3.10432	0.923141	4.02993	0.475764	2.53651	2.47168	1.54642	0.897175	2.98313	1.14898	1.09567	1.01881	3.1122	1.24957	2.07202	1.29325	2.69471	0.554559	0.318872	1.80234
gUNC297129	1.82409	1.12437	2.61799	2.08609	2.24402	1.45239	0.735801	0.696725	2.27684	1.90056	0.552655	1.87055	0.755505	1.99627	1.47265	1.00336	1.51513	1.68438	1.24229	1.63569	4.03215	1.09631	0.62201	2.06646	1.57393	2.10221	1.32713	1.28144	3.17028	2.42471	0.302036	3.07465	0.923049	3.02446	2.19351	1.49929	0.889632	1.87987	1.77036	1.53161	1.0927	3.0163	1.28429	2.45364	1.11336	2.36402	0.7578	0.504844	1.81229
S3J010984363	1.82409	1.12437	2.61799	2.08609	2.24402	1.45239	0.735801	0.696725	2.27684	1.90056	0.552655	1.87055	0.755505	1.99627	1.47265	1.00336	1.51513	1.68438	1.24229	1.63569	4.03215	1.09631	0.62201	2.06646	1.57393	2.10221	1.32713	1.28144	3.17028	2.42471	0.302036	3.07465	0.923049	3.02446	2.19351	1.49929	0.889632	1.87987	1.77036	1.53161	1.0927	3.0163	1.28429	2.45364	1.11336	2.36402	0.7578	0.504844	1.81229
mJAX00001692	1.79864	1.0864	2.67869	2.12613	2.22946	1.40362	0.828936	0.729503	2.34365	1.85524	0.617526	1.89354	0.780921	1.98676	1.48832	1.02097	1.58742	1.75348	1.26836	1.65867	4.03529	1.11854	0.565211	2.11469	1.63066	2.19732	1.3353	1.26302	3.15221	2.37214	0.289188	3.18956	0.99597	2.9119	2.22201	1.48324	0.899655	1.88605	1.72735	1.49761	1.16532	3.01388	1.27066	2.3332	1.07237	2.30302	0.755708	0.516487	1.70143
gICR4001	1.79682	1.08759	2.67826	2.12736	2.22913	1.40216	0.829967	0.729874	2.3441	1.85236	0.619732	1.89291	0.782787	1.98513	1.49102	1.02214	1.59304	1.75674	1.27043	1.66204	4.03289	1.1226	0.562049	2.11541	1.63263	2.19949	1.33565	1.2678	3.15411	2.37324	0.289849	3.18786	0.997117	2.91149	2.22235	1.48081	0.896313	1.88576	1.72764	1.50044	1.1695	3.01161	1.26843	2.33632	1.07198	2.30107	0.756813	0.515571	1.69964
gUNC339202	1.79612	1.08804	2.67809	2.12783	2.22902	1.40162	0.830387	0.73001	2.34428	1.85128	0.620571	1.89266	0.783521	1.98453	1.49206	1.0226	1.59521	1.758	1.27124	1.66332	4.032	1.12413	0.560836	2.11567	1.63339	2.20034	1.33579	1.26962	3.15485	2.37366	0.290099	3.18721	0.997541	2.91133	2.22249	1.47989	0.895056	1.88564	1.72776	1.50151	1.1711	3.01075	1.26756	2.33753	1.07183	2.30032	0.75723	0.515226	1.69896
gUNCHS000309	1.7959	1.08803	2.67814	2.12791	2.2293	1.40158	0.830434	0.730032	2.3443	1.85099	0.620667	1.89259	0.783365	1.98429	1.49191	1.02247	1.59535	1.75803	1.2712	1.66368	4.03149	1.12446	0.560542	2.11589	1.63343	2.20031	1.33571	1.26986	3.15472	2.3737	0.290143	3.18702	0.997589	2.91129	2.22235	1.47976	0.894887	1.88574	1.72782	1.50174	1.17122	3.01066	1.26756	2.33759	1.07182	2.30031	0.757455	0.515134	1.69878
mUNC010054938	1.79287	1.0877	2.6795	2.12815	2.23318	1.403	0.83108	0.729545	2.34477	1.84722	0.620618	1.89134	0.781146	1.98176	1.49002	1.02178	1.5988	1.7577	1.27029	1.67193	4.02418	1.1294	0.555951	2.12268	1.63367	2.20083	1.33465	1.27414	3.15548	2.37419	0.290565	3.18406	0.997735	2.91097	2.22025	1.477	0.890893	1.88582	1.73012	1.50329	1.17428	3.01082	1.26903	2.33835	1.07056	2.30003	0.761976	0.515417	1.6961
UNCHS000333	1.04287	1.82634	2.44848	2.16648	3.60594	2.53963	1.02971	0.639228	2.83141	2.8939	0.709472	1.99645	1.42852	2.23857	2.92924	1.8209	2.59527	2.16627	1.84271	3.29934	3.00923	1.80075	0.422255	2.96756	1.4439	2.50338	2.177	1.52177	3.99684	2.31557	0.351652	2.4403	0.87147	2.93236	1.92296	1.48819	0.959328	1.56193	2.53902	1.68116	2.2399	2.91308	1.74731	1.81951	1.00065	2.47719	1.45071	0.4861	1.51649
mJAX00001960	1.03998	1.85491	2.44231	2.16682	3.61504	2.54148	1.03299	0.643015	2.83321	2.90712	0.714032	2.00031	1.4267	2.23911	2.96853	1.82115	2.60513	2.18756	1.87108	3.32253	3.01769	1.80691	0.422839	2.99678	1.42674	2.47589	2.21506	1.53885	4.00157	2.31485	0.354014	2.41233	0.870213	2.9208	1.91308	1.48235	0.969709	1.54702	2.529	1.6981	2.25453	2.90601	1.74791	1.82141	0.999528	2.47564	1.45691	0.488998	1.50553
SS1011172192	1.03142	1.82937	2.47131	2.21313	3.64052	2.52747	1.05669	0.679239	2.88998	2.91918	0.719779	1.97739	1.40089	2.30116	3.01009	1.77946	2.58421	2.2394	1.86326	3.3438	3.02613	1.82198	0.414408	3.03713	1.41585	2.44375	2.24702	1.57151	4.04699	2.31847	0.360298	2.38568	0.863845	2.87103	1.92828	1.44088	0.954951	1.52104	2.5189	1.71741	2.24211	2.8936	1.74977	1.80088	1.01514	2.51015	1.46601	0.492787	1.47706
gUNCHS000337	0.956989	1.47573	2.56483	2.81348	3.8884	2.61678	1.36527	1.05916	3.51916	2.84753	0.786995	1.62473	1.07877	2.85539	3.35915	1.21178	2.66079	2.67125	1.9783	3.62543	2.72562	1.97043	0.439758	3.45606	1.23436	2.13246	2.4723	1.58711	4.32116	2.40701	0.392584	2.103	0.768985	2.54741	1.94726	1.16169	0.838809	1.39146	2.45276	1.84448	2.10026	2.78038	1.74428	1.78235	1.20783	2.7624	1.60316	0.549701	1.28114
gUNC365663	0.956968	1.47575	2.56479	2.81353	3.88848	2.617	1.36531	1.05925	3.5193	2.84763	0.787021	1.62462	1.07881	2.85548	3.35934	1.21181	2.66092	2.67133	1.97847	3.62558	2.7255	1.97045	0.43983	3.45603	1.23434	2.13246	2.47221	1.58707	4.32121	2.40695	0.392586	2.10291	0.768959	2.54744	1.94721	1.16177	0.83878	1.39139	2.45278	1.84444	2.10035	2.78035	1.74429	1.78229	1.20789	2.76244	1.60322	0.549708	1.28118
B10010030658	0.957294	1.47759	2.56421	2.81386	3.89001	2.62023	1.36502	1.06035	3.52085	2.84855	0.787665	1.62439	1.07903	2.85606	3.36105	1.21165	2.66184	2.67187	1.97931	3.62711	2.72441	1.97057	0.439899	3.45595	1.23358	2.13214	2.47285	1.58665	4.32236	2.40583	0.392433	2.1017	0.768734	2.54656	1.94703	1.16255	0.83885	1.39034	2.45316	1.84379	2.10093	2.77992	1.7439	1.78081	1.20824	2.76253	1.60348	0.549562	1.28009
mbackupUNC010061308	0.609856	2.08738	2.47607	2.71226	3.61293	2.35205	0.75796	1.14783	2.65341	2.84524	1.48636	1.66467	0.748666	2.96533	2.83761	0.909042	1.62314	2.20563	1.83866	3.23502	2.86268	1.78875	0.399661	3.32968	1.10518	1.55521	2.61226	1.61864	4.22964	2.43553	0.543112	2.11393	0.733517	2.18245	2.32262	1.09341	0.88083	1.42366	2.27522	1.87017	1.10329	2.77869	2.07306	1.97144	1.21339	3.06351	1.15505	0.465914	0.866155
S3C011232625	0.609824	2.08737	2.47605	2.71219	3.61294	2.35212	0.757921	1.14788	2.65344	2.84528	1.48641	1.66474	0.748702	2.96534	2.8377	0.909039	1.62311	2.20564	1.83864	3.235	2.86276	1.78874	0.399653	3.32971	1.10519	1.55519	2.61241	1.61862	4.22966	2.43547	0.543131	2.11388	0.733518	2.18236	2.32275	1.0934	0.880823	1.42367	2.2752	1.87022	1.10324	2.77871	2.07308	1.97139	1.21338	3.06356	1.15509	0.465924	0.866115
gUNC378094	0.611085	2.09495	2.4597	2.6736	3.58057	2.37157	0.785847	1.19002	2.67239	2.82933	1.49096	1.66726	0.725542	2.97103	2.85771	0.863016	1.66428	2.24017	1.85234	3.23809	2.8511	1.84808	0.39343	3.32057	1.06543	1.55825	2.62893	1.58023	4.23782	2.46193	0.525742	2.09148	0.723543	2.1926	2.37761	1.08573	0.863663	1.4258	2.26589	1.88782	1.09937	2.79155	2.094	2.00184	1.19319	3.05133	1.17208	0.466678	0.866621
SBR011268975	0.613702	2.10457	2.42987	2.61151	3.5367	2.40224	0.823163	1.24745	2.69022	2.80373	1.4973	1.66893	0.706815	2.96524	2.88906	0.809817	1.73162	2.28582	1.87555	3.24298	2.82683	1.94314	0.384898	3.30563	1.0177	1.56233	2.65623	1.51732	4.24085	2.50083	0.50462	2.07037	0.709985	2.21074	2.45126	1.07741	0.843297	1.43536	2.25537	1.92401	1.09426	2.81687	2.12829	2.05313	1.16374	3.02779	1.19894	0.469217	0.867822
gUNC383274	0.614691	2.10722	2.4192	2.5908	3.52376	2.41236	0.834023	1.26447	2.69352	2.79514	1.49922	1.669	0.704413	2.96024	2.89938	0.796343	1.75441	2.29902	1.88355	3.24458	2.8176	1.97487	0.382348	3.30057	1.00512	1.56353	2.66557	1.49606	4.2398	2.51306	0.498995	2.0664	0.705966	2.21715	2.47281	1.07545	0.837992	1.43984	2.25276	1.93779	1.09277	2.82633	2.1399	2.0708	1.15453	3.01916	1.20784	0.470341	0.868306
gUNC394961	0.527198	1.95966	1.75084	2.03623	3.46945	1.29745	0.851998	1.16865	1.90909	2.38629	1.31873	1.82739	0.751086	1.84315	2.51455	0.704202	1.44898	2.19185	2.24208	1.91047	2.80394	2.62951	0.402975	3.01617	1.05517	1.19344	3.28783	1.11724	3.2723	2.71588	0.441639	2.07735	0.636289	2.50365	2.70471	0.891292	1.00108	1.68807	1.66471	2.45356	0.892886	3.05333	2.45222	2.54958	0.8597	2.02644	0.995715	0.52098	0.820072
SBT011330383	0.522308	2.02271	1.63698	2.04134	3.42233	1.12781	0.839403	1.11251	1.79947	2.35605	1.28694	1.87397	0.728336	1.69162	2.42462	0.707523	1.37513	2.13595	2.31626	1.69948	2.79556	2.63469	0.432979	2.99753	1.05959	1.11767	3.25624	1.12794	3.08783	2.71964	0.436733	2.06619	0.636963	2.55053	2.70439	0.896472	1.03092	1.69363	1.5552	2.45127	0.896962	3.04684	2.46628	2.58551	0.852064	1.86775	0.918516	0.522801	0.827803
gUNC401821	0.521694	2.04348	1.60532	2.04393	3.4072	1.08637	0.836438	1.09784	1.77143	2.34882	1.27882	1.88672	0.723084	1.65174	2.40206	0.709649	1.35901	2.12083	2.33834	1.64557	2.7904	2.63634	0.441963	2.99325	1.06046	1.09758	3.24306	1.13056	3.03816	2.72076	0.435498	2.06377	0.637339	2.56429	2.70416	0.899985	1.03878	1.69477	1.52633	2.4497	0.899798	3.04511	2.47017	2.59611	0.850941	1.8253	0.898194	0.52328	0.830726
UNCHS000395	0.521851	2.04087	1.60508	2.04114	3.40676	1.08908	0.837823	1.1022	1.77534	2.34893	1.28028	1.8864	0.724091	1.65295	2.40308	0.70971	1.35854	2.12332	2.34057	1.64501	2.78816	2.64008	0.441201	2.99258	1.06504	1.09829	3.2418	1.12881	3.03893	2.72061	0.436738	2.06595	0.636499	2.5649	2.70313	0.901941	1.03825	1.69621	1.52458	2.44977	0.899496	3.04202	2.47536	2.59933	0.851214	1.82743	0.896814	0.52395	0.830066
SFJ011356913	0.521802	2.04002	1.60462	2.04013	3.40701	1.09006	0.838357	1.10398	1.77646	2.34943	1.28144	1.88619	0.7242	1.65273	2.40278	0.709538	1.35774	2.12377	2.3401	1.64496	2.78614	2.64069	0.440766	2.99316	1.06729	1.09862	3.2414	1.12807	3.03853	2.72052	0.437867	2.06667	0.636368	2.56556	2.70231	0.902334	1.03776	1.69675	1.52466	2.44908	0.899056	3.03968	2.47703	2.59952	0.851029	1.82802	0.896145	0.52425	0.828831
gUNC414357	0.521751	2.03907	1.60412	2.039	3.4073	1.09115	0.83895	1.10597	1.7777	2.34998	1.28273	1.88596	0.724321	1.65248	2.40244	0.709349	1.35686	2.12426	2.33957	1.64491	2.78388	2.64137	0.440287	2.99381	1.06981	1.09899	3.24095	1.12725	3.03811	2.72043	0.439127	2.06747	0.636224	2.5663	2.70141	0.902773	1.03721	1.69735	1.52475	2.44831	0.898564	3.03707	2.47891	2.59972	0.850824	1.82867	0.895401	0.52459	0.827456
mUNC417887	0.521726	2.03584	1.60412	2.04889	3.41489	1.09593	0.839791	1.10597	1.77698	2.35229	1.28518	1.88589	0.723959	1.65443	2.40734	0.711321	1.3505	2.12047	2.32955	1.6406	2.76393	2.62702	0.435076	3.00154	1.0709	1.09583	3.24094	1.13169	3.03605	2.75887	0.445288	2.06844	0.635536	2.56698	2.70019	0.907751	1.03608	1.71738	1.52024	2.44813	0.898572	3.04378	2.47245	2.6347	0.851505	1.80876	0.895394	0.523947	0.813957
gUNC427885	0.52174	2.02733	1.6012	2.08592	3.43705	1.12854	0.844506	1.10314	1.77304	2.34145	1.28998	1.88558	0.72485	1.66676	2.44692	0.72551	1.31093	2.0956	2.27956	1.61146	2.63887	2.50308	0.40394	3.06467	1.07892	1.07591	3.23805	1.16477	3.02494	2.98171	0.495468	2.07431	0.631277	2.58513	2.69292	0.936436	1.02951	1.8059	1.4917	2.44994	0.898883	3.10367	2.38297	2.80656	0.856064	1.70673	0.889022	0.518351	0.740703
gUNC432749	0.52213	2.0441	1.58977	2.0737	3.40328	1.1792	0.849965	1.09515	1.77166	2.26128	1.27419	1.88534	0.733881	1.68294	2.52079	0.748433	1.25825	2.0618	2.24424	1.56652	2.47535	2.25627	0.365897	3.18432	1.0955	1.04877	3.22601	1.21944	3.0153	3.22581	0.591722	2.08261	0.625611	2.64349	2.68291	0.968414	1.02129	1.83258	1.452	2.45892	0.89919	3.22279	2.15651	2.91276	0.862216	1.62432	0.865098	0.507051	0.670179
SS1011420511	0.522788	2.08402	1.57099	1.99029	3.3061	1.23777	0.853182	1.0961	1.78158	2.11894	1.2452	1.88548	0.753575	1.69867	2.61462	0.772351	1.21286	2.03793	2.24446	1.51852	2.31941	1.96378	0.334375	3.32415	1.12688	1.02593	3.20786	1.27256	3.01436	3.36828	0.713159	2.09039	0.61962	2.74171	2.67519	0.988866	1.01316	1.75721	1.41338	2.48066	0.89739	3.354	1.86053	2.86343	0.86894	1.61194	0.828171	0.495024	0.637174
gUNC440036	0.522584	2.08568	1.56992	1.98469	3.30061	1.24009	0.853256	1.09605	1.78194	2.11148	1.24346	1.88508	0.754244	1.69911	2.61752	0.77297	1.21064	2.03609	2.24422	1.51637	2.31284	1.95045	0.333263	3.33044	1.12817	1.02459	3.2072	1.27493	3.01345	3.37152	0.718773	2.09072	0.619372	2.74607	2.67392	0.989395	1.01312	1.75164	1.41179	2.48103	0.896912	3.35969	1.84661	2.85756	0.869241	1.61291	0.826227	0.494548	0.636527
SFT011456424	0.631391	1.5085	1.53846	1.23023	2.72536	0.859235	0.884855	0.77725	0.872215	1.77693	0.784702	1.41796	0.656057	1.45356	1.62634	0.945537	0.949562	1.11844	1.26734	1.05589	1.54605	2.04621	0.30692	3.47192	1.19928	0.703112	3.18381	2.31859	1.70787	2.33716	0.24886	1.7805	0.586247	2.43339	1.89764	0.56302	1.27621	1.19558	1.23565	1.58214	0.460389	3.14695	1.03617	2.47657	0.937094	1.50558	1.0291	1.01295	1.81791
gUNCHS000455	0.62174	1.64631	1.48602	1.44322	2.54981	0.930329	0.946892	1.06541	0.542064	1.60889	1.17712	1.42761	0.951859	1.51522	1.90876	1.45665	1.17549	1.494	1.40401	1.06699	1.5985	1.96211	0.495511	3.47148	1.36227	1.07849	3.3327	2.34788	1.29475	2.01311	0.287818	1.62764	0.473819	2.70993	1.85811	0.517589	1.21357	1.09396	1.09644	1.50395	0.458405	2.96846	1.11511	2.63312	1.2189	1.59091	1.19157	1.4161	1.89099
SFT011473093	0.622153	1.64593	1.48757	1.44798	2.55305	0.931255	0.947399	1.06763	0.543873	1.60976	1.17763	1.42837	0.954164	1.5195	1.91111	1.46107	1.17755	1.50092	1.4079	1.0703	1.5994	1.96328	0.49617	3.47253	1.36493	1.08286	3.33375	2.349	1.29591	2.01333	0.288075	1.63141	0.471593	2.71726	1.85812	0.51933	1.21312	1.09307	1.09332	1.50218	0.459349	2.96769	1.11612	2.63331	1.22056	1.59377	1.19157	1.41904	1.89074
mUNC459946	0.622309	1.64589	1.48744	1.44808	2.55314	0.931255	0.947554	1.0683	0.544116	1.60982	1.17801	1.42852	0.954398	1.51952	1.91136	1.46152	1.17778	1.50186	1.40835	1.07036	1.59926	1.96365	0.496304	3.47298	1.36584	1.08315	3.33351	2.34918	1.29572	2.01345	0.288043	1.63172	0.471638	2.71764	1.85815	0.519318	1.21289	1.09277	1.09304	1.50217	0.459363	2.96744	1.11628	2.6333	1.2201	1.59353	1.19122	1.41937	1.89079
S6J011498219	0.62409	1.65253	1.4893	1.44843	2.56517	0.929504	0.949173	1.08265	0.546806	1.62208	1.19041	1.42938	0.958475	1.51933	1.91515	1.46894	1.18711	1.51615	1.40925	1.079	1.58869	1.99525	0.498307	3.45971	1.38499	1.09541	3.3309	2.34802	1.28953	2.01493	0.289643	1.63571	0.470598	2.73704	1.85689	0.517811	1.20725	1.08671	1.08603	1.50318	0.459271	2.94543	1.12953	2.63436	1.2097	1.61187	1.18937	1.43008	1.90005
gUNC469448	0.624605	1.65572	1.49004	1.4455	2.57272	0.927669	0.950293	1.09132	0.54877	1.63052	1.19848	1.42788	0.959974	1.51712	1.91401	1.47105	1.19163	1.5218	1.40763	1.08278	1.58123	2.01528	0.49969	3.45066	1.39729	1.09999	3.32854	2.34721	1.28582	2.01519	0.291705	1.6385	0.470027	2.75006	1.85416	0.516773	1.20376	1.08435	1.08253	1.50215	0.4581	2.9294	1.13981	2.63398	1.20281	1.62405	1.18817	1.43686	1.9033
S2J011506860	0.624803	1.65633	1.49022	1.445	2.57407	0.927319	0.95044	1.09284	0.549109	1.63197	1.20002	1.42768	0.960166	1.51669	1.91368	1.4713	1.1924	1.52278	1.40711	1.08366	1.5799	2.01887	0.499898	3.4491	1.3995	1.10082	3.32813	2.34708	1.28525	2.01524	0.292108	1.6391	0.469922	2.75213	1.85369	0.516535	1.20309	1.08393	1.08209	1.50195	0.457827	2.92649	1.14164	2.63395	1.20154	1.62643	1.18789	1.43808	1.90376
gUNC472065	0.626237	1.66089	1.49161	1.44139	2.58356	0.924762	0.951471	1.1036	0.551465	1.64215	1.21112	1.4264	0.961542	1.51353	1.91133	1.47312	1.1979	1.52967	1.40344	1.08992	1.57049	2.04445	0.501559	3.43762	1.41539	1.10678	3.32514	2.34639	1.28131	2.01541	0.295088	1.64325	0.469247	2.76703	1.85034	0.514743	1.19838	1.08087	1.07892	1.50055	0.45585	2.90534	1.15486	2.63373	1.19239	1.64371	1.18585	1.44682	1.90732
B10010038107	0.627177	1.66114	1.49198	1.43908	2.59025	0.922432	0.95227	1.11209	0.553641	1.65171	1.21893	1.42514	0.962148	1.51102	1.9083	1.47376	1.20214	1.53506	1.39935	1.09525	1.56046	2.06815	0.503738	3.42372	1.4268	1.11203	3.32326	2.34321	1.27809	2.01494	0.297332	1.64628	0.468567	2.77767	1.84761	0.513143	1.19539	1.08017	1.07755	1.49924	0.454199	2.88686	1.16667	2.63403	1.18474	1.65719	1.18418	1.45452	1.90821
S1H011531720	0.627925	1.66149	1.49235	1.43722	2.59537	0.92056	0.952876	1.11873	0.555312	1.65903	1.22512	1.42424	0.96263	1.50898	1.90598	1.47428	1.20548	1.53925	1.39621	1.0994	1.55265	2.08662	0.505606	3.41242	1.43583	1.11612	3.3217	2.34078	1.27564	2.01445	0.299177	1.64854	0.468081	2.78615	1.84549	0.511811	1.19307	1.07957	1.07646	1.49821	0.452869	2.87208	1.17606	2.63423	1.17861	1.66796	1.18286	1.46055	1.90913
gUNC484960	0.752854	1.87325	1.82645	1.30227	2.69874	1.39773	0.732033	1.09285	0.642287	2.14156	1.2826	1.48264	0.96043	1.75761	1.99594	1.47743	1.25491	1.55221	1.20995	2.35684	1.7352	2.63664	0.523562	3.67039	1.4346	1.61849	3.31658	2.21517	1.43683	1.6595	0.542643	1.65213	0.517643	2.66305	1.62792	0.607693	1.03559	0.996999	1.87216	1.5095	0.613174	2.6383	1.54776	2.14263	1.19316	2.99411	1.48794	1.50343	2.06408
S6J011558924	0.751573	1.86223	1.83971	1.29168	2.64526	1.43568	0.71312	1.09645	0.656734	2.15742	1.28336	1.4935	0.963032	1.78594	1.99795	1.48473	1.27871	1.55452	1.17831	2.4422	1.76783	2.61221	0.566132	3.74533	1.43954	1.65847	3.28019	2.19744	1.42588	1.62259	0.577418	1.618	0.526877	2.63448	1.57234	0.629894	1.01462	0.954795	1.87614	1.50822	0.63405	2.6493	1.5879	2.08167	1.20045	3.19945	1.53051	1.50754	2.14808
gUNC487441	0.747216	1.84727	1.8425	1.28542	2.5965	1.45629	0.702187	1.10058	0.667329	2.1585	1.28278	1.50134	0.965542	1.80425	1.99778	1.49123	1.29833	1.55662	1.15594	2.48131	1.79158	2.57643	0.603186	3.80491	1.44442	1.68019	3.24865	2.1854	1.41227	1.59924	0.601615	1.58828	0.533749	2.61354	1.52943	0.646848	1.00016	0.920115	1.85791	1.50679	0.648175	2.66471	1.61365	2.04041	1.2062	3.34425	1.5597	1.51023	2.2184
SBR011564753	0.737944	1.79992	1.84232	1.27366	2.59851	1.46126	0.687079	1.10819	0.669815	2.13752	1.27926	1.54038	0.982539	1.80116	2.04781	1.47807	1.30553	1.57495	1.14812	2.48374	1.80329	2.57969	0.621235	3.79916	1.46163	1.70089	3.3236	2.17361	1.44535	1.60435	0.602413	1.60142	0.548875	2.58507	1.54514	0.654252	1.03942	0.958034	1.86091	1.46919	0.644106	2.66517	1.61655	2.0356	1.20044	3.34316	1.56742	1.53061	2.21851
SAJ011566142	0.735032	1.78421	1.84291	1.27031	2.59914	1.46312	0.682195	1.11072	0.670702	2.13041	1.27818	1.55414	0.988167	1.80006	2.06439	1.47355	1.30786	1.58101	1.14514	2.48451	1.80703	2.58065	0.627255	3.7963	1.46775	1.70794	3.34845	2.16882	1.45716	1.60613	0.602606	1.60607	0.554298	2.57547	1.55094	0.656772	1.05268	0.971039	1.86248	1.45669	0.642636	2.66548	1.61756	2.03402	1.19844	3.34234	1.57064	1.5374	2.21817
gUNC496797	0.708846	1.64756	1.86341	1.25439	2.60077	1.48183	0.645533	1.13434	0.678198	2.05986	1.27132	1.67448	1.03643	1.79315	2.20375	1.43834	1.33148	1.63361	1.1181	2.49128	1.83957	2.59497	0.680849	3.77237	1.53088	1.77294	3.563	2.11324	1.58581	1.63706	0.604707	1.64509	0.603178	2.48833	1.59816	0.679085	1.16071	1.09099	1.90013	1.36172	0.627366	2.69772	1.63356	2.02776	1.17914	3.32663	1.61725	1.59829	2.21507
SS1011596109	0.705115	1.62498	1.86735	1.25378	2.60083	1.48382	0.641087	1.13671	0.679195	2.04831	1.26995	1.69231	1.04311	1.79088	2.22353	1.43225	1.3346	1.64119	1.11316	2.49146	1.84354	2.59719	0.688648	3.76763	1.5413	1.783	3.59257	2.10224	1.60547	1.64217	0.605194	1.65151	0.610822	2.47513	1.60501	0.682256	1.17657	1.1111	1.90852	1.34859	0.624634	2.70467	1.63705	2.02685	1.17512	3.32218	1.62602	1.60781	2.21384
gUNC508015	0.69072	1.52968	1.89023	1.25778	2.59888	1.4922	0.624197	1.14667	0.683444	1.9979	1.26491	1.77696	1.07117	1.77932	2.30624	1.40538	1.34605	1.67269	1.08905	2.48901	1.86023	2.60512	0.721852	3.73983	1.59137	1.82639	3.71431	2.04705	1.69713	1.66521	0.60759	1.68065	0.647736	2.41891	1.63944	0.695661	1.24517	1.20078	1.94988	1.29297	0.611332	2.73724	1.65425	2.02285	1.15676	3.30111	1.66949	1.64849	2.207
S3R011633104	0.672764	1.35757	1.96595	1.30143	2.58188	1.50725	0.605167	1.16534	0.692139	1.90047	1.26077	1.9762	1.11985	1.74835	2.44565	1.35266	1.35655	1.72732	1.02892	2.46816	1.88864	2.61349	0.783448	3.65275	1.71585	1.91007	3.90616	1.90414	1.90809	1.71584	0.614017	1.7445	0.738654	2.31591	1.72814	0.72052	1.37276	1.38601	2.05681	1.19295	0.578524	2.81615	1.7007	2.01455	1.11614	3.25063	1.78304	1.72461	2.18421
S1J011642609	0.67127	1.34184	1.97897	1.30997	2.5773	1.50987	0.604844	1.16803	0.692902	1.88701	1.26289	2.0044	1.12511	1.7422	2.46103	1.34573	1.35732	1.73264	1.01879	2.46451	1.88961	2.61441	0.79063	3.63445	1.73508	1.92067	3.92389	1.88106	1.93805	1.72243	0.614844	1.75124	0.752301	2.30644	1.74077	0.722779	1.3877	1.41092	2.07627	1.18202	0.57313	2.82591	1.70843	2.01386	1.1093	3.24362	1.80096	1.73472	2.18099
gUNC523256	0.671005	1.33869	1.98174	1.31184	2.57632	1.51039	0.604833	1.16858	0.693062	1.88428	1.26334	2.01024	1.12615	1.74091	2.46405	1.34432	1.35744	1.7337	1.01668	2.46372	1.88978	2.61458	0.792082	3.63063	1.7391	1.92282	3.92728	1.87625	1.94426	1.72379	0.615017	1.75264	0.755147	2.30454	1.74341	0.723234	1.3907	1.41602	2.08033	1.17983	0.57201	2.82795	1.71006	2.01372	1.10789	3.24215	1.80471	1.73676	2.18029
B10010041438	0.670671	1.33447	1.98553	1.31443	2.57497	1.5111	0.60485	1.16932	0.69328	1.88061	1.26398	2.01819	1.12754	1.73916	2.46807	1.34243	1.35757	1.73511	1.01381	2.46262	1.88999	2.61479	0.794035	3.62542	1.74458	1.92572	3.93172	1.86971	1.95269	1.72564	0.615253	1.75453	0.759021	2.30199	1.747	0.723845	1.39473	1.4229	2.08587	1.17689	0.570487	2.83074	1.71229	2.01353	1.10597	3.24014	1.80982	1.73952	2.17932
S6Y011657685	0.670654	1.33425	1.98573	1.31457	2.57489	1.51114	0.604852	1.16936	0.693291	1.88041	1.26401	2.0186	1.12761	1.73907	2.46828	1.34233	1.35757	1.73518	1.01366	2.46257	1.89	2.6148	0.794138	3.62515	1.74487	1.92587	3.93195	1.86937	1.95314	1.72574	0.615266	1.75463	0.759226	2.30186	1.74719	0.723877	1.39494	1.42327	2.08616	1.17674	0.570407	2.83089	1.7124	2.01352	1.10587	3.24003	1.81009	1.73966	2.17927
gUNC525766	0.67053	1.3326	1.98724	1.31561	2.57435	1.51141	0.604869	1.16965	0.693378	1.87898	1.26426	2.02174	1.12815	1.73838	2.46983	1.34158	1.35761	1.73573	1.01252	2.46213	1.89008	2.61489	0.794903	3.62309	1.74704	1.92701	3.93366	1.86678	1.95647	1.72647	0.615359	1.75539	0.760761	2.30086	1.74861	0.724117	1.39651	1.42597	2.08835	1.17559	0.569804	2.832	1.71329	2.01344	1.10511	3.23924	1.81212	1.74074	2.17888
gJAX00248648	1.07114	1.30862	2.02323	0.948358	2.56225	1.44633	0.329099	1.33671	1.25269	2.18113	1.33191	1.95944	1.06383	1.76044	2.55051	1.01318	1.04968	1.47742	1.08192	2.70485	2.35103	1.68297	0.859227	3.59818	1.87001	2.04584	4.01351	1.97293	2.40488	1.5561	0.413393	1.77264	0.791899	2.4263	1.73452	0.740184	1.66879	1.46335	2.30396	1.26644	0.673021	2.42971	1.68336	2.07758	1.14164	3.12729	1.99842	1.62379	2.4928
S1L011709298	1.04981	1.29421	2.02513	1.0048	2.56457	1.67374	0.324288	1.41395	1.25987	1.99462	1.30451	2.09183	1.08568	1.77459	2.67031	0.997291	1.08549	1.56625	1.12152	2.61737	2.33095	1.6933	0.953084	3.40178	1.97381	2.05206	4.02335	1.77648	2.6367	1.41864	0.417588	1.8082	0.880524	2.45565	1.86033	0.753818	1.76167	1.52866	2.33477	1.24007	0.742654	2.44149	1.85757	1.83042	1.15908	3.11601	2.00224	1.63352	2.52261
gUNC548541	1.05732	1.30255	2.02142	1.1286	2.5534	1.99717	0.336012	1.52482	1.25756	1.72015	1.27654	2.21409	1.06864	1.76241	2.72887	0.969442	1.12386	1.66345	1.15128	2.45992	2.28565	1.65009	1.08487	3.17607	2.11397	2.02439	3.9208	1.60506	2.87714	1.24825	0.44822	1.84839	0.992835	2.4945	2.0287	0.767654	1.88289	1.54041	2.34673	1.23612	0.858937	2.45912	2.05695	1.52965	1.25261	3.11099	1.97944	1.62739	2.54875
gUNC550476	1.07492	1.30969	1.92269	1.18506	2.53167	2.04358	0.35129	1.59094	1.29097	1.6243	1.29985	2.21173	1.05889	1.7032	2.69286	0.977249	1.18929	1.76278	1.14106	2.44571	2.16765	1.62688	1.17991	3.11629	2.20702	2.01586	3.74531	1.54093	2.82159	1.22058	0.480453	1.86432	1.0611	2.51256	2.04862	0.768993	1.89305	1.5095	2.24861	1.21144	0.909269	2.49512	2.13813	1.45027	1.28286	2.95768	1.9037	1.63885	2.56091
mJAX00249118	1.13575	1.32964	1.57545	1.26478	2.45363	2.04775	0.378859	1.71229	1.34023	1.40743	1.35899	2.11503	1.01871	1.50278	2.56445	1.03266	1.41247	2.03838	1.20309	2.3424	1.76917	1.56529	1.57995	3.09697	2.39326	1.88536	3.24271	1.61064	2.533	1.15547	0.567678	1.9051	1.25606	2.57236	2.03881	0.765418	1.94804	1.35023	1.90878	1.10573	1.09462	2.51333	2.39328	1.28593	1.44652	2.43871	1.55283	1.70745	2.61048
gUNC569059	0.922197	1.32429	1.46756	1.22244	2.44559	2.08078	0.383217	1.71593	1.32067	1.40503	1.28427	2.03108	1.00153	1.48746	2.52133	0.994114	1.44962	2.04094	1.23228	2.09754	1.73945	1.56644	1.62422	3.30406	2.37195	1.92566	3.19062	1.59585	2.46861	1.19085	0.468518	1.83807	1.29655	2.61542	1.81021	0.782849	2.04417	1.38136	1.75197	1.31323	1.11432	2.49205	2.34149	1.34587	1.44947	2.14475	1.59074	1.67622	2.60548
gJAX00249409	0.643189	1.56884	1.43593	1.22925	2.42436	2.40754	0.440464	1.71863	1.33451	1.48394	1.23137	1.89218	0.974779	1.50276	2.42085	0.953864	1.54185	2.07001	1.17135	1.5689	1.67706	1.56074	1.726	3.63323	2.34131	1.9713	3.20539	1.53364	2.40423	1.3068	0.37515	1.65786	1.6264	2.44966	1.38057	0.848569	2.27093	1.58251	1.33628	1.87394	1.15801	2.54015	2.43013	1.55687	1.44769	1.66424	1.81835	1.70451	2.60235
gUNC591481	0.640777	1.57047	1.41949	1.24218	2.42445	2.45245	0.441296	1.73037	1.33606	1.45135	1.24142	1.8844	0.966447	1.5051	2.4103	0.949412	1.54936	2.0728	1.17778	1.55531	1.67432	1.54229	1.74244	3.62653	2.33531	1.9585	3.20477	1.53651	2.3938	1.2867	0.391643	1.64985	1.63983	2.45031	1.37718	0.848941	2.28957	1.56669	1.30395	1.88278	1.18113	2.5477	2.44116	1.53181	1.48307	1.6845	1.7982	1.69923	2.60345
gUNC593079	0.640294	1.57187	1.41927	1.2416	2.42301	2.45276	0.441374	1.73052	1.33599	1.45186	1.24238	1.8853	0.966413	1.50472	2.40976	0.949749	1.54959	2.0728	1.17682	1.55519	1.67427	1.54249	1.7435	3.62539	2.33536	1.95811	3.20456	1.5355	2.39437	1.28764	0.391607	1.6487	1.64107	2.44927	1.37752	0.849132	2.28887	1.56561	1.30328	1.88276	1.18144	2.55064	2.43976	1.53032	1.48179	1.6817	1.79713	1.69906	2.60306
B10010046860	0.63968	1.57378	1.419	1.23989	2.42261	2.45336	0.441468	1.73069	1.33589	1.4523	1.24362	1.88526	0.966399	1.50426	2.40936	0.949892	1.54966	2.07279	1.17668	1.55497	1.67392	1.54301	1.7436	3.6266	2.33491	1.95864	3.20445	1.5356	2.39374	1.28871	0.391551	1.64706	1.64259	2.4484	1.37681	0.849666	2.28836	1.56467	1.30286	1.88323	1.18123	2.55428	2.43946	1.52844	1.48047	1.67872	1.7983	1.69869	2.60309
gUNC601980	0.634163	1.59114	1.41656	1.22512	2.41881	2.46	0.442427	1.73235	1.33508	1.45604	1.25509	1.88505	0.966238	1.50033	2.40553	0.95107	1.55044	2.07271	1.17536	1.55307	1.67057	1.54748	1.74483	3.63683	2.33088	1.96318	3.20357	1.53675	2.3882	1.29825	0.391623	1.63225	1.65666	2.43995	1.3704	0.854277	2.28452	1.55661	1.29893	1.88753	1.17984	2.58724	2.43639	1.51142	1.46893	1.65281	1.80856	1.69529	2.60321
gUNC605533	0.632392	1.59694	1.41565	1.22048	2.4176	2.46251	0.442767	1.73292	1.33479	1.4571	1.25903	1.88509	0.966158	1.49902	2.40421	0.951478	1.55081	2.07278	1.1749	1.55238	1.66939	1.54886	1.74548	3.63985	2.32955	1.96451	3.2033	1.53719	2.38637	1.3014	0.391807	1.62737	1.6613	2.43692	1.3684	0.855697	2.28349	1.55395	1.29758	1.88897	1.17965	2.59806	2.43526	1.50583	1.4654	1.64452	1.8117	1.69416	2.60317
gUNC612760	0.632394	1.59695	1.41572	1.22037	2.4175	2.46265	0.442772	1.73296	1.33482	1.45727	1.25912	1.88503	0.966158	1.499	2.40418	0.951469	1.55086	2.07273	1.17484	1.55241	1.66924	1.54894	1.74555	3.64005	2.3295	1.96456	3.20336	1.53723	2.38629	1.30169	0.391823	1.62729	1.66123	2.43701	1.36841	0.855689	2.28342	1.55383	1.2973	1.88895	1.17967	2.59848	2.43505	1.50526	1.46515	1.64434	1.8117	1.69424	2.60315
mJAX00003394	0.632388	1.59694	1.41576	1.22032	2.41748	2.46269	0.442773	1.73297	1.33484	1.45734	1.25916	1.88501	0.966157	1.499	2.40417	0.951471	1.55089	2.07271	1.1748	1.55241	1.66916	1.54897	1.74559	3.64014	2.32948	1.96459	3.20339	1.53723	2.38625	1.30182	0.39183	1.62726	1.6612	2.43706	1.36842	0.855683	2.28336	1.55378	1.29717	1.88897	1.17968	2.59866	2.43497	1.50499	1.46504	1.64427	1.81169	1.69428	2.60314
gUNC618599	0.632381	1.59692	1.41581	1.22026	2.41744	2.46273	0.442771	1.73298	1.33486	1.45744	1.25921	1.88498	0.966156	1.499	2.40415	0.951476	1.55092	2.07269	1.17476	1.55242	1.66905	1.54901	1.74564	3.64027	2.32945	1.96462	3.20342	1.53723	2.3862	1.30198	0.391833	1.62721	1.66116	2.43713	1.36843	0.855674	2.28329	1.55371	1.297	1.88898	1.17968	2.59888	2.43488	1.50466	1.4649	1.64416	1.81168	1.69434	2.60313
S6T011961269	0.632407	1.59679	1.41585	1.22031	2.41764	2.4627	0.442754	1.73297	1.33485	1.45747	1.25923	1.88525	0.966232	1.499	2.40436	0.951466	1.55104	2.07282	1.17474	1.55243	1.66918	1.54904	1.74567	3.64047	2.32917	1.96474	3.20358	1.53702	2.38635	1.30217	0.391782	1.62725	1.66103	2.43709	1.36864	0.855625	2.28332	1.55338	1.29687	1.88896	1.17964	2.59901	2.43503	1.50448	1.46477	1.64409	1.81169	1.69435	2.60274
gJAX00003475	0.632432	1.59666	1.4159	1.22037	2.41784	2.46268	0.442738	1.73296	1.33483	1.45751	1.25925	1.88551	0.966304	1.499	2.40456	0.951456	1.55116	2.07296	1.17472	1.55244	1.6693	1.54907	1.7457	3.64067	2.3289	1.96485	3.20373	1.53682	2.38649	1.30234	0.391734	1.62728	1.6609	2.43706	1.36885	0.855577	2.28335	1.55306	1.29675	1.88893	1.1796	2.59913	2.43517	1.50431	1.46466	1.64402	1.81169	1.69435	2.60237
SBJ012005991	0.632291	1.59604	1.41582	1.22085	2.41785	2.46258	0.442697	1.73286	1.33484	1.45752	1.25901	1.88592	0.966408	1.499	2.40464	0.951492	1.55128	2.07347	1.17474	1.55242	1.66978	1.54905	1.74576	3.64102	2.32831	1.9652	3.20398	1.53613	2.38694	1.30207	0.391649	1.62702	1.66057	2.43621	1.3689	0.855098	2.2834	1.55282	1.2966	1.88875	1.17961	2.59855	2.43535	1.50479	1.46446	1.64365	1.81166	1.69409	2.60194
gUNC641785	0.632241	1.59582	1.41579	1.22103	2.41785	2.46254	0.442683	1.73283	1.33485	1.45752	1.25893	1.88607	0.966445	1.499	2.40467	0.951504	1.55133	2.07365	1.17475	1.55241	1.66995	1.54905	1.74578	3.64115	2.3281	1.96532	3.20407	1.53588	2.3871	1.30197	0.39162	1.62692	1.66045	2.4359	1.36892	0.854929	2.28342	1.55274	1.29655	1.88869	1.17962	2.59835	2.43541	1.50496	1.46439	1.64352	1.81165	1.694	2.60179
S3N012018541	0.632226	1.59572	1.41578	1.22108	2.41786	2.46254	0.442678	1.73283	1.33487	1.45752	1.25891	1.88611	0.966466	1.49901	2.4047	0.95152	1.55138	2.07374	1.17475	1.55242	1.66997	1.54904	1.74577	3.64118	2.32806	1.96537	3.20409	1.53581	2.38715	1.30194	0.3916	1.62689	1.66041	2.4358	1.36892	0.854882	2.28342	1.55272	1.29654	1.88867	1.17962	2.59827	2.43543	1.50501	1.46437	1.64344	1.81166	1.69397	2.60173
gJAX00250282	0.631267	1.61087	1.41559	1.20746	2.45238	2.44104	0.447698	1.69149	1.30584	1.44901	1.23481	1.86716	0.947225	1.49509	2.35062	0.930926	1.51886	1.98043	1.14112	1.54831	1.71889	1.55087	1.75879	3.62218	2.24608	1.92651	3.1734	1.52857	2.35576	1.28328	0.373069	1.59931	1.64433	2.41638	1.3314	0.850522	2.29003	1.53953	1.30534	1.85226	1.15564	2.56949	2.39548	1.52249	1.46248	1.67875	1.80493	1.70133	2.56917
S2T012042595	0.63915	1.65693	1.41216	1.1793	2.53812	2.36562	0.461679	1.59097	1.21473	1.42546	1.18101	1.82464	0.893917	1.46823	2.21687	0.87382	1.4353	1.72961	1.06138	1.53056	1.84401	1.55607	1.78941	3.58928	2.0433	1.83176	3.0869	1.5147	2.28945	1.25133	0.334659	1.53211	1.58663	2.37073	1.2437	0.848583	2.30528	1.52287	1.32563	1.75331	1.09792	2.49414	2.3073	1.57448	1.4711	1.77241	1.78167	1.72955	2.49528
gUNC656936	0.898175	2.33416	1.30531	1.2306	2.79998	2.06362	0.450469	1.10817	0.84615	1.15383	1.12821	1.82023	0.884869	1.2322	2.53563	0.885369	1.69615	1.27126	1.10522	1.07951	2.34789	1.06725	1.40417	3.0089	1.72747	1.5612	2.40497	1.79275	2.6858	1.35156	0.20103	1.42	1.29882	2.27772	1.2541	1.21564	2.34388	1.88528	1.11492	1.18502	1.12365	2.56193	1.57003	1.81512	1.73335	1.54351	1.63294	1.83891	2.06983
B10010052095	0.788753	2.65749	1.7715	0.956481	2.51726	1.78141	0.406087	1.39203	1.46577	0.976159	1.23744	1.27895	0.94781	2.35033	2.58665	0.815564	1.53962	1.56498	1.05519	1.06139	1.88143	1.08348	1.46627	3.52067	1.12004	1.48923	2.07816	1.5794	3.24354	1.14885	0.306063	1.52287	0.853726	2.54409	2.19758	1.20614	2.28027	1.79707	1.08194	1.3404	1.60235	2.6038	1.63284	1.81107	2.02142	1.45059	1.46878	2.49508	1.59793
SBJ012083864	0.788753	2.65749	1.7715	0.956481	2.51726	1.78141	0.406087	1.39203	1.46577	0.976159	1.23744	1.27895	0.94781	2.35033	2.58665	0.815564	1.53962	1.56498	1.05519	1.06139	1.88143	1.08348	1.46627	3.52067	1.12004	1.48923	2.07816	1.5794	3.24354	1.14885	0.306063	1.52287	0.853726	2.54409	2.19758	1.20614	2.28027	1.79707	1.08194	1.3404	1.60235	2.6038	1.63284	1.81107	2.02142	1.45059	1.46878	2.49508	1.59793
gUNC667964	0.766673	2.69266	1.78115	0.969612	2.51868	1.77235	0.413384	1.4004	1.52438	0.94405	1.22631	1.20618	0.953937	2.49422	2.57084	0.81741	1.5295	1.59194	1.0446	1.05596	1.8794	1.08474	1.49475	3.58046	1.03752	1.47921	2.06922	1.56651	3.18751	1.12082	0.318351	1.54416	0.823951	2.55019	2.23608	1.20472	2.23416	1.80564	1.07101	1.34983	1.66332	2.58782	1.65697	1.82495	2.04561	1.45283	1.44874	2.57114	1.54564
B10010052300	0.750069	2.753	1.77834	0.967785	2.50776	1.7558	0.417281	1.37824	1.57591	0.92402	1.2292	1.22722	0.950756	2.64746	2.58082	0.814812	1.53112	1.5904	1.02871	1.05245	1.89726	1.08198	1.53525	3.601	1.04259	1.46826	2.1093	1.5542	3.1489	1.08444	0.316502	1.55084	0.823725	2.5462	2.23643	1.20255	2.20937	1.815	1.0566	1.35929	1.67521	2.4995	1.65203	1.79019	2.0821	1.46242	1.43157	2.62382	1.49427
mUNC671488	0.731838	2.84293	1.77427	0.964724	2.4911	1.73421	0.424787	1.34868	1.63514	0.891433	1.2351	1.26046	0.947668	2.87067	2.59526	0.811195	1.53331	1.58745	1.00333	1.04677	1.93654	1.07595	1.60121	3.63905	1.05448	1.45279	2.16746	1.54349	3.0873	1.03705	0.314458	1.56073	0.823545	2.5274	2.23703	1.20045	2.17989	1.83123	1.03331	1.36828	1.69394	2.36495	1.64575	1.74959	2.13586	1.4799	1.40832	2.69884	1.42931
SBC012102446	0.731189	2.84316	1.77263	0.964682	2.48969	1.73777	0.423609	1.34732	1.63085	0.890959	1.23518	1.25962	0.948445	2.86894	2.59779	0.811723	1.53278	1.58826	1.00366	1.04589	1.9348	1.07717	1.60002	3.63765	1.05392	1.45424	2.16882	1.54066	3.08498	1.03534	0.314477	1.55996	0.822241	2.5281	2.2374	1.20002	2.17704	1.83079	1.03366	1.37082	1.69685	2.36111	1.64329	1.74711	2.13832	1.47841	1.40627	2.69731	1.42721
gUNC677249	0.728982	2.84376	1.76717	0.964496	2.485	1.75	0.419604	1.3428	1.61641	0.889471	1.23548	1.25678	0.951052	2.86306	2.60629	0.81346	1.53097	1.59098	1.0048	1.04294	1.92883	1.08133	1.59605	3.63279	1.05207	1.45907	2.17342	1.53129	3.07739	1.02973	0.314544	1.55733	0.818007	2.53044	2.23872	1.19855	2.16751	1.82932	1.03496	1.37949	1.70652	2.34833	1.635	1.73879	2.14659	1.47339	1.3994	2.69213	1.42008
mUNC684769	0.725085	2.84433	1.758	0.964111	2.47746	1.77201	0.412531	1.3351	1.59152	0.887459	1.23605	1.25187	0.955477	2.85311	2.62103	0.816337	1.5278	1.59558	1.00674	1.03814	1.91797	1.08899	1.58999	3.62309	1.04894	1.46751	2.18136	1.5155	3.06511	1.02045	0.314764	1.5528	0.811327	2.53446	2.24112	1.1962	2.15133	1.82669	1.03771	1.39513	1.72303	2.32655	1.62079	1.72446	2.1613	1.46553	1.38783	2.68304	1.40787
SFJ012152697	0.724959	2.83938	1.75675	0.964681	2.47559	1.77653	0.410829	1.3339	1.58797	0.890291	1.23588	1.25101	0.955905	2.85518	2.62258	0.816541	1.52719	1.59627	1.00508	1.03818	1.90999	1.09732	1.59119	3.6226	1.04957	1.47038	2.18274	1.51504	3.06563	1.01863	0.317158	1.55214	0.810305	2.53144	2.24262	1.19585	2.14867	1.82582	1.04318	1.39991	1.72796	2.32059	1.62361	1.72276	2.16632	1.46102	1.38627	2.68112	1.41061
gUNC696705	0.721984	2.74927	1.73988	0.971278	2.44893	1.84246	0.384585	1.31686	1.53676	0.934194	1.23316	1.23851	0.961472	2.88472	2.63862	0.818568	1.51784	1.60544	0.976241	1.04227	1.78699	1.22248	1.61639	3.62083	1.06072	1.51327	2.20213	1.51042	3.06913	0.99373	0.356203	1.54158	0.797738	2.48255	2.26466	1.1909	2.11127	1.81299	1.12584	1.47043	1.79502	2.2342	1.66824	1.69752	2.23901	1.40822	1.36457	2.6513	1.45315
mbackupJAX00251301	0.710632	2.5475	1.71665	0.973758	2.41778	1.94659	0.340508	1.29484	1.45848	1.01025	1.2275	1.21778	0.967531	2.9336	2.6382	0.817744	1.50046	1.61656	0.913992	1.07002	1.57765	1.42517	1.69564	3.63446	1.08174	1.58883	2.23337	1.50374	3.0487	0.960222	0.427792	1.52076	0.786329	2.39769	2.29327	1.18653	2.05624	1.79824	1.26054	1.58996	1.88017	2.09637	1.74766	1.65609	2.35888	1.39578	1.34068	2.59786	1.52434
gUNCJPD000159	0.702648	2.42448	1.70722	0.971168	2.40771	1.99598	0.317775	1.28478	1.41964	1.04911	1.22335	1.20714	0.969485	2.95546	2.62519	0.81606	1.49053	1.62084	0.875701	1.09025	1.46954	1.52508	1.74911	3.64758	1.09367	1.6271	2.2485	1.50336	3.02523	0.945245	0.467328	1.50792	0.784416	2.35292	2.30638	1.18558	2.03072	1.79141	1.32479	1.65137	1.91244	2.02774	1.78876	1.63483	2.41629	1.41961	1.3305	2.56916	1.56086
S3T012240132	0.691842	2.27617	1.69769	0.965221	2.39843	2.04621	0.292392	1.27473	1.37605	1.09014	1.21848	1.19523	0.971049	2.97511	2.6013	0.813657	1.47902	1.62453	0.829263	1.11525	1.35116	1.629	1.81559	3.66705	1.10821	1.66745	2.26447	1.50456	2.98716	0.930793	0.513072	1.49197	0.785302	2.30192	2.31915	1.1845	2.00394	1.78405	1.39058	1.71974	1.93911	1.95315	1.83252	1.61132	2.47542	1.46527	1.31948	2.53555	1.59969
gUNC715622	0.690966	2.26489	1.69703	0.964659	2.39783	2.0497	0.29053	1.27404	1.37281	1.09303	1.21811	1.19435	0.971144	2.97635	2.59917	0.813467	1.47815	1.62476	0.825714	1.11718	1.34259	1.63628	1.82074	3.66866	1.10932	1.67031	2.26561	1.50471	2.98385	0.929819	0.516479	1.49073	0.78549	2.29815	2.32001	1.18442	2.00203	1.78352	1.39513	1.72478	1.9407	1.94773	1.83562	1.60961	2.47956	1.46941	1.31867	2.53301	1.60244
SBT012244057	0.689651	2.26372	1.69517	0.963837	2.39784	2.05738	0.288906	1.27313	1.3677	1.09431	1.21824	1.19307	0.972034	2.97355	2.60185	0.81377	1.47725	1.62563	0.825983	1.11711	1.33995	1.63885	1.82062	3.66462	1.10858	1.67216	2.26794	1.5022	2.98217	0.92876	0.51654	1.48968	0.785846	2.29912	2.32059	1.18435	1.99909	1.78323	1.39735	1.72912	1.94344	1.94364	1.83133	1.60644	2.48385	1.46985	1.3163	2.53051	1.59787
S1H012246503	0.690555	2.25247	1.68225	0.964599	2.38801	2.1114	0.306293	1.27834	1.36137	1.09066	1.22726	1.17254	0.991062	2.97572	2.63345	0.816175	1.49377	1.62769	0.836076	1.08789	1.33207	1.66359	1.84406	3.66857	1.10205	1.65208	2.34912	1.4992	2.98058	0.91309	0.518565	1.48923	0.804153	2.33438	2.32894	1.17279	1.9917	1.73508	1.40514	1.73398	1.95686	1.96101	1.78369	1.59866	2.50001	1.4809	1.31808	2.51303	1.60097
S3R012255809	0.693411	2.2302	1.65079	0.963399	2.35248	2.21056	0.350178	1.29272	1.34513	1.09716	1.252	1.13699	1.03389	2.99096	2.6928	0.817037	1.53037	1.63157	0.861272	1.03421	1.31715	1.73121	1.89591	3.67522	1.10378	1.60782	2.5165	1.49312	2.97741	0.888926	0.533899	1.497	0.844777	2.41779	2.34843	1.14494	1.97637	1.63565	1.4225	1.73666	1.97877	1.99103	1.68079	1.58515	2.52919	1.50135	1.31747	2.46474	1.60167
gUNC721751	0.696369	2.21467	1.62293	0.959744	2.31158	2.27102	0.390141	1.30666	1.32992	1.11563	1.27609	1.11727	1.06882	3.01237	2.73055	0.8137	1.55965	1.63411	0.884011	1.00095	1.3073	1.79727	1.93734	3.67832	1.11967	1.57257	2.63877	1.48857	2.97506	0.878892	0.55596	1.51109	0.877336	2.48944	2.36495	1.12056	1.96483	1.56243	1.43673	1.73163	1.98937	2.00745	1.60056	1.57743	2.54675	1.51402	1.31268	2.41735	1.59645
SBH012287531	0.701604	2.19453	1.58062	0.951094	2.23833	2.32726	0.452785	1.32882	1.30502	1.16296	1.31572	1.10313	1.11795	3.05537	2.76866	0.803562	1.60004	1.63692	0.918789	0.969122	1.29482	1.90493	1.99528	3.67786	1.16141	1.52647	2.78874	1.48298	2.97177	0.878629	0.599926	1.5447	0.924201	2.58988	2.39001	1.08507	1.94939	1.46914	1.45681	1.71441	1.99446	2.01951	1.49065	1.56847	2.56321	1.526	1.29969	2.3419	1.58055
B10010057302	0.702423	2.19191	1.57411	0.949469	2.22602	2.3325	0.462517	1.33235	1.30104	1.17179	1.32206	1.10231	1.12514	3.06286	2.77267	0.801537	1.60584	1.63726	0.924189	0.965878	1.29325	1.92234	2.00361	3.67744	1.16955	1.51988	2.80851	1.48217	2.9713	0.879903	0.607715	1.55068	0.930914	2.60518	2.39374	1.07966	1.9472	1.45654	1.45983	1.71091	1.99422	2.02009	1.475	1.56755	2.56486	1.52721	1.29717	2.32982	1.57738
mUNC010731340	0.702796	2.19076	1.57115	0.948703	2.22032	2.33461	0.46696	1.33396	1.29921	1.17594	1.32497	1.10205	1.12838	3.06635	2.77435	0.800575	1.60846	1.63741	0.926654	0.964534	1.29256	1.93034	2.00735	3.67722	1.1734	1.51691	2.81724	1.4818	2.97108	0.880591	0.611351	1.55347	0.933934	2.61213	2.39543	1.0772	1.94622	1.45093	1.46121	1.70925	1.99403	2.02024	1.46797	1.56717	2.56554	1.52771	1.29598	2.32428	1.57588
S2R012302953	0.70427	2.18617	1.55924	0.94555	2.19703	2.34128	0.484838	1.34048	1.29181	1.19323	1.33673	1.10174	1.14112	3.08035	2.78001	0.796444	1.61873	1.63792	0.936573	0.959854	1.28975	1.96304	2.02217	3.67611	1.18956	1.50539	2.85044	1.48041	2.97011	0.883911	0.626481	1.56514	0.945857	2.63956	2.40218	1.06738	1.94235	1.4293	1.46663	1.70218	1.99269	2.02018	1.44013	1.56568	2.56784	1.52945	1.29092	2.302	1.56948
gJAX00252106	0.714593	2.16343	1.47139	0.915015	2.00213	2.30799	0.617182	1.39013	1.23288	1.35913	1.42841	1.13098	1.22506	3.20291	2.77625	0.755262	1.68346	1.63966	1.01007	0.964258	1.27617	2.22416	2.11556	3.65771	1.34988	1.43276	3.00865	1.4703	2.96297	0.939286	0.762212	1.66994	1.0204	2.83621	2.44834	0.996225	1.91704	1.31114	1.50641	1.63167	1.95937	1.98985	1.26381	1.5642	2.56492	1.5267	1.24061	2.12743	1.5044
S3T012336142	0.709341	2.15779	1.46484	0.911378	1.99668	2.33295	0.610998	1.39091	1.21811	1.35794	1.43223	1.12662	1.22913	3.19458	2.78211	0.755009	1.68029	1.64222	1.01263	0.959324	1.26552	2.24299	2.11767	3.64237	1.35464	1.4327	3.01898	1.46216	2.95752	0.931764	0.765809	1.6639	1.02492	2.84499	2.45157	0.993333	1.90699	1.31161	1.51333	1.64368	1.96605	1.97777	1.25041	1.55259	2.57991	1.52952	1.23163	2.11589	1.48849
mbackupJAX00252178	0.708175	2.15653	1.46343	0.910562	1.99549	2.33847	0.609629	1.39111	1.21493	1.35772	1.43307	1.12568	1.23002	3.19273	2.78335	0.754948	1.67959	1.64277	1.01319	0.958249	1.26317	2.2471	2.11817	3.63896	1.3557	1.43266	3.02122	1.46042	2.95637	0.930159	0.766577	1.66257	1.02597	2.84688	2.45228	0.992695	1.90481	1.31172	1.51488	1.64634	1.96748	1.97519	1.24748	1.55007	2.5832	1.53016	1.22966	2.11335	1.48499
mUNC010101768	0.706302	2.14941	1.4606	0.912298	1.98462	2.3465	0.606502	1.39238	1.20544	1.35064	1.43409	1.12397	1.21955	3.17945	2.77043	0.742882	1.66623	1.63748	1.01027	0.955166	1.23945	2.26001	2.11533	3.63255	1.35646	1.43489	3.02916	1.45264	2.94494	0.925382	0.769675	1.66897	1.02829	2.85067	2.45459	0.99097	1.89998	1.31752	1.52123	1.64827	1.96362	1.96432	1.24045	1.53754	2.59352	1.53616	1.22082	2.10215	1.47554
S3J012387883	0.727363	1.97189	1.40112	0.97673	1.80878	2.43851	0.558847	1.4181	1.03809	1.23398	1.43384	1.11339	1.08083	2.86134	2.57322	0.558172	1.40594	1.51499	0.960367	0.852049	0.930161	2.40603	2.01861	3.54712	1.36771	1.43601	3.20331	1.37514	2.74738	0.859535	0.822518	1.76375	1.04395	2.88525	2.51372	0.938485	1.86015	1.40972	1.63852	1.63811	1.85239	1.78213	1.11202	1.34086	2.71015	1.62473	1.03921	2.01485	1.31552
mJAX00004261	0.723203	1.18742	1.89008	0.925576	1.24833	2.6176	0.570479	1.42697	0.947211	1.17675	1.38132	1.66697	1.07259	2.72812	2.88565	0.506508	1.35227	1.28233	1.17549	0.87589	1.55859	2.50358	3.03041	2.72692	1.4334	1.60271	3.65979	2.0971	4.1267	0.701355	0.9123	1.65589	1.85521	1.57347	2.85614	0.516477	2.82218	2.28604	2.29892	1.52832	1.93335	1.29224	1.75449	1.1453	2.90795	1.47671	1.88556	1.81059	1.27471
gUNC766527	0.713983	1.18773	1.90823	0.919456	1.23301	2.60649	0.572747	1.42686	0.943995	1.17574	1.38378	1.66257	1.06808	2.70408	2.85323	0.509689	1.34441	1.28081	1.18342	0.868126	1.5971	2.5025	3.04407	2.72318	1.4406	1.59675	3.64868	2.11468	4.08238	0.700695	0.907036	1.669	1.84614	1.57392	2.84812	0.51251	2.82901	2.28746	2.28092	1.52923	1.93727	1.28523	1.74562	1.13845	2.89867	1.483	1.85819	1.78923	1.27148
gUNC770116	0.716517	1.17959	1.93383	0.930489	1.20143	2.5863	0.609967	1.42782	0.925612	1.18059	1.40961	1.65931	1.09525	2.66984	2.85487	0.515994	1.3545	1.2789	1.19822	0.857573	1.59588	2.5604	3.0562	2.71839	1.45891	1.60966	3.65931	2.11072	4.0591	0.700506	0.92429	1.67945	1.85628	1.55386	2.85714	0.522193	2.85258	2.26943	2.25734	1.55431	1.95502	1.29691	1.73621	1.12835	2.95066	1.51471	1.83997	1.79528	1.25682
gJAX00252751	0.721507	1.1667	1.95408	0.96753	1.1674	2.55306	0.706593	1.43	0.898189	1.17275	1.4796	1.66634	1.14233	2.58143	2.83855	0.539858	1.3688	1.28155	1.27223	0.826971	1.59674	2.65279	3.1665	2.74076	1.49467	1.60811	3.6714	2.13538	4.01774	0.699349	0.977534	1.68452	1.93722	1.5158	2.86295	0.530878	2.82347	2.27385	2.25404	1.59429	2.01946	1.33357	1.70403	1.10689	2.99333	1.55706	1.80463	1.83872	1.22875
mJAX00252874	0.727499	1.17836	1.38636	1.02078	0.85727	2.10466	1.89383	1.43195	0.865376	1.23662	1.84437	1.27461	2.03153	2.29893	2.99288	0.894589	2.09284	1.61547	1.56018	0.627274	0.824133	3.19597	2.55944	2.31935	1.66142	1.66433	3.02128	1.22757	3.30806	0.657207	1.20227	1.592	1.49477	1.70983	2.55937	0.644624	2.77209	1.44835	1.17699	1.75333	2.33389	1.43519	1.01585	1.21843	3.45009	1.39747	0.987297	1.76775	1.1979
gUNC791131	0.666636	1.5167	1.23628	1.14073	0.709738	1.8422	1.606	1.38613	0.743789	1.1619	1.99884	1.12144	1.739	1.67038	2.61623	0.799089	1.65151	1.45609	1.85619	0.587661	1.62687	3.36555	2.90668	2.87068	1.77461	1.50056	2.80761	1.4577	2.56771	0.733577	1.63015	1.39096	1.46812	1.36391	2.45707	0.54144	1.74638	1.43385	1.11781	1.79281	2.34565	1.95562	1.10774	0.970118	3.06398	2.98536	0.64998	1.73611	1.28907
gUNC794531	2.11355	2.1626	2.14026	1.71442	0.64281	2.41098	1.72482	1.36991	0.938138	1.85366	2.40307	1.24989	2.01628	1.7892	2.50886	1.13363	1.73359	1.52368	1.81901	1.69883	0.813875	3.3203	2.6234	2.26621	1.87326	1.48014	2.96437	1.28854	3.17845	0.835222	1.92337	1.70908	1.98038	1.14767	3.93965	0.758296	1.97421	1.85751	2.06818	1.97853	2.37888	1.7906	1.68321	1.23659	3.65379	2.25542	1.01093	2.08936	0.90656
S6R012573674	1.83418	2.6149	1.44325	2.20085	0.629652	0.883149	2.22835	1.34745	0.881863	2.46121	1.55314	1.62459	2.08212	1.66077	2.51197	1.76945	1.54611	1.5358	2.29853	0.496769	1.09549	2.70306	2.13317	2.46476	2.47747	1.27362	1.84815	1.74401	2.95869	0.956048	0.566717	1.79223	1.17843	1.56211	3.48888	0.742966	1.96879	1.73435	1.84723	1.68532	2.3426	1.66297	1.34152	1.09183	3.61799	0.545762	1.48029	1.30051	0.778036
mUNC807932	1.85091	2.62695	1.44285	2.19603	0.629163	0.875027	2.21251	1.34607	0.881564	2.46881	1.54181	1.62489	2.08062	1.6588	2.50876	1.77211	1.54054	1.5346	2.2976	0.501334	1.09951	2.68468	2.12242	2.46096	2.47525	1.26812	1.83497	1.74092	2.96151	0.958562	0.558653	1.79752	1.16705	1.56042	3.50503	0.74369	1.97121	1.73681	1.8528	1.66969	2.33036	1.65925	1.34733	1.09461	3.61369	0.538337	1.48413	1.29388	0.775809
S3J012581196	1.91672	2.65442	1.45158	2.1855	0.62729	0.841796	2.14791	1.33898	0.880008	2.5052	1.49541	1.62569	2.07381	1.65764	2.48483	1.78247	1.51412	1.52516	2.27906	0.524594	1.1049	2.64145	2.08646	2.4434	2.47454	1.25013	1.78402	1.73181	2.97578	0.964263	0.54451	1.81686	1.12192	1.55049	3.56993	0.744502	1.98043	1.74662	1.88909	1.6108	2.28073	1.62484	1.38032	1.10553	3.60335	0.525623	1.49916	1.26957	0.774048
SAJ012588017	1.9539	2.67096	1.45782	2.18076	0.626301	0.824881	2.11168	1.33485	0.879327	2.52484	1.47061	1.62642	2.06847	1.65694	2.47029	1.78703	1.49825	1.5193	2.26738	0.538433	1.10811	2.61596	2.06487	2.43351	2.47284	1.23986	1.75649	1.7268	2.98431	0.967368	0.537929	1.82756	1.0983	1.5451	3.60542	0.744275	1.98539	1.75242	1.90913	1.57884	2.25263	1.60629	1.39852	1.11168	3.59535	0.520004	1.50708	1.25679	0.773005
gUNCHS001070	1.98708	2.60207	1.46757	2.20263	0.65458	0.802042	2.10707	1.32614	0.850565	2.51928	1.45755	1.63552	2.10859	1.59279	2.44709	1.81477	1.44223	1.48825	2.25606	0.49034	1.13936	2.5967	2.00182	2.42139	2.44726	1.22317	1.75094	1.72122	2.96369	0.95428	0.561249	1.82868	1.09741	1.52063	3.60429	0.733487	1.98711	1.73176	1.87805	1.52261	2.22001	1.5838	1.38868	1.11274	3.56864	0.517737	1.49429	1.28068	0.772161
gUNC821869	1.98419	2.59076	1.46246	2.20077	0.657742	0.801783	2.09932	1.32758	0.849962	2.50636	1.45831	1.64423	2.10546	1.57214	2.44852	1.82003	1.44247	1.48883	2.25779	0.481541	1.13655	2.5993	2.0008	2.42176	2.4298	1.22669	1.74524	1.72383	2.9619	0.948171	0.566027	1.8152	1.09685	1.50739	3.6031	0.735135	1.98587	1.72784	1.8736	1.52642	2.21913	1.58238	1.3866	1.10801	3.56434	0.515726	1.496	1.28088	0.772473
S2J012625388	1.98223	2.58354	1.45918	2.19963	0.65985	0.80148	2.09453	1.32841	0.849538	2.49838	1.45878	1.64977	2.10322	1.55917	2.44917	1.82334	1.44268	1.48925	2.25881	0.476245	1.13456	2.60103	2.00014	2.42217	2.41889	1.22894	1.74165	1.72545	2.96073	0.944453	0.569131	1.80671	1.09645	1.49911	3.60232	0.73624	1.98512	1.72536	1.87064	1.52888	2.21886	1.58142	1.38556	1.10508	3.56142	0.514454	1.49693	1.28115	0.772681
S6Y012629524	1.98066	2.57791	1.45663	2.19873	0.661481	0.801229	2.09085	1.32907	0.84916	2.49235	1.45917	1.65407	2.10147	1.54916	2.44967	1.82587	1.44285	1.48958	2.2596	0.472214	1.13305	2.60243	1.99964	2.42248	2.41053	1.23067	1.7389	1.72668	2.95978	0.941646	0.571585	1.80018	1.09614	1.49275	3.60172	0.737101	1.98455	1.72346	1.86832	1.53075	2.21866	1.58065	1.38484	1.10282	3.55914	0.513459	1.49763	1.28135	0.772842
B10010065887	1.97835	2.57449	1.4542	2.19539	0.662109	0.800575	2.09203	1.32905	0.845793	2.48111	1.45825	1.65545	2.10009	1.53979	2.45078	1.82915	1.44279	1.48999	2.26002	0.467962	1.13144	2.60216	2.00055	2.42365	2.40182	1.2323	1.7373	1.72593	2.9605	0.939813	0.57377	1.79387	1.09182	1.48727	3.60245	0.738082	1.98222	1.72104	1.86834	1.52829	2.21908	1.58177	1.38603	1.10015	3.55588	0.512053	1.49653	1.28115	0.774756
gUNC835226	1.97048	2.56276	1.4461	2.18417	0.664197	0.798495	2.09598	1.32911	0.834709	2.44491	1.45539	1.65983	2.0955	1.50919	2.4544	1.83975	1.44267	1.49129	2.26138	0.454375	1.12629	2.6015	2.00358	2.42743	2.37353	1.23762	1.73212	1.72344	2.96281	0.934343	0.581173	1.77328	1.0776	1.46948	3.60474	0.741356	1.97453	1.71306	1.86836	1.52002	2.22042	1.58561	1.39029	1.09157	3.54507	0.50745	1.49273	1.28046	0.78111
S3T012671388	1.96878	2.55655	1.44495	2.17957	0.66571	0.796091	2.09736	1.3302	0.828651	2.4165	1.45664	1.66113	2.10211	1.48416	2.46302	1.85395	1.45648	1.50037	2.26247	0.452446	1.12432	2.60883	2.02019	2.42906	2.36883	1.25133	1.73098	1.72744	2.95781	0.934678	0.583133	1.76681	1.07343	1.46266	3.60556	0.746798	1.97021	1.71478	1.86597	1.52067	2.22863	1.58575	1.39375	1.09464	3.54444	0.504339	1.50157	1.27497	0.783949
gUNC842284	1.9677	2.55241	1.44419	2.17648	0.666806	0.794546	2.09829	1.33093	0.824642	2.39777	1.45746	1.66198	2.10666	1.46764	2.46887	1.86352	1.46573	1.50646	2.26323	0.451293	1.12313	2.61375	2.03147	2.43016	2.36567	1.26044	1.73024	1.73007	2.95452	0.934911	0.584444	1.76254	1.07068	1.45808	3.6061	0.750415	1.9673	1.71593	1.86442	1.52119	2.23419	1.58585	1.39617	1.09674	3.54409	0.502299	1.5075	1.27128	0.785884
gUNC853754	1.96304	2.51469	1.43792	2.16582	0.690237	0.753059	2.10549	1.32905	0.792479	2.31286	1.45552	1.67107	2.09977	1.38352	2.46961	1.88183	1.47776	1.51427	2.23273	0.437875	1.11872	2.64547	2.0589	2.44971	2.34946	1.29321	1.73266	1.73721	2.93532	0.931837	0.593381	1.74752	1.06168	1.42376	3.58668	0.758078	1.99863	1.73915	1.85701	1.52555	2.22567	1.59646	1.40576	1.07948	3.54007	0.48395	1.52984	1.26292	0.816473
gUNC861166	2.59634	2.48996	1.40151	2.24756	0.732313	0.777544	2.03235	1.33781	0.817968	3.0238	1.47502	1.89137	2.16379	1.20907	2.54318	1.93574	1.52304	1.55533	1.95251	0.384335	1.27089	2.60788	2.31662	2.42626	2.25493	1.3295	1.86616	2.09052	3.29134	1.32641	0.586621	1.7816	1.04131	1.29562	3.29691	0.787112	2.02509	1.50464	1.98262	1.37785	2.14654	1.9462	1.40402	1.05443	3.59914	0.468311	1.54879	1.63641	0.857694
S6H012742425	2.70374	2.42475	1.3859	2.32772	0.779386	0.72514	2.02753	1.3355	0.782405	3.02549	1.47458	1.94037	2.16192	1.07699	2.53447	1.98953	1.53744	1.57619	1.85513	0.36534	1.25302	2.62122	2.43311	2.42831	2.21512	1.3673	1.8978	2.19903	3.26226	1.40609	0.602016	1.78451	1.02912	1.22817	3.20728	0.81017	2.12632	1.46372	1.99306	1.34947	2.14236	2.00728	1.43557	1.03266	3.57685	0.442492	1.59385	1.72622	0.907043
S6N012746065	2.71539	2.41583	1.38388	2.3392	0.785842	0.718279	2.02742	1.33511	0.777528	3.0224	1.47433	1.94594	2.1617	1.06046	2.5329	1.99709	1.53884	1.57873	1.84343	0.363226	1.24986	2.62328	2.44804	2.42832	2.21009	1.37195	1.9016	2.21225	3.25608	1.41511	0.604229	1.78499	1.02768	1.21972	3.19654	0.81337	2.14089	1.45862	1.99397	1.34603	2.14269	2.01372	1.44037	1.03008	3.57338	0.439138	1.60008	1.7369	0.913737
gUNC868588	2.7749	2.35982	1.37169	2.41194	0.82656	0.676764	2.02945	1.33232	0.746679	2.98856	1.47181	1.97602	2.16068	0.963279	2.52179	2.04552	1.54507	1.59297	1.77715	0.352047	1.228	2.63818	2.53646	2.42752	2.18024	1.39908	1.92314	2.2869	3.20889	1.46294	0.618605	1.78796	1.01962	1.17012	3.13601	0.833718	2.23513	1.42912	1.99754	1.3264	2.14853	2.04597	1.47266	1.01564	3.55024	0.418823	1.63938	1.79584	0.955828
S6T012758000	2.85155	2.25358	1.25059	2.38938	0.731727	0.738266	2.2139	1.90982	0.619269	2.85721	1.66506	2.1655	2.15339	0.749123	2.50672	2.12345	1.53531	1.5772	1.72582	0.322206	1.42187	2.45189	2.90684	2.00541	2.15797	1.44217	1.8951	3.04026	2.35169	0.883643	0.645457	1.4212	0.970799	1.11429	2.84901	0.790885	2.43435	1.07667	2.08136	1.74674	1.97353	1.58352	1.57222	1.4106	3.71235	0.618046	1.66403	1.42332	1.26727
S6Y012759490	2.81181	2.22514	1.19127	2.39287	0.747665	0.783869	2.24851	1.92826	0.673674	2.86875	1.63402	2.20103	2.15214	0.707748	2.50511	2.15012	1.53784	1.57504	1.7149	0.333794	1.45889	2.43239	2.99024	1.88052	2.10736	1.45367	1.86749	3.17853	2.1508	0.815794	0.651865	1.29455	1.0145	1.09594	2.78379	0.787399	2.49857	0.994076	2.10723	1.87107	1.88685	1.55193	1.57298	1.49863	3.66889	0.656078	1.69233	1.29337	1.36672
ST2012764014	2.80052	2.19411	1.18416	2.38925	0.770835	0.765317	2.25525	1.9271	0.656305	2.83282	1.6314	2.21276	2.15129	0.667233	2.49528	2.17688	1.54829	1.57689	1.69803	0.336869	1.45799	2.45804	3.02835	1.88952	2.09435	1.46661	1.86864	3.1897	2.12434	0.815323	0.659395	1.28904	1.02006	1.07819	2.76639	0.793497	2.52819	1.00785	2.09764	1.88494	1.88948	1.54909	1.59055	1.49556	3.65949	0.645507	1.70583	1.28212	1.39183
S6H012772559	2.78432	2.15026	1.17408	2.38326	0.803981	0.740958	2.26565	1.92545	0.631842	2.78446	1.62717	2.22927	2.15149	0.611783	2.4811	2.21616	1.56301	1.57848	1.67432	0.34279	1.45784	2.49431	3.08284	1.90245	2.07578	1.48436	1.8703	3.20314	2.08689	0.814252	0.670221	1.28126	1.02823	1.0541	2.74173	0.803004	2.57014	1.02711	2.08455	1.90547	1.89351	1.54451	1.6164	1.4921	3.64571	0.630906	1.72565	1.26524	1.42798
UNC878465	2.75725	2.09598	1.16244	2.38547	0.854556	0.713873	2.27778	1.92169	0.593011	2.73952	1.61885	2.24663	2.14511	0.539079	2.44368	2.25792	1.57443	1.55681	1.64119	0.349422	1.44388	2.52151	3.1378	1.91598	2.04688	1.51597	1.86919	3.2354	2.04648	0.815601	0.694659	1.29073	1.0395	1.03162	2.69099	0.825226	2.63246	1.05806	2.07915	1.90078	1.89536	1.54024	1.65049	1.4849	3.62665	0.606436	1.76914	1.22195	1.46182
gUNC878906	2.75302	2.08816	1.16081	2.3856	0.861999	0.710072	2.27953	1.92104	0.587488	2.73357	1.6175	2.24925	2.14402	0.528841	2.43798	2.26429	1.57592	1.55351	1.6362	0.350901	1.44195	2.52536	3.14541	1.91813	2.04264	1.52072	1.86891	3.23964	2.04062	0.815758	0.698241	1.29204	1.04118	1.02849	2.68351	0.828709	2.64157	1.06272	2.07839	1.90045	1.89576	1.53947	1.65567	1.48408	3.62379	0.602879	1.77554	1.21558	1.46664
S2J012791333	2.73373	2.05289	1.15346	2.38578	0.895959	0.694031	2.2878	1.91815	0.563276	2.70856	1.61113	2.26113	2.13977	0.483637	2.4124	2.29405	1.58273	1.53819	1.61387	0.358876	1.43397	2.54296	3.17984	1.92782	2.02358	1.54255	1.86746	3.25717	2.01441	0.816265	0.714607	1.298	1.04894	1.01482	2.64981	0.845338	2.68273	1.08368	2.07529	1.89965	1.89788	1.5357	1.6796	1.48094	3.61096	0.587177	1.80537	1.18651	1.48813
gUNC890096	2.65534	1.9171	1.12556	2.38016	1.03315	0.650501	2.32573	1.9082	0.482242	2.64173	1.58153	2.30832	2.13419	0.324545	2.31587	2.42622	1.61133	1.4723	1.53101	0.411846	1.41399	2.6137	3.31539	1.96409	1.9503	1.6348	1.8581	3.29828	1.9172	0.814949	0.781873	1.32246	1.08205	0.969435	2.51998	0.925245	2.84083	1.16375	2.06922	1.90812	1.91141	1.5161	1.78165	1.47782	3.56348	0.532492	1.93677	1.06842	1.56587
SBT012843991	2.55901	1.76871	1.09632	2.35981	1.19662	0.642557	2.3768	1.89894	0.424207	2.63461	1.53702	2.36782	2.14793	0.18296	2.21275	2.61626	1.64922	1.38688	1.44828	0.523629	1.412	2.6918	3.47166	2.00136	1.86761	1.75835	1.83507	3.2843	1.81704	0.806977	0.867264	1.35419	1.12731	0.936576	2.37412	1.05017	3.00711	1.25163	2.07368	1.94637	1.94386	1.4826	1.91606	1.49393	3.51772	0.485688	2.11683	0.925695	1.63565
mUNC898891	2.54774	1.75245	1.09321	2.35658	1.21542	0.645211	2.38294	1.89824	0.420706	2.63926	1.53117	2.37514	2.15107	0.170062	2.20209	2.64059	1.65412	1.37661	1.43998	0.540488	1.41342	2.69995	3.48979	2.00498	1.85811	1.77407	1.83142	3.2779	1.80695	0.80556	0.877801	1.35827	1.13301	0.934394	2.35785	1.06704	3.024	1.26094	2.07534	1.95283	1.9488	1.47793	1.9327	1.49711	3.51358	0.481822	2.13986	0.909007	1.64167
S2T012867160	2.45842	1.6538	1.06005	2.32881	1.35425	0.685385	2.42774	1.87131	0.425099	2.76252	1.45157	2.43566	2.14784	0.0990213	2.12221	2.83235	1.68186	1.29941	1.37642	0.708405	1.42228	2.72907	3.61144	2.02141	1.72121	1.91855	1.76936	3.19287	1.73595	0.791247	0.952152	1.37473	1.17731	0.925362	2.23622	1.21452	3.12986	1.35829	2.10791	2.0136	1.99975	1.44517	2.06079	1.53745	3.52422	0.465821	2.31599	0.797922	1.67042
gUNC910607	2.41123	1.60861	1.04383	2.30953	1.42418	0.725887	2.44998	1.85665	0.450873	2.86768	1.40323	2.47353	2.1485	0.0866646	2.08599	2.94133	1.69883	1.25775	1.34937	0.823849	1.43435	2.73138	3.67418	2.0237	1.64666	2.00245	1.72691	3.11593	1.70949	0.783829	0.997287	1.3867	1.20386	0.932907	2.17508	1.30425	3.16448	1.40575	2.13396	2.05639	2.03543	1.42434	2.13443	1.56798	3.53646	0.467255	2.41869	0.739818	1.6701
S3R012880759	2.41057	1.60726	1.04424	2.31115	1.42431	0.729534	2.45233	1.8561	0.453292	2.86832	1.40272	2.46763	2.1556	0.0859071	2.08538	2.94911	1.70226	1.25617	1.34892	0.823417	1.43553	2.72909	3.67164	2.02574	1.65091	2.00338	1.72832	3.12082	1.7088	0.785696	0.996923	1.38926	1.20287	0.934236	2.17573	1.31027	3.16742	1.40534	2.13358	2.05549	2.03572	1.42408	2.13079	1.57632	3.53674	0.466414	2.42242	0.739034	1.67102
gUNCHS001216	2.4004	1.56313	1.06429	2.38018	1.40089	0.902028	2.55402	1.83837	0.579498	2.90068	1.39911	2.26785	2.45416	0.074785	2.07668	3.24293	1.85377	1.20457	1.34411	0.81761	1.47552	2.64085	3.57827	2.10485	1.85017	2.03173	1.78463	3.3026	1.69917	0.892033	0.980871	1.51073	1.16622	0.995274	2.21318	1.55666	3.24646	1.398	2.13453	2.02086	2.05449	1.41024	1.98736	1.94159	3.54996	0.437939	2.55122	0.712863	1.6836
S2C012911475	2.41172	1.54051	1.08402	2.4347	1.34948	1.05531	2.63849	1.82967	0.703799	2.93576	1.41795	2.16984	2.68054	0.0875902	2.08123	3.4173	1.97353	1.17535	1.35219	0.82679	1.49364	2.58197	3.51037	2.15955	2.03185	2.03759	1.82605	3.41569	1.71339	1.01005	0.969254	1.62277	1.1446	1.05083	2.24952	1.73515	3.2598	1.40554	2.15486	1.99565	2.06877	1.39626	1.88553	2.24256	3.55415	0.423061	2.61503	0.699966	1.66283
mbackupUNC010570475	2.41281	1.53941	1.0853	2.4379	1.34569	1.06466	2.64362	1.82927	0.711662	2.93817	1.41961	2.16557	2.69342	0.0888088	2.08156	3.42574	1.98038	1.17375	1.35284	0.827668	1.49433	2.57877	3.50622	2.16259	2.04317	2.03746	1.82843	3.42157	1.71474	1.01789	0.968647	1.62979	1.14353	1.05434	2.25169	1.74512	3.2595	1.40635	2.15653	1.99416	2.06939	1.39536	1.87979	2.26052	3.55403	0.42236	2.61778	0.699391	1.66086
gUNC935659	2.37141	0.735565	0.848392	2.45749	1.29012	2.06174	1.86755	2.23961	1.74781	2.6543	1.88744	2.13298	2.90644	0.491754	2.04204	3.37172	2.08835	1.62082	1.39286	0.96191	1.48011	2.30027	2.90755	3.09845	3.96921	2.33608	1.87676	3.89651	1.79649	1.74617	0.847534	1.31122	1.48807	1.30916	2.07765	2.17513	2.3231	1.71012	2.70599	1.34303	2.27217	1.07183	1.39693	3.16406	3.1741	0.46314	2.20126	1.07496	1.7312
SBB012960401	2.4146	0.623147	0.730428	2.71587	1.91138	2.32993	1.69125	2.30628	1.60203	2.58813	1.9577	2.1334	2.96115	0.522298	2.14182	3.53278	2.59391	2.05957	1.52632	1.13302	1.76462	2.29102	2.50004	3.88217	4.01899	2.5724	2.33734	4.20093	1.80342	1.75192	0.766777	1.34976	1.56948	1.38809	2.35621	1.06145	3.18304	1.5157	2.62773	1.28307	3.88745	1.19529	1.39775	3.38661	2.77082	0.475195	2.35785	1.28896	1.2537
mUNC010142203	2.4052	0.605885	0.718634	2.73181	1.96228	2.27541	1.75037	2.32282	1.51957	2.57585	1.95172	2.12518	2.97483	0.523993	2.14932	3.52156	2.63919	2.14153	1.53482	1.16022	1.7648	2.28924	2.47223	3.91684	4.02297	2.59565	2.38062	4.09083	1.80065	1.72387	0.80448	1.34663	1.5761	1.39452	2.40066	0.941077	3.23327	1.4893	2.61815	1.27345	4.17581	1.22128	1.36817	3.4579	2.666	0.477144	2.364	1.31562	1.2551
S2J012963713	2.40962	0.600747	0.717208	2.72646	1.96175	2.27465	1.74696	2.33194	1.51905	2.56829	1.95446	2.12387	2.96911	0.526977	2.14937	3.51434	2.64843	2.15251	1.53444	1.15933	1.76757	2.28698	2.47026	3.91828	4.01759	2.59675	2.38916	4.09964	1.8008	1.72538	0.798808	1.34397	1.57501	1.39243	2.39718	0.941348	3.23209	1.48349	2.61708	1.26916	4.17585	1.21947	1.36755	3.45346	2.66745	0.47845	2.36348	1.31706	1.25813
gUNC946116	2.4634	0.548158	0.703734	2.654	1.9551	2.26408	1.71315	2.44086	1.51054	2.47498	1.98638	2.1095	2.90126	0.560581	2.15425	3.43078	2.76464	2.288	1.53189	1.14697	1.80656	2.25566	2.44245	3.92982	3.94138	2.60827	2.49869	4.21716	1.80363	1.7418	0.732378	1.31917	1.55608	1.36845	2.35318	0.945046	3.22183	1.40835	2.60061	1.21457	4.17623	1.19963	1.36484	3.39607	2.68813	0.500522	2.35908	1.32996	1.29245
B6_01-074963079-S	2.50564	0.518344	0.699677	2.58674	1.95082	2.25373	1.69733	2.52417	1.50176	2.39761	2.01014	2.10279	2.85154	0.58408	2.16464	3.37768	2.8626	2.39975	1.53316	1.13456	1.84466	2.22625	2.41387	3.93046	3.87196	2.61588	2.59296	4.32624	1.8105	1.75161	0.68479	1.30797	1.53413	1.35164	2.31564	0.94889	3.22293	1.34501	2.58517	1.16889	4.18072	1.18897	1.36912	3.34844	2.70989	0.527282	2.35917	1.33413	1.31523
SFJ013000136	2.5073	0.520706	0.699898	2.58241	1.95063	2.24948	1.69727	2.52563	1.50169	2.39842	2.01208	2.10401	2.84444	0.584337	2.16534	3.37548	2.86959	2.40284	1.53429	1.13409	1.8477	2.2224	2.41142	3.92725	3.86641	2.61548	2.59354	4.33783	1.81011	1.75137	0.680276	1.30769	1.53307	1.35093	2.31424	0.948423	3.2239	1.34229	2.58343	1.16552	4.18281	1.18872	1.36719	3.34349	2.70977	0.530342	2.35926	1.3327	1.31442
SS1013013028	2.51564	0.534626	0.701216	2.55594	1.94964	2.22631	1.69701	2.53371	1.50153	2.40211	2.02307	2.11075	2.80577	0.585748	2.17021	3.36492	2.90892	2.42095	1.54159	1.13124	1.86578	2.20098	2.39678	3.90999	3.83709	2.61315	2.59655	4.40438	1.80799	1.74993	0.656097	1.30599	1.52681	1.34764	2.30556	0.945923	3.22931	1.32638	2.57386	1.14557	4.19503	1.18806	1.35685	3.31546	2.70903	0.548891	2.35971	1.32421	1.31082
S6J013019470	2.5237	0.559429	0.703784	2.50274	1.95114	2.19328	1.69646	2.5463	1.50207	2.40533	2.0413	2.12356	2.74835	0.587675	2.18142	3.35754	2.9727	2.45335	1.55668	1.12288	1.89703	2.16786	2.36866	3.88172	3.79891	2.60704	2.60341	4.5176	1.80493	1.7459	0.621084	1.30253	1.51575	1.34359	2.28913	0.942648	3.24064	1.29922	2.55754	1.11033	4.21735	1.18916	1.34157	3.27087	2.70802	0.583815	2.36001	1.30836	1.30762
SS1013039135	2.52386	0.619331	0.710258	2.36185	1.95567	2.13633	1.69644	2.56978	1.50594	2.39934	2.07992	2.14888	2.64781	0.59102	2.21766	3.36862	3.103	2.52946	1.60143	1.10231	1.97514	2.10343	2.29868	3.83439	3.74673	2.59327	2.61363	4.77336	1.79926	1.73565	0.566876	1.29357	1.48849	1.34529	2.24373	0.937849	3.26268	1.23545	2.52686	1.02354	4.26997	1.20234	1.31664	3.17706	2.70557	0.67629	2.35997	1.2695	1.31453
S3N013040016	2.52383	0.619515	0.710278	2.3614	1.95569	2.1362	1.69644	2.56984	1.50596	2.3993	2.08003	2.14894	2.64757	0.591029	2.21779	3.3687	3.10336	2.52969	1.60158	1.10224	1.97539	2.10326	2.29846	3.83428	3.74664	2.59323	2.61365	4.77411	1.79925	1.73562	0.566761	1.29354	1.48841	1.34532	2.24358	0.93784	3.26274	1.23526	2.52678	1.02328	4.27013	1.2024	1.31658	3.1768	2.70556	0.676588	2.35996	1.26938	1.31458
mUNC964922	2.52351	0.62116	0.710474	2.35739	1.95586	2.13503	1.69649	2.57037	1.50605	2.39888	2.08103	2.14959	2.64557	0.591092	2.21902	3.36969	3.10661	2.53184	1.60299	1.10164	1.97746	2.10161	2.29659	3.83339	3.74605	2.59287	2.61393	4.78098	1.79912	1.73528	0.565777	1.29329	1.48768	1.34554	2.24232	0.937771	3.26331	1.23359	2.52612	1.02088	4.27167	1.20288	1.31606	3.17453	2.70555	0.679239	2.35997	1.26835	1.31492
S2J013046727	2.52348	0.62115	0.710469	2.35736	1.95585	2.13503	1.6965	2.5704	1.50601	2.39883	2.08105	2.14959	2.64558	0.59109	2.21903	3.36969	3.10661	2.53184	1.60299	1.10161	1.97743	2.10157	2.29659	3.83348	3.74606	2.59286	2.614	4.78095	1.79912	1.73529	0.565779	1.29331	1.48766	1.34553	2.24233	0.937776	3.26331	1.23358	2.52612	1.02089	4.27169	1.20288	1.31606	3.17452	2.70556	0.679242	2.35995	1.26836	1.31493
gbackupJAX00005508	2.52284	0.620895	0.710337	2.35669	1.95557	2.13499	1.6967	2.57128	1.50486	2.39767	2.08137	2.14941	2.64584	0.591044	2.21938	3.36954	3.10669	2.53187	1.60319	1.10092	1.97655	2.10042	2.29661	3.83575	3.74632	2.59249	2.61576	4.78041	1.79909	1.73569	0.565821	1.29392	1.48716	1.34537	2.24263	0.937919	3.26318	1.23336	2.52611	1.02104	4.27208	1.20276	1.31616	3.1742	2.70595	0.679316	2.35951	1.26843	1.31519
S2R013077318	2.57624	0.628921	0.801852	2.33383	2.01654	2.12163	1.67746	2.57943	1.57563	2.42235	2.12664	2.11336	2.64629	0.638366	2.23549	3.33048	3.07055	2.57893	1.61182	1.1332	1.93389	2.1301	2.25341	3.95162	3.75719	2.57805	2.61925	4.57705	2.13378	1.78946	0.565317	1.42023	1.48368	1.35211	2.34631	0.954492	3.21144	1.38637	2.46938	0.949381	4.47647	1.23317	1.32021	3.01467	2.75711	0.651458	2.27522	1.39811	1.16977
gUNCHS001315	2.58167	0.630558	0.817478	2.32971	2.03124	2.12175	1.67372	2.57715	1.5954	2.42935	2.13279	2.10292	2.64604	0.647468	2.2384	3.32258	3.06375	2.58459	1.61333	1.14025	1.92466	2.13842	2.24435	3.97933	3.76034	2.5736	2.62031	4.52917	2.19969	1.80872	0.565133	1.44475	1.48656	1.35297	2.36707	0.958193	3.20148	1.41615	2.45861	0.9362	4.51001	1.24631	1.32102	2.98043	2.76258	0.645913	2.259	1.42345	1.14073
S2T013085688	2.61614	0.720137	0.823864	2.17754	1.79867	2.0409	1.64838	2.45056	0.763428	1.81787	2.19547	1.73493	2.61471	0.548335	1.99708	3.15306	2.90232	2.08893	1.52112	0.640576	2.07522	2.30676	2.61416	4.35053	3.47413	1.61034	2.82175	4.60888	1.79198	1.88295	0.400848	1.43576	1.50424	1.15936	2.39784	0.806835	3.14288	1.4213	2.31781	1.2408	4.38188	1.32638	1.16779	2.76539	2.83734	0.555046	1.71502	2.21494	1.33646
SSR013088151	2.61558	0.744244	0.811987	2.09509	1.69685	1.90347	1.61214	2.40988	0.539231	1.5735	2.21472	1.68777	2.63237	0.520754	1.99252	3.14663	2.88307	1.98822	1.50428	0.500462	2.16495	2.44294	2.71612	4.49067	3.45616	1.36586	2.90104	4.44524	1.58097	1.91981	0.38265	1.3473	1.5116	1.10313	2.45966	0.781712	3.07372	1.36755	2.20537	1.42646	4.27884	1.31936	1.14071	2.66269	2.89201	0.551092	1.57355	2.58067	1.33362
S3N013089544	2.61522	0.744128	0.812097	2.09472	1.69719	1.90332	1.61196	2.40955	0.539175	1.57299	2.21463	1.68711	2.6322	0.520992	1.992	3.14629	2.88292	1.988	1.50405	0.500441	2.16477	2.44428	2.7156	4.49216	3.45606	1.36525	2.90117	4.44339	1.58178	1.92084	0.38253	1.34811	1.51178	1.10299	2.45987	0.781698	3.0732	1.36825	2.20478	1.42549	4.27913	1.31995	1.14073	2.66158	2.89143	0.550669	1.57302	2.58189	1.33272
gUNC982810	2.70676	0.720705	0.817728	1.73407	1.69063	1.98131	1.72096	2.6833	0.600317	1.51868	2.13517	1.52117	2.754	0.556595	1.99297	3.06547	2.95596	2.24467	1.47274	0.473069	2.15447	2.42264	2.73156	4.55391	3.34722	1.2897	3.50285	4.30022	1.4092	2.01355	0.463095	1.70931	1.4243	1.00291	2.51872	0.93929	3.13862	1.30627	2.25138	1.23839	4.49524	1.26863	1.10534	2.73458	3.23315	0.519022	1.37311	2.59796	1.45454
SBB013116937	2.81519	0.801866	0.887894	1.34671	1.68462	1.99474	1.82486	2.82007	0.656913	1.50518	1.95622	1.34054	2.90253	0.577554	2.01379	2.96379	3.06326	2.57538	1.41564	0.455302	2.15633	2.36279	2.7833	4.37312	3.05927	1.20179	4.21492	4.04313	1.22298	2.07265	0.566515	2.16907	1.25399	0.835442	2.60055	1.18324	3.18142	1.29942	1.93451	1.06905	4.67925	1.15575	1.19345	2.80007	3.59753	0.476902	1.1761	2.5998	1.69474
gUNC988578	2.93432	1.11419	1.10765	1.0615	1.68484	1.97851	2.181	2.67422	0.709185	1.58221	1.54879	1.17985	3.03657	0.548844	2.07671	2.86669	3.18449	2.88726	1.31663	0.454586	2.18325	2.238	2.9022	3.65672	2.45834	1.12113	4.82138	3.52895	1.05672	2.06665	0.683011	2.67128	0.95703	0.580865	2.74619	1.3973	3.16632	1.40969	1.08639	0.990297	4.84477	0.945511	1.52464	2.86208	3.91716	0.403236	1.07188	2.57111	2.13136
S6J013139471	2.93081	1.11978	1.12826	1.05014	1.70031	1.96141	2.16941	2.63659	0.711178	1.59559	1.5286	1.17458	3.01655	0.564856	2.04738	2.83965	3.158	2.87109	1.29991	0.470192	2.16603	2.27039	2.86558	3.67159	2.46659	1.1009	4.8218	3.48097	1.08275	2.09315	0.689718	2.70166	0.970331	0.571228	2.74697	1.38774	3.18036	1.42646	1.07722	0.955104	4.86429	0.957634	1.51117	2.82547	3.8744	0.390879	1.05916	2.571	2.12501
S6T013141533	2.93038	1.12017	1.13039	1.04901	1.70195	1.95988	2.16837	2.63264	0.71151	1.59688	1.52649	1.17395	3.01441	0.566552	2.04427	2.83679	3.1552	2.86939	1.29811	0.471903	2.16422	2.2737	2.86166	3.67311	2.46728	1.09883	4.82174	3.4763	1.08569	2.096	0.690438	2.70476	0.971677	0.570228	2.74688	1.38675	3.18177	1.42807	1.07644	0.951617	4.86606	0.959125	1.50973	2.82167	3.86969	0.389626	1.05784	2.57089	2.12445
gUNC1004197	2.88646	1.17118	1.46234	0.674333	1.41963	2.0234	2.01329	2.33986	1.06246	1.75807	1.07621	1.27023	2.34025	0.979578	1.44654	1.46813	1.58329	1.69234	0.957211	0.443077	1.86091	2.76595	1.38818	3.57319	2.33088	0.562898	4.93829	2.46916	1.27028	1.75044	0.840061	3.11716	1.04981	0.473618	2.75461	1.26957	3.11341	1.47315	1.11101	1.67451	3.9995	1.0584	1.28234	2.325	3.78142	0.586272	0.875377	2.32282	1.97934
B10010079369	2.88482	1.17264	1.4626	0.674416	1.42062	2.02446	2.01598	2.33965	1.06121	1.75835	1.07611	1.27078	2.34437	0.979479	1.44686	1.46889	1.58437	1.6942	0.959024	0.442973	1.85978	2.76538	1.38749	3.57407	2.33228	0.562916	4.93691	2.46863	1.27134	1.75107	0.839983	3.11913	1.0502	0.473732	2.75708	1.26949	3.11062	1.47286	1.1109	1.6742	3.99894	1.0591	1.28249	2.32442	3.78094	0.586181	0.874941	2.32333	1.98024
S6J013178782	2.88359	1.17373	1.4628	0.674479	1.42136	2.02525	2.018	2.3395	1.06027	1.75855	1.07604	1.27119	2.34747	0.979403	1.44709	1.46947	1.58519	1.69559	0.960388	0.442894	1.85894	2.76496	1.38696	3.57472	2.33333	0.562929	4.93586	2.46824	1.27214	1.75154	0.839924	3.12061	1.0505	0.473818	2.75893	1.26943	3.10852	1.47264	1.11082	1.67397	3.99852	1.05962	1.2826	2.32398	3.78058	0.586114	0.874614	2.32371	1.98093
S1J013199062	2.86953	1.18785	1.46511	0.675031	1.43144	2.03423	2.04434	2.33722	1.04754	1.76113	1.07512	1.27634	2.38742	0.977691	1.44949	1.47722	1.59653	1.71353	0.977877	0.441625	1.84927	2.76014	1.38118	3.58255	2.34686	0.56261	4.91998	2.46421	1.28196	1.75826	0.839093	3.13921	1.0542	0.474568	2.78271	1.2689	3.08218	1.46983	1.10971	1.67098	3.99368	1.06658	1.28413	2.31911	3.77602	0.585128	0.870362	2.3301	1.98982
S1H013204417	2.85773	1.19919	1.46686	0.675516	1.4399	2.04148	2.06563	2.33564	1.03742	1.76309	1.07433	1.28045	2.41939	0.976296	1.45109	1.48345	1.60564	1.72806	0.9921	0.440561	1.84139	2.7561	1.37638	3.58839	2.35773	0.562369	4.90625	2.46086	1.28981	1.76364	0.838452	3.15372	1.05713	0.475175	2.80143	1.26869	3.06043	1.46736	1.1088	1.66863	3.98975	1.07222	1.28537	2.31523	3.77229	0.584449	0.866882	2.33503	1.99699
gUNC1017671	2.85773	1.19919	1.46686	0.675516	1.4399	2.04148	2.06563	2.33564	1.03742	1.76309	1.07433	1.28045	2.41939	0.976296	1.45109	1.48345	1.60564	1.72806	0.9921	0.440561	1.84139	2.7561	1.37638	3.58839	2.35773	0.562369	4.90625	2.46086	1.28981	1.76364	0.838452	3.15372	1.05713	0.475175	2.80143	1.26869	3.06043	1.46736	1.1088	1.66863	3.98975	1.07222	1.28537	2.31523	3.77229	0.584449	0.866882	2.33503	1.99699
SFT013210000	4.24254	0.936136	1.53722	0.700865	1.35682	1.95787	1.90998	2.49266	0.951627	1.8267	1.2114	1.56547	1.81367	0.757824	1.54597	1.36417	1.67133	1.67585	0.981884	0.553305	2.66828	2.93287	2.48081	3.97313	1.67823	0.623808	4.82582	2.27259	1.34519	2.40797	0.837278	2.88168	0.948413	0.410085	2.76034	1.40992	3.73165	1.84942	1.17334	1.6806	4.3862	1.09613	1.30614	3.75454	4.13204	0.761619	1.06469	3.00498	2.40598
gUNC1023024	4.22027	0.950798	1.54185	0.700778	1.37341	1.98021	1.94648	2.48349	0.937251	1.83218	1.21079	1.5707	1.86413	0.760865	1.54602	1.37747	1.69346	1.70206	1.00885	0.551524	2.65049	2.92233	2.47586	3.98457	1.69271	0.621693	4.79418	2.26321	1.35926	2.42681	0.836081	2.90463	0.952094	0.410156	2.79562	1.40622	3.68851	1.84604	1.17252	1.67593	4.37381	1.10656	1.30822	3.75374	4.11487	0.757735	1.05606	3.01509	2.41583
ST2013252820	4.15796	0.980832	1.55229	0.703088	1.40935	2.026	2.02087	2.46756	0.915489	1.85114	1.20924	1.58479	1.96897	0.764093	1.5462	1.40596	1.73803	1.75872	1.06735	0.548442	2.60239	2.89572	2.46057	4.00018	1.72169	0.621723	4.72545	2.24278	1.39487	2.46751	0.833097	2.94918	0.960826	0.412442	2.86803	1.40092	3.58648	1.83577	1.17154	1.67437	4.34696	1.1287	1.31252	3.74958	4.08666	0.752135	1.04004	3.02583	2.43303
mbackupUNC010158882	4.15655	0.981459	1.5525	0.703053	1.41018	2.02674	2.02228	2.46707	0.91494	1.85152	1.2091	1.58504	1.97098	0.764021	1.54592	1.40643	1.73888	1.75992	1.06838	0.548372	2.60134	2.89511	2.46004	4.00059	1.72237	0.621605	4.72409	2.24262	1.3956	2.46828	0.833024	2.9501	0.961012	0.412401	2.86935	1.40075	3.58431	1.83555	1.1715	1.67419	4.34652	1.12908	1.31252	3.74951	4.08584	0.751966	1.03963	3.02576	2.43326
gUNC1037970	4.13872	0.989268	1.55522	0.702606	1.42065	2.03583	2.03972	2.46119	0.908133	1.8558	1.20736	1.58812	1.99592	0.76314	1.54237	1.41221	1.74934	1.77488	1.08126	0.547422	2.5885	2.88729	2.45335	4.00566	1.73097	0.620144	4.70688	2.24059	1.40445	2.47771	0.832119	2.96124	0.963284	0.411891	2.88564	1.39869	3.55713	1.83263	1.17076	1.67223	4.34103	1.13337	1.3126	3.74861	4.07558	0.749906	1.03447	3.02475	2.43663
S3C013281787	4.06673	1.00424	1.5568	0.699947	1.45752	2.07151	2.06663	2.45659	0.925916	1.88454	1.21296	1.60082	2.08994	0.764365	1.61074	1.4585	1.80311	1.87801	1.1393	0.520471	2.43395	2.73406	2.46041	4.02662	1.81212	0.6995	4.69462	2.23723	1.4872	2.48935	0.853351	2.97937	0.967994	0.420648	2.96857	1.4253	3.45745	1.8469	1.16941	1.61318	4.39133	1.15992	1.31086	3.77844	4.10074	0.752633	1.08671	2.93152	2.42698
gUNC1047748	3.82711	1.03959	1.55716	0.696603	1.55056	2.15353	2.12276	2.46136	1.01837	1.96356	1.22432	1.6453	2.29459	0.773466	1.77194	1.56682	1.92729	2.13608	1.27443	0.474383	2.05076	2.34804	2.47652	4.06863	2.0109	0.901398	4.6553	2.22651	1.68925	2.5136	0.910361	3.01416	0.978083	0.446051	3.16524	1.49571	3.20238	1.87882	1.17	1.49604	4.48564	1.21591	1.31376	3.81317	4.17193	0.768022	1.2075	2.72422	2.39515
gUNCHS001436	3.6741	1.05711	1.55816	0.696785	1.59821	2.19454	2.15086	2.47184	1.0923	2.0129	1.22869	1.67479	2.38551	0.781827	1.84751	1.61866	1.9866	2.27159	1.34036	0.462858	1.85274	2.14571	2.4806	4.08698	2.1126	1.00703	4.63342	2.21935	1.79541	2.52696	0.941792	3.02843	0.983009	0.459876	3.26019	1.52962	3.06652	1.89416	1.17245	1.4478	4.51529	1.24032	1.32201	3.81055	4.20376	0.779995	1.26233	2.62778	2.37511
S3J013334357	3.57711	1.06736	1.55865	0.697503	1.62711	2.21817	2.16605	2.47988	1.1431	2.04378	1.23051	1.69419	2.43362	0.787642	1.88922	1.64755	2.01955	2.35087	1.37715	0.459945	1.7385	2.0279	2.48162	4.09615	2.17077	1.06922	4.61838	2.21489	1.85755	2.53507	0.960567	3.03656	0.985807	0.468505	3.31387	1.54966	2.98623	1.90249	1.17455	1.42387	4.52805	1.25299	1.32796	3.80278	4.22204	0.787978	1.29225	2.57483	2.36307
gUNC1064152	3.29664	1.09501	1.55845	0.701003	1.70791	2.27985	2.20332	2.50754	1.30335	2.13192	1.23273	1.75177	2.54193	0.805871	1.98911	1.71865	2.10009	2.55886	1.46743	0.46445	1.44314	1.72027	2.4793	4.11559	2.31961	1.23442	4.56977	2.20163	2.01922	2.55682	1.0121	3.05595	0.993012	0.492979	3.44802	1.60458	2.76999	1.92136	1.18241	1.37674	4.54416	1.28058	1.34746	3.7595	4.2704	0.813394	1.36315	2.44954	2.3314
gUNC1071271	2.87353	1.13423	1.55506	0.709703	1.82925	2.36269	2.24872	2.55789	1.57928	2.26667	1.22832	1.84332	2.6373	0.836619	2.09078	1.79828	2.18957	2.82738	1.56858	0.500735	1.06782	1.32191	2.45851	4.13048	2.50117	1.45319	4.48105	2.17944	2.22749	2.59023	1.0851	3.07903	1.00265	0.529066	3.60277	1.68135	2.47088	1.93766	1.19857	1.35299	4.52275	1.30338	1.38268	3.64764	4.32873	0.856855	1.43394	2.31971	2.29314
gJAX00006124	2.80199	1.14022	1.55357	0.711606	1.85043	2.3765	2.2559	2.5678	1.63015	2.29078	1.22538	1.85934	2.6463	0.842329	2.10164	1.80908	2.20121	2.86821	1.58201	0.510764	1.01127	1.26082	2.4529	4.12979	2.52739	1.48587	4.46264	2.17532	2.25881	2.59608	1.09734	3.08193	1.00405	0.534989	3.62298	1.69362	2.42292	1.93893	1.20104	1.35342	4.51427	1.30525	1.38947	3.62423	4.33629	0.864426	1.44117	2.30181	2.28692
mUNC1079635	2.42735	1.17169	1.54411	0.722762	1.96814	2.446	2.29243	2.62063	1.91345	2.41927	1.20481	1.94436	2.65974	0.87346	2.1308	1.85184	2.24668	3.05799	1.63491	0.577644	0.743736	0.966563	2.41018	4.12083	2.64194	1.64173	4.35529	2.15047	2.40478	2.63035	1.15974	3.09411	1.01062	0.565485	3.70273	1.75634	2.17783	1.93756	1.21615	1.37869	4.44928	1.30697	1.42819	3.47862	4.36501	0.907536	1.4605	2.23238	2.26311
SBJ013453961	2.49753	1.17197	1.34736	0.733446	1.8841	2.41849	2.31937	2.65195	1.9535	2.29766	1.11679	1.99186	2.6626	0.878474	2.19206	1.84261	2.2706	3.14791	1.6527	0.652404	0.730191	0.930025	2.43998	3.96792	2.66216	1.90288	4.2686	2.11031	2.05231	2.52092	1.19213	2.84816	0.926799	0.571732	3.51026	1.773	2.14451	1.78293	1.23383	1.37581	4.3053	1.17704	1.46292	3.53058	4.4046	0.90996	1.5181	2.16893	2.2634
gUNCHS001511	2.51198	1.17381	1.30327	0.735597	1.86245	2.41128	2.32452	2.65748	1.95904	2.26971	1.10044	2.00141	2.66268	0.878178	2.20735	1.84187	2.27585	3.16217	1.65591	0.6671	0.727121	0.922317	2.44458	3.93353	2.66634	1.97073	4.25475	2.09933	1.96936	2.49345	1.20096	2.79165	0.911948	0.57232	3.46733	1.77736	2.13724	1.7474	1.24053	1.3753	4.26016	1.15055	1.47345	3.53834	4.40809	0.910986	1.53277	2.15044	2.26472
gUNC1092120	2.55138	1.29107	0.821761	0.745966	1.52102	2.28876	2.36775	2.66055	1.85282	1.92376	1.07796	2.05226	2.66465	0.806177	2.41415	1.90832	2.34296	3.05389	1.68027	0.710898	0.676518	0.851383	2.3757	3.55125	2.71922	3.14653	4.31985	1.89129	0.886982	2.0691	1.37181	2.10412	0.933959	0.537444	3.01055	1.85371	2.01236	1.31385	1.44022	1.3722	3.23943	0.981862	1.71577	3.43321	4.18489	0.941216	1.75126	1.76207	2.34906
B10010087827	2.51307	1.29846	0.822633	0.744588	1.53762	2.29277	2.38804	2.66687	1.86762	1.91595	1.078	2.05109	2.68088	0.806959	2.39322	1.91665	2.35245	3.07348	1.70204	0.709938	0.664818	0.843633	2.35492	3.54861	2.73675	3.12849	4.28665	1.88576	0.891924	2.07554	1.37202	2.10118	0.92846	0.535529	3.01095	1.85377	1.97027	1.30798	1.44147	1.36994	3.23533	0.97987	1.71663	3.41712	4.17044	0.941328	1.73073	1.7624	2.35389
mUNC010585017	2.48883	1.30294	0.823153	0.74373	1.54834	2.2952	2.40067	2.67111	1.8773	1.91099	1.07801	2.05022	2.69048	0.807532	2.37981	1.92174	2.35818	3.0855	1.7157	0.709366	0.657539	0.838947	2.34164	3.54675	2.74765	3.11702	4.26552	1.88215	0.895057	2.07963	1.3722	2.09906	0.924984	0.53433	3.01058	1.85403	1.94378	1.30431	1.44223	1.36856	3.23291	0.978688	1.71712	3.40681	4.16148	0.9415	1.71779	1.76253	2.35682
gUNC1102206	2.404	1.31735	0.824771	0.740794	1.5872	2.30307	2.44358	2.68741	1.9131	1.89355	1.07794	2.04626	2.72008	0.81001	2.33186	1.9385	2.37653	3.12522	1.7628	0.707587	0.632833	0.823867	2.29452	3.53906	2.78472	3.07651	4.19076	1.86886	0.906049	2.09406	1.37311	2.09004	0.912817	0.530218	3.00554	1.85629	1.85189	1.29165	1.44479	1.36408	3.22555	0.975021	1.71843	3.36995	4.1313	0.942712	1.67276	1.7625	2.36623
mUNC1107274	2.35454	1.3258	0.826745	0.73933	1.61145	2.30667	2.46722	2.69589	1.93562	1.88208	1.07526	2.04406	2.73628	0.812276	2.30255	1.94864	2.38714	3.14926	1.79093	0.706703	0.619612	0.816715	2.26523	3.53258	2.80722	3.05287	4.14314	1.86056	0.912735	2.09976	1.37399	2.08006	0.907068	0.527447	2.99975	1.85701	1.79866	1.28484	1.44494	1.36062	3.22282	0.971584	1.718	3.34732	4.11343	0.942891	1.64735	1.76291	2.37139
B10010089417	2.33985	1.32815	0.827361	0.738905	1.61876	2.30764	2.47415	2.69843	1.94266	1.87866	1.07447	2.04332	2.74069	0.812968	2.29367	1.9516	2.39014	3.15612	1.79927	0.706495	0.615768	0.814686	2.25637	3.53065	2.81386	3.0457	4.12917	1.85802	0.91474	2.10147	1.37425	2.07699	0.905339	0.526603	2.99766	1.85718	1.78301	1.28287	1.445	1.35957	3.22207	0.970556	1.71786	3.34041	4.1079	0.942984	1.63976	1.76299	2.37285
SBB013583156	2.33311	1.32921	0.82764	0.738711	1.62214	2.30808	2.47731	2.69962	1.94593	1.87709	1.0741	2.04296	2.74265	0.813293	2.28957	1.95295	2.39148	3.15923	1.80309	0.706404	0.614015	0.813776	2.25229	3.52974	2.81689	3.0424	4.12275	1.85684	0.915662	2.10226	1.37437	2.07556	0.904546	0.526217	2.99664	1.85728	1.77584	1.28198	1.44502	1.35909	3.22175	0.970091	1.71779	3.33723	4.10538	0.943036	1.63627	1.76301	2.37351
gUNCHS001601	2.31851	1.33146	0.828238	0.738293	1.62951	2.309	2.48411	2.70224	1.95307	1.87369	1.0733	2.04216	2.74674	0.814013	2.28068	1.95583	2.39434	3.16588	1.81133	0.706217	0.610248	0.811853	2.24345	3.52774	2.82341	3.03525	4.10881	1.85427	0.91766	2.10397	1.37465	2.0724	0.902827	0.525385	2.9943	1.85755	1.76034	1.28004	1.44507	1.35807	3.2211	0.9691	1.71762	3.33032	4.09997	0.943173	1.62874	1.76305	2.37491
S3R013590605	2.34202	1.31793	0.802958	0.726139	1.67372	2.27857	2.50852	2.71928	2.0015	1.86477	1.12558	2.03655	2.74976	0.813612	2.29023	2.00543	2.42629	3.17401	1.82131	0.719513	0.649932	0.842221	2.22861	3.5034	2.83189	3.07699	4.10799	1.7768	0.914924	2.01313	1.40472	2.07383	0.903606	0.535176	3.00407	1.88951	1.69002	1.25823	1.43596	1.36255	3.26377	0.943513	1.76951	3.27406	3.95919	0.947263	1.68303	1.7486	2.34013
S2H013602293	2.48951	1.28572	0.73852	0.679045	1.73822	2.00359	2.6235	2.87331	2.22958	1.84407	1.49924	2.07782	2.8226	0.811834	2.34869	2.21876	2.52212	3.20039	1.84463	0.831389	0.851138	1.03323	2.17945	3.26231	2.87205	3.35925	4.01282	1.32817	0.907486	1.66989	1.69092	2.05403	0.880058	0.620575	3.04904	1.99483	1.29599	1.25317	1.48917	1.39243	3.18304	0.822094	1.91342	3.25554	3.37977	1.02194	2.11546	1.60863	2.22484
mUNC1126248	2.67071	1.36358	0.851558	0.672649	1.3852	1.46077	2.72584	3.20843	2.40098	1.87731	2.15736	2.31252	3.06198	0.811384	2.40172	2.30495	2.43665	3.20417	1.81567	1.05645	1.02752	1.29762	2.18495	2.74939	2.91814	3.8023	3.67452	0.771521	0.921445	1.62203	2.36041	1.95964	0.784878	0.792055	3.06773	1.93326	0.803978	1.5288	1.80195	1.43443	2.36352	0.72577	1.72148	3.96972	3.1257	1.23976	2.9606	1.3059	2.28592
SAH013616907	2.67064	1.36353	0.851462	0.672675	1.38517	1.46078	2.72587	3.20851	2.40101	1.87735	2.1574	2.31242	3.06191	0.811416	2.40165	2.30494	2.43667	3.20422	1.81572	1.05645	1.0275	1.29767	2.18496	2.74923	2.91812	3.80229	3.67413	0.771546	0.921437	1.62202	2.36035	1.95959	0.784889	0.792055	3.06771	1.93322	0.803774	1.52878	1.80204	1.43436	2.36356	0.72584	1.72143	3.96983	3.12554	1.23976	2.96059	1.30591	2.28587
S6J013624374	2.67019	1.36304	0.850757	0.672863	1.3849	1.46091	2.72612	3.209	2.40136	1.87765	2.15757	2.31172	3.06135	0.811662	2.40123	2.30497	2.43695	3.20462	1.8162	1.05656	1.02733	1.29808	2.18496	2.74797	2.91799	3.80219	3.67106	0.771737	0.921384	1.62188	2.35971	1.95921	0.784983	0.792025	3.06753	1.93288	0.802194	1.52869	1.80272	1.4339	2.36405	0.726369	1.721	3.97056	3.12429	1.23973	2.96063	1.30596	2.28551
SFC013631975	2.66937	1.36214	0.849466	0.673219	1.3844	1.46114	2.72659	3.2099	2.40195	1.8782	2.15788	2.31043	3.06032	0.812113	2.40046	2.30502	2.43747	3.20538	1.8171	1.05674	1.02704	1.29884	2.18498	2.74566	2.91775	3.80201	3.66538	0.772076	0.921274	1.62163	2.35854	1.95851	0.785159	0.791972	3.0672	1.93223	0.799279	1.52854	1.80396	1.43305	2.36496	0.727331	1.72021	3.97193	3.12199	1.23967	2.96073	1.30606	2.28485
SSR013632890	2.66924	1.36212	0.849371	0.673245	1.38435	1.46117	2.72665	3.20995	2.40202	1.8782	2.15787	2.31031	3.06027	0.81215	2.40038	2.30502	2.43748	3.20541	1.81719	1.05677	1.027	1.29894	2.18498	2.74545	2.91772	3.802	3.66489	0.772168	0.921264	1.62151	2.3585	1.95851	0.785164	0.791943	3.06715	1.93222	0.798981	1.52854	1.80397	1.43294	2.36498	0.727368	1.72019	3.97199	3.12209	1.23965	2.96074	1.30598	2.2848
gUNC1138338	2.66287	1.44313	0.841725	0.674589	1.35279	1.4799	2.72334	3.24516	2.44125	1.93479	2.17128	2.31157	3.06015	0.816369	2.43989	2.30661	2.43619	3.21557	1.82673	1.10788	1.03646	1.31592	2.18552	2.76962	2.89775	3.77947	3.6801	0.762615	0.935603	1.61408	2.37371	1.99629	0.784652	0.789128	3.07269	1.88873	0.781368	1.50304	1.77849	1.4481	2.37516	0.728347	1.72757	3.96856	3.12738	1.2491	3.01645	1.29641	2.24985
gUNC1142250	2.6598	1.48161	0.838564	0.675273	1.33855	1.48754	2.72073	3.26344	2.45812	1.95954	2.17775	2.31246	3.06007	0.818311	2.45934	2.3074	2.43586	3.22161	1.83215	1.13189	1.04129	1.32352	2.18569	2.78191	2.88787	3.76579	3.68928	0.75841	0.942272	1.61083	2.38097	2.01363	0.784413	0.787724	3.07457	1.86853	0.774816	1.49135	1.76521	1.45598	2.38017	0.728452	1.73106	3.96724	3.12966	1.25345	3.04218	1.29234	2.23184
S2C013657783	2.65953	1.48537	0.838271	0.675339	1.3372	1.48823	2.72045	3.26519	2.45967	1.96187	2.17836	2.31255	3.06006	0.81849	2.46119	2.30746	2.43581	3.22214	1.83267	1.13419	1.04175	1.32423	2.18571	2.78309	2.88692	3.76438	3.69015	0.758006	0.942906	1.61051	2.38168	2.01534	0.784392	0.787585	3.07473	1.86657	0.774215	1.49024	1.76387	1.45677	2.38064	0.72845	1.73139	3.9671	3.12988	1.25386	3.04463	1.29198	2.23006
gUNC1144752	2.65868	1.49699	0.837383	0.675546	1.33306	1.49032	2.71952	3.27064	2.46442	1.96899	2.18023	2.31284	3.06005	0.819039	2.46696	2.30768	2.43566	3.22384	1.8343	1.14131	1.0432	1.32642	2.18575	2.78676	2.884	3.75992	3.69289	0.756775	0.944859	1.60952	2.38387	2.02059	0.784327	0.787152	3.0752	1.86052	0.772424	1.48683	1.75971	1.45923	2.3821	0.72843	1.73239	3.9667	3.13054	1.25511	3.05214	1.29089	2.22451
S2C013666467	2.65846	1.49997	0.837118	0.675375	1.33126	1.49082	2.7192	3.27081	2.46565	1.97088	2.18056	2.31233	3.06004	0.819218	2.46775	2.30796	2.43548	3.22375	1.83396	1.14304	1.04351	1.32684	2.18575	2.78633	2.88328	3.75883	3.69194	0.756199	0.945071	1.60963	2.3841	2.02191	0.784228	0.787027	3.07531	1.85856	0.771787	1.48503	1.75877	1.45991	2.38287	0.72843	1.73246	3.9671	3.13064	1.25555	3.05424	1.28997	2.22265
SAC013684650	2.65572	1.5353	0.834143	0.67333	1.31013	1.49651	2.71498	3.27343	2.47964	1.99257	2.18445	2.30631	3.06	0.821302	2.47745	2.31126	2.43349	3.2232	1.83027	1.16357	1.04718	1.33185	2.18578	2.78156	2.87469	3.74522	3.68134	0.749464	0.947614	1.61099	2.38695	2.03732	0.783034	0.785517	3.07643	1.83547	0.764812	1.46374	1.74755	1.46819	2.392	0.728403	1.73331	3.97178	3.13182	1.26057	3.07887	1.2792	2.19995
gUNC1153431	2.65398	1.55968	0.832379	0.671911	1.29585	1.50006	2.71161	3.27559	2.48859	2.0067	2.18709	2.30221	3.05999	0.822669	2.48407	2.31337	2.43206	3.22288	1.82779	1.17759	1.04973	1.33516	2.1858	2.77858	2.86894	3.73534	3.67462	0.744909	0.949353	1.6119	2.3889	2.04787	0.782179	0.784468	3.07704	1.81996	0.760436	1.44931	1.73968	1.47404	2.39814	0.728355	1.73394	3.97483	3.13256	1.26385	3.09521	1.27189	2.18376
gUNC1153974	2.65676	1.57701	0.829972	0.671292	1.28932	1.50062	2.71082	3.26231	2.49128	2.01386	2.18552	2.30116	3.0603	0.82217	2.48494	2.31383	2.42829	3.21163	1.82361	1.18432	1.04982	1.33545	2.18584	2.77096	2.8705	3.73105	3.65658	0.741692	0.949941	1.61012	2.39099	2.06113	0.782523	0.783495	3.07746	1.80725	0.754974	1.44389	1.73284	1.47774	2.40016	0.728146	1.7323	3.97627	3.13351	1.26444	3.10219	1.27243	2.17956
SBR013713428	2.72601	1.77645	0.81605	0.660232	1.16148	1.51455	2.69941	3.12133	2.53654	2.10241	2.13465	2.29716	3.06108	0.81439	2.52602	2.33682	2.40799	3.0704	1.80476	1.28904	1.02633	1.36339	2.18583	2.68008	2.86342	3.65815	3.4006	0.697246	0.958636	1.59095	2.40314	2.21914	0.781161	0.764297	3.0785	1.57191	0.691806	1.42366	1.61632	1.54896	2.45954	0.721991	1.68452	3.95396	3.14021	1.26273	3.24128	1.27575	2.12539
gUNC1161628	2.76632	1.93524	0.812136	0.651729	1.06998	1.51989	2.68995	3.03012	2.56048	2.14625	2.09281	2.29853	3.05984	0.807988	2.57213	2.34934	2.3959	2.97176	1.80385	1.37223	1.01197	1.381	2.18547	2.61888	2.86132	3.59135	3.2112	0.667211	0.967395	1.57769	2.41546	2.31579	0.780422	0.744701	3.07464	1.38345	0.664295	1.41928	1.50919	1.6111	2.50749	0.713492	1.63903	3.93775	3.13415	1.2625	3.33493	1.28525	2.08586
mUNC010586869	2.67638	1.52011	0.827656	0.675032	1.33901	1.47867	2.72533	3.16145	2.44874	1.96639	2.15695	2.31462	3.06089	0.810739	2.4407	2.30495	2.4129	3.14452	1.8114	1.13228	1.03349	1.31396	2.1859	2.72951	2.91431	3.76914	3.57516	0.75033	0.939985	1.59406	2.38573	2.06987	0.78809	0.783947	3.07445	1.83323	0.749842	1.49373	1.74896	1.46683	2.37442	0.728511	1.7154	3.97371	3.13569	1.24814	3.03882	1.31369	2.24926
SNJ013751494	2.67446	1.50045	0.830024	0.674966	1.34475	1.47684	2.7259	3.16754	2.44375	1.9566	2.15705	2.31403	3.06072	0.811118	2.43568	2.30492	2.41578	3.15203	1.81261	1.12306	1.03255	1.31233	2.18587	2.73093	2.91467	3.77391	3.58502	0.75303	0.937936	1.59673	2.38225	2.05692	0.787779	0.784886	3.07353	1.84555	0.754784	1.49772	1.75665	1.46299	2.37277	0.728731	1.71589	3.97385	3.13481	1.24723	3.0295	1.31256	2.25366
gUNC1177319	2.66308	1.3923	0.838636	0.671329	1.3644	1.45969	2.72132	3.22707	2.42945	1.90226	2.15841	2.3197	3.06873	0.829277	2.41764	2.26498	2.45101	3.19673	1.85387	1.07187	1.02746	1.30288	2.20152	2.78736	2.90178	3.80454	3.69635	0.788795	0.920253	1.60506	2.34923	1.99736	0.780663	0.797702	3.06583	1.89531	0.771876	1.48109	1.80327	1.43952	2.36798	0.721478	1.74302	3.94444	3.11841	1.27879	2.97023	1.29944	2.29108
S2J013806712	2.66021	1.36585	0.84093	0.670166	1.36902	1.45531	2.71969	3.24294	2.42558	1.88784	2.15892	2.32098	3.07116	0.834052	2.4141	2.25522	2.46039	3.20816	1.86527	1.05946	1.02674	1.30095	2.20567	2.80215	2.8989	3.81087	3.72513	0.798177	0.915801	1.60683	2.341	1.982	0.77872	0.800873	3.06347	1.90686	0.77667	1.4765	1.81366	1.43472	2.36697	0.719412	1.75052	3.93689	3.114	1.28709	2.9556	1.29608	2.2996
SAJ013808697	2.65988	1.36286	0.841195	0.670028	1.36954	1.45481	2.7195	3.24477	2.42513	1.88618	2.15898	2.32112	3.07145	0.834601	2.41372	2.25411	2.46147	3.20947	1.86659	1.05806	1.02667	1.30074	2.20615	2.80385	2.89858	3.81156	3.72843	0.799254	0.915295	1.60702	2.34007	1.98025	0.778494	0.801233	3.0632	1.90815	0.777228	1.47597	1.8148	1.43421	2.36686	0.71917	1.75139	3.93602	3.1135	1.28804	2.95395	1.2957	2.30054
gUNC1183808	2.65969	1.36108	0.841354	0.669944	1.36984	1.45451	2.71938	3.24586	2.42486	1.88518	2.15902	2.3212	3.07162	0.834931	2.41349	2.25345	2.46212	3.21024	1.86738	1.05722	1.02663	1.30062	2.20644	2.80487	2.89839	3.81197	3.7304	0.7999	0.914991	1.60714	2.33951	1.97919	0.778359	0.801449	3.06303	1.90892	0.777562	1.47565	1.81549	1.4339	2.36679	0.719025	1.75191	3.9355	3.11319	1.28861	2.95295	1.29547	2.30111
S6N013829895	2.65945	1.36139	0.840093	0.668631	1.36588	1.45273	2.7169	3.25283	2.42913	1.88611	2.15917	2.32339	3.07547	0.839814	2.41625	2.24241	2.46813	3.21047	1.8774	1.05716	1.02692	1.30152	2.21146	2.8186	2.89487	3.81425	3.74646	0.805989	0.913327	1.60482	2.3361	1.98446	0.776718	0.803994	3.06268	1.90352	0.774436	1.46409	1.81801	1.4338	2.36733	0.717122	1.7596	3.92622	3.11069	1.29962	2.95078	1.29323	2.30425
gICR081	2.65945	1.36139	0.840093	0.668631	1.36588	1.45273	2.7169	3.25283	2.42913	1.88611	2.15917	2.32339	3.07547	0.839814	2.41625	2.24241	2.46813	3.21047	1.8774	1.05716	1.02692	1.30152	2.21146	2.8186	2.89487	3.81425	3.74646	0.805989	0.913327	1.60482	2.3361	1.98446	0.776718	0.803994	3.06268	1.90352	0.774436	1.46409	1.81801	1.4338	2.36733	0.717122	1.7596	3.92622	3.11069	1.29962	2.95078	1.29323	2.30425
S2C013837982	2.65949	1.36161	0.839565	0.668102	1.36425	1.45193	2.71581	3.25547	2.43064	1.88646	2.15923	2.32414	3.07673	0.841656	2.41701	2.23791	2.47054	3.21031	1.88111	1.05708	1.02705	1.30194	2.21347	2.82388	2.89356	3.81494	3.75244	0.808638	0.912604	1.60397	2.33471	1.98657	0.776019	0.804908	3.06241	1.90135	0.773279	1.45951	1.81899	1.43351	2.36755	0.7163	1.76258	3.92232	3.10967	1.30395	2.94977	1.29232	2.30537
gUNCHS001752	2.65954	1.36182	0.839047	0.667551	1.36259	1.45112	2.71469	3.25812	2.43214	1.88679	2.1593	2.32486	3.07805	0.843516	2.41777	2.23344	2.47299	3.21014	1.88485	1.05699	1.0272	1.30241	2.2155	2.82914	2.8923	3.81563	3.75842	0.811307	0.911879	1.6031	2.33333	1.98872	0.775311	0.805837	3.06213	1.89916	0.772142	1.45491	1.82	1.43323	2.36776	0.71549	1.76561	3.91839	3.10868	1.30833	2.94875	1.29139	2.30645
gUNC1203850	2.65968	1.36244	0.837529	0.665735	1.35734	1.44865	2.71112	3.26623	2.43677	1.88774	2.15951	2.32687	3.0825	0.849291	2.42012	2.2199	2.48071	3.2096	1.89637	1.05672	1.02777	1.30417	2.2218	2.84512	2.88866	3.81774	3.77664	0.819563	0.909643	1.6004	2.32924	1.99559	0.773091	0.808755	3.06127	1.89236	0.768801	1.44069	1.8232	1.43252	2.36836	0.713101	1.77511	3.90628	3.10577	1.32189	2.94557	1.28841	2.30946
gUNC1210515	2.70362	1.3215	0.814669	0.597771	1.3717	1.2745	2.70863	3.10753	2.20851	1.90315	2.04383	2.33181	2.98577	0.764609	2.15825	2.21387	2.57854	3.04967	1.79401	0.918359	0.989644	1.31307	2.38042	2.98573	2.84772	3.37786	3.73682	0.984904	0.82692	1.68511	2.32848	1.98332	0.757274	0.729694	3.00206	1.83768	0.803738	1.397	1.79525	1.32368	2.4218	0.729408	1.88549	3.83729	2.9985	1.28711	2.79909	1.26612	2.21213
gUNC1214415	2.70832	1.29648	0.799289	0.581246	1.387	1.15735	2.71141	3.01806	2.04942	1.88451	1.98204	2.30867	2.94082	0.716157	1.99717	2.25757	2.69154	2.98995	1.73578	0.85209	0.969328	1.32096	2.53014	3.05929	2.82452	3.10571	3.66382	1.10609	0.758342	1.74253	2.33223	1.97574	0.748745	0.686493	2.96041	1.80191	0.827564	1.36555	1.76875	1.22903	2.47189	0.747238	1.97016	3.80857	2.91925	1.2518	2.69675	1.26684	2.14872
SBB013938682	2.66638	1.26484	0.776114	0.612469	1.41939	0.981656	2.72188	2.91987	1.80259	1.80094	1.92045	2.22322	2.91312	0.662316	1.78282	2.4127	2.96014	2.99249	1.67275	0.803222	0.949616	1.33734	2.84566	3.13142	2.7972	2.73619	3.47656	1.30916	0.630898	1.8268	2.34408	1.96704	0.739694	0.641622	2.89479	1.74858	0.862624	1.30885	1.71463	1.04807	2.57503	0.785719	2.11947	3.79516	2.78559	1.18224	2.53507	1.29586	2.0589
gUNC1225138	2.59158	1.25022	0.76137	0.688117	1.44727	0.86931	2.73549	2.89277	1.6394	1.69414	1.90973	2.12087	2.93834	0.648142	1.67292	2.60232	3.23716	3.08385	1.66053	0.822518	0.948022	1.35355	3.14204	3.14024	2.78625	2.53254	3.28754	1.45861	0.526394	1.87629	2.35753	1.96849	0.736909	0.635993	2.85139	1.71365	0.882759	1.26078	1.66869	0.897979	2.66847	0.821698	2.24168	3.81304	2.68879	1.12475	2.42492	1.34329	2.00632
S6J013976867	2.44164	1.249	0.748016	0.858064	1.48148	0.769603	2.75515	2.94247	1.48511	1.5078	1.95779	1.94645	3.04004	0.67656	1.62225	2.93087	3.68935	3.33925	1.70564	0.93382	0.968963	1.38035	3.58295	3.08673	2.79059	2.40426	3.01115	1.62854	0.392847	1.90948	2.37764	1.98516	0.738284	0.672314	2.80667	1.67701	0.896883	1.18996	1.60998	0.702067	2.8005	0.872021	2.39815	3.86853	2.57978	1.05888	2.31236	1.43408	1.9712
mUNC1238531	2.4422	1.24932	0.748017	0.855878	1.47775	0.768446	2.7525	2.94392	1.48703	1.50778	1.95809	1.94572	3.04441	0.67945	1.6237	2.92554	3.69384	3.3386	1.71019	0.933906	0.970107	1.38383	3.58609	3.09125	2.79115	2.40638	3.0159	1.63233	0.392323	1.90754	2.37708	1.98984	0.73678	0.674138	2.80634	1.6739	0.897153	1.18364	1.61219	0.703228	2.80031	0.87162	2.40346	3.86387	2.57995	1.06578	2.31136	1.43128	1.96958
mUNC010191507	2.10162	1.62105	0.694673	1.44735	1.42185	0.929217	2.80602	3.57371	1.51833	1.64097	2.15307	2.09581	3.3478	0.44932	2.15298	2.59679	3.92988	3.66615	2.19087	1.15723	1.14436	1.42342	2.46432	2.95647	3.30454	3.05098	3.43316	1.65826	0.628384	1.56409	2.32669	2.16139	0.652073	0.641125	2.64287	1.62918	0.739035	0.84202	1.78761	0.792933	2.61875	0.732077	2.15528	2.68809	2.53034	0.811215	2.35442	1.42181	1.77884
gUNCHS001812	1.93468	1.97207	0.643196	1.86468	1.3449	1.15992	2.84153	4.10772	1.97582	1.76479	2.54712	2.15383	3.58102	0.817969	2.86013	2.47254	4.36338	4.21971	2.66658	1.54389	1.60929	1.45387	1.95896	2.63123	3.59552	3.996	3.6411	1.72186	0.812019	1.22688	2.3307	2.31544	0.560117	0.714093	2.37534	1.62982	0.629545	0.628222	1.87572	1.00383	2.46838	0.686874	1.87967	1.77677	2.67288	0.730219	2.47447	1.4393	1.88066
mUNC010195425	1.93946	1.97511	0.636868	1.84344	1.31642	1.15938	2.82277	4.14304	1.97074	1.75837	2.55598	2.1427	3.65886	0.806224	2.89238	2.50578	4.46586	4.21832	2.73086	1.54905	1.66462	1.50535	1.94532	2.63646	3.58878	3.99372	3.66322	1.74469	0.803344	1.22075	2.35723	2.32867	0.550761	0.717035	2.37203	1.61664	0.622704	0.606856	1.89062	1.04327	2.4621	0.709479	1.89783	1.77681	2.65214	0.743858	2.47215	1.42314	1.8636
gJAX00260958	1.94286	1.97656	0.632859	1.82526	1.29646	1.15841	2.8079	4.16544	1.97001	1.75309	2.5607	2.13174	3.71757	0.797843	2.91485	2.53482	4.54104	4.21659	2.77452	1.55229	1.70144	1.5435	1.93734	2.63827	3.58637	3.99399	3.67515	1.76058	0.796872	1.21683	2.37794	2.33937	0.544372	0.719155	2.37044	1.6088	0.619542	0.592371	1.90108	1.07192	2.45939	0.726205	1.91131	1.77837	2.63938	0.753686	2.47365	1.41137	1.85078
B10010101658	1.9443	1.97714	0.631377	1.81666	1.28824	1.1579	2.80175	4.17353	1.9696	1.75068	2.56222	2.12692	3.74255	0.79431	2.9235	2.54746	4.57218	4.21551	2.79192	1.55374	1.71675	1.55994	1.9335	2.63905	3.58602	3.99443	3.67936	1.76719	0.794085	1.21531	2.38694	2.34422	0.541744	0.720243	2.36977	1.60558	0.618534	0.586795	1.90557	1.0839	2.45861	0.733412	1.91707	1.77992	2.63362	0.757972	2.4744	1.40594	1.84533
gUNC1276993	1.94677	1.97813	0.62896	1.80048	1.27366	1.15712	2.7907	4.18699	1.96887	1.74618	2.56459	2.11803	3.78765	0.788099	2.93804	2.57094	4.62709	4.21288	2.82175	1.55626	1.74359	1.58978	1.92678	2.63999	3.58637	3.9952	3.68586	1.77889	0.789136	1.21283	2.40331	2.35336	0.537179	0.722292	2.36838	1.60002	0.61726	0.577612	1.91369	1.10534	2.45722	0.74643	1.92757	1.78332	2.62372	0.765711	2.47582	1.39624	1.83563
SSR014121635	1.94962	1.97932	0.626362	1.779	1.25584	1.15644	2.77696	4.20193	1.96793	1.74035	2.56691	2.10656	3.84429	0.780542	2.95451	2.6016	4.69386	4.20836	2.85654	1.5593	1.77597	1.62744	1.91871	2.64037	3.5886	3.9961	3.69211	1.79315	0.783022	1.21012	2.42403	2.36544	0.531746	0.724987	2.36631	1.59356	0.616594	0.567615	1.92381	1.13195	2.45554	0.762731	1.94099	1.7886	2.61208	0.775388	2.47779	1.38425	1.8238
gUNC1296431	1.94975	1.97938	0.62625	1.77795	1.25501	1.15642	2.77631	4.20259	1.96789	1.74007	2.56701	2.10601	3.84697	0.780192	2.95524	2.60309	4.69696	4.20812	2.85811	1.55944	1.77746	1.62923	1.91833	2.64037	3.58875	3.99614	3.69235	1.79381	0.782736	1.21001	2.42501	2.36603	0.531497	0.725119	2.3662	1.59327	0.616587	0.56718	1.92429	1.1332	2.45546	0.763503	1.94163	1.78888	2.61155	0.775846	2.47788	1.38369	1.82324
B10010103626	1.95036	1.97963	0.625818	1.77297	1.25125	1.1564	2.77314	4.20566	1.96766	1.73876	2.56746	2.10342	3.8592	0.778744	2.95839	2.60987	4.711	4.20733	2.86517	1.55995	1.78429	1.63752	1.9167	2.64027	3.58939	3.99616	3.69351	1.79682	0.781379	1.2095	2.42948	2.36834	0.530472	0.725512	2.36571	1.59198	0.616639	0.565233	1.92632	1.13884	2.45512	0.767011	1.94425	1.79012	2.60879	0.778091	2.4783	1.38084	1.82085
gUNC1307235	1.95041	1.97965	0.625782	1.77253	1.25092	1.1564	2.77286	4.20592	1.96764	1.73865	2.5675	2.1032	3.86026	0.778618	2.95866	2.61046	4.71222	4.20726	2.86578	1.56	1.78488	1.63824	1.91656	2.64026	3.58945	3.99616	3.6936	1.79708	0.781261	1.20946	2.42987	2.36855	0.530383	0.725547	2.36566	1.59187	0.616645	0.565066	1.9265	1.13933	2.45509	0.767317	1.94448	1.79023	2.60855	0.778287	2.47833	1.38059	1.82064
gJAX00261470	1.95118	1.97997	0.625253	1.76591	1.24602	1.15639	2.76871	4.2098	1.96735	1.73692	2.56805	2.09978	3.87627	0.776746	2.96263	2.61943	4.73042	4.20614	2.87482	1.56066	1.79372	1.64912	1.91444	2.64007	3.59041	3.99617	3.69497	1.801	0.779495	1.20883	2.43573	2.37162	0.52906	0.726074	2.36499	1.59024	0.616787	0.562629	1.92915	1.14669	2.45466	0.771907	1.94793	1.79192	2.60499	0.781233	2.47888	1.37687	1.81753
gUNC1321774	1.95281	1.98074	0.624201	1.75062	1.23528	1.15647	2.75954	4.21789	1.96667	1.73301	2.56906	2.09211	3.91175	0.772563	2.97102	2.63992	4.77062	4.20328	2.89425	1.56213	1.81319	1.67357	1.90977	2.63942	3.59281	3.99619	3.69744	1.8097	0.77558	1.20752	2.4489	2.37837	0.526144	0.727263	2.36347	1.58688	0.6176	0.557567	1.93495	1.16303	2.45371	0.782153	1.95559	1.7959	2.59717	0.787897	2.48016	1.36851	1.8107
S2H014199881	1.9533	1.98097	0.623883	1.7457	1.23198	1.15654	2.75663	4.22028	1.96645	1.73176	2.56932	2.08965	3.92301	0.771259	2.97353	2.64661	4.78322	4.20227	2.90018	1.56259	1.81918	1.68121	1.90832	2.63916	3.59373	3.99619	3.69807	1.8124	0.77435	1.20713	2.45315	2.38052	0.525258	0.727631	2.36296	1.58591	0.617958	0.556024	1.93675	1.16818	2.45343	0.785383	1.95795	1.79716	2.59476	0.790041	2.48062	1.36589	1.80856
S6H014218009	1.95635	1.98255	0.622151	1.71108	1.21001	1.15727	2.73704	4.23454	1.9649	1.72311	2.57041	2.07264	3.99943	0.762592	2.98876	2.69327	4.86666	4.19416	2.93777	1.56559	1.85856	1.73343	1.89873	2.63657	3.60167	3.99614	3.70041	1.8304	0.766098	1.20485	2.48227	2.39566	0.519487	0.730284	2.35921	1.5799	0.621422	0.547015	1.94892	1.20288	2.45156	0.807314	1.97426	1.80659	2.57917	0.804621	2.48395	1.34831	1.7943
gUNC1330856	1.95659	1.98268	0.622039	1.70803	1.20818	1.15736	2.73537	4.2356	1.96477	1.72236	2.57045	2.07116	4.00593	0.76188	2.98992	2.69738	4.8736	4.19338	2.94076	1.56584	1.86181	1.7379	1.89793	2.63629	3.60244	3.99613	3.70046	1.83191	0.765403	1.20467	2.48477	2.39695	0.519011	0.730512	2.35887	1.57947	0.621815	0.546342	1.94993	1.20583	2.4514	0.809173	1.97563	1.80744	2.57787	0.805884	2.48426	1.3468	1.7931
gUNC1335696	1.95841	1.98376	0.621324	1.683	1.19363	1.15811	2.72197	4.24324	1.96369	1.7162	2.57049	2.05914	4.05837	0.756261	2.99844	2.73105	4.92857	4.18657	2.96368	1.56778	1.8874	1.77413	1.89164	2.63368	3.60944	3.99604	3.70001	1.84387	0.759863	1.20343	2.50508	2.40769	0.515282	0.732435	2.35598	1.57617	0.625385	0.541554	1.95811	1.22944	2.45017	0.82418	1.98678	1.81475	2.56774	0.816084	2.48676	1.33478	1.78352
gJAX00007709	1.96009	1.98487	0.620886	1.65606	1.17895	1.15913	2.70815	4.24959	1.96252	1.70964	2.56998	2.04639	4.11295	0.75055	3.00583	2.76724	4.98398	4.17843	2.98529	1.5697	1.91285	1.81193	1.8853	2.63033	3.61808	3.99586	3.69801	1.85601	0.754185	1.20241	2.52651	2.41926	0.511625	0.734521	2.35273	1.57322	0.629977	0.537682	1.96652	1.25375	2.44892	0.839774	1.99849	1.82302	2.5579	0.826766	2.48954	1.32247	1.77377
B10010106709	1.96099	1.98499	0.620599	1.65631	1.17896	1.15918	2.70847	4.25021	1.96206	1.70931	2.56927	2.04591	4.11269	0.750626	3.00518	2.766	4.98191	4.17738	2.98506	1.56992	1.91227	1.81189	1.8817	2.62977	3.61848	3.99507	3.69738	1.85765	0.754168	1.20092	2.52655	2.4193	0.511595	0.734562	2.35253	1.57296	0.630585	0.537982	1.96651	1.25353	2.44795	0.839769	1.99848	1.82142	2.5576	0.827108	2.48901	1.32351	1.77371
mUNC1351738	1.96256	1.98522	0.620084	1.65674	1.17899	1.15927	2.70906	4.25132	1.96123	1.70874	2.56804	2.0451	4.11221	0.750799	3.00401	2.76377	4.9782	4.17551	2.98466	1.5703	1.91127	1.81181	1.87532	2.62881	3.61918	3.99366	3.69628	1.86054	0.754141	1.19831	2.52662	2.41938	0.511541	0.734637	2.35216	1.57249	0.631648	0.538526	1.9665	1.25315	2.44624	0.839766	1.99847	1.81858	2.55702	0.827718	2.48805	1.32537	1.77362
gUNC1359274	1.96374	1.9854	0.619824	1.6572	1.17982	1.15946	2.70916	4.25139	1.96146	1.70851	2.56799	2.04539	4.1122	0.750716	3.00445	2.76417	4.9777	4.17561	2.98467	1.57031	1.9113	1.81175	1.87505	2.62739	3.61925	3.99391	3.6966	1.86116	0.753924	1.19745	2.5267	2.41902	0.511474	0.734567	2.35224	1.57232	0.632118	0.538434	1.96745	1.25416	2.44665	0.83917	1.99942	1.81886	2.55639	0.82702	2.48793	1.32587	1.77359
gUNCHS001933	1.9639	1.98542	0.619795	1.65725	1.17992	1.15949	2.70917	4.25141	1.96149	1.70848	2.56798	2.04542	4.1122	0.750703	3.00452	2.76422	4.97765	4.17562	2.98467	1.57032	1.9113	1.81174	1.87502	2.6272	3.61927	3.99395	3.69664	1.86123	0.753895	1.19734	2.52671	2.41898	0.511465	0.734553	2.35225	1.57229	0.632179	0.53842	1.96758	1.25429	2.4467	0.83909	1.99954	1.81889	2.55631	0.826929	2.48792	1.32593	1.77358
mUNC1367316	1.96451	1.98549	0.61968	1.65748	1.18033	1.15959	2.70921	4.25148	1.96162	1.70837	2.56799	2.04556	4.1122	0.750651	3.00478	2.76442	4.97742	4.17567	2.98467	1.57032	1.9113	1.81169	1.87491	2.62646	3.61937	3.99411	3.6968	1.86153	0.75378	1.19691	2.52675	2.41882	0.511434	0.734501	2.35231	1.57219	0.632419	0.538369	1.96807	1.25479	2.44691	0.838776	2.00003	1.81902	2.55599	0.82657	2.48788	1.32616	1.77356
mUNC1370843	1.96511	1.98605	0.619563	1.65722	1.18042	1.15985	2.70932	4.25233	1.96191	1.70825	2.56889	2.04568	4.11228	0.750286	3.00562	2.76446	4.97752	4.17552	2.98469	1.57031	1.91122	1.81149	1.87486	2.62538	3.62013	3.99456	3.69706	1.86166	0.753622	1.1967	2.52678	2.41883	0.5115	0.73443	2.3523	1.57202	0.632569	0.538315	1.96873	1.25524	2.44696	0.838536	2.00079	1.81924	2.55572	0.826193	2.48778	1.32635	1.77344
SFC014379928	2.20785	2.04682	0.875386	1.58204	1.20095	1.2085	2.66267	4.52122	1.97079	1.62649	3.08739	2.03462	4.01037	0.752913	3.4433	2.56159	4.99157	3.78499	2.82831	1.53832	1.87504	1.61506	1.88538	2.14387	4.17825	3.92233	3.62844	1.79533	0.616953	1.25495	2.53431	2.69466	0.489069	0.573962	2.38006	1.3329	0.701663	0.524541	2.38736	1.38189	2.32768	0.639024	2.24702	1.60561	2.18693	0.725025	2.25617	1.21544	1.74072
gUNC1383332	2.21036	2.04963	0.879447	1.58154	1.20276	1.20855	2.66184	4.5229	1.96875	1.62474	3.09456	2.03318	4.00505	0.753431	3.44541	2.55786	4.98895	3.77604	2.82341	1.5374	1.87436	1.61204	1.885	2.1367	4.18056	3.91511	3.62486	1.79437	0.614227	1.25622	2.53345	2.70001	0.489307	0.573562	2.3796	1.33001	0.702738	0.524391	2.39387	1.38397	2.32592	0.637072	2.25034	1.60298	2.18149	0.724203	2.25054	1.21467	1.74016
gUNC1391068	2.26994	2.22069	1.03804	1.58131	1.31592	1.1897	2.6289	4.51292	1.82572	1.54153	3.34327	1.94126	3.70033	0.785649	3.38372	2.39901	4.80774	3.35488	2.56781	1.48856	1.84506	1.493	1.8542	1.86587	4.07295	3.46938	3.4164	1.76082	0.491079	1.31567	2.47195	2.93813	0.516657	0.618655	2.3371	1.24109	0.744409	0.520204	2.64735	1.46815	2.26037	0.592775	2.3646	1.52323	1.98025	0.712088	1.97598	1.21519	1.71519
gICR4115	2.26993	2.21998	1.03813	1.58135	1.31556	1.18968	2.62827	4.51304	1.82537	1.54164	3.34293	1.94079	3.69906	0.785913	3.38328	2.39796	4.80685	3.35405	2.56698	1.48841	1.84534	1.49256	1.85412	1.86642	4.07256	3.46839	3.41663	1.76082	0.490913	1.31564	2.47218	2.93828	0.516703	0.618016	2.33673	1.24043	0.744402	0.520385	2.64767	1.46836	2.2596	0.592882	2.36437	1.52336	1.97979	0.712698	1.97482	1.21515	1.71554
SFH014441791	2.26993	2.21994	1.03814	1.58135	1.31554	1.18968	2.62823	4.51304	1.82535	1.54164	3.34292	1.94077	3.69899	0.785927	3.38326	2.3979	4.8068	3.354	2.56694	1.4884	1.84536	1.49253	1.85412	1.86645	4.07253	3.46834	3.41664	1.76081	0.490904	1.31564	2.47219	2.93829	0.516705	0.617982	2.33671	1.24039	0.744402	0.520395	2.64769	1.46837	2.25956	0.592888	2.36436	1.52337	1.97976	0.712731	1.97475	1.21514	1.71555
gICR4117	2.26993	2.21985	1.03815	1.58136	1.31549	1.18967	2.62815	4.51306	1.82531	1.54166	3.34287	1.94071	3.69883	0.78596	3.3832	2.39777	4.80669	3.3539	2.56684	1.48838	1.84539	1.49248	1.85411	1.86652	4.07248	3.46821	3.41667	1.76081	0.490883	1.31564	2.47222	2.93831	0.516711	0.617902	2.33666	1.24031	0.744401	0.520417	2.64773	1.46839	2.25946	0.592901	2.36433	1.52338	1.9797	0.712807	1.97461	1.21514	1.7156
mUNC010223906	2.26993	2.21984	1.03821	1.58136	1.31557	1.18969	2.62806	4.51308	1.82532	1.54167	3.34287	1.94066	3.69871	0.786042	3.38316	2.39769	4.80665	3.35391	2.56675	1.48839	1.8454	1.49254	1.8541	1.86659	4.07246	3.46817	3.41673	1.76079	0.490866	1.31562	2.47219	2.9383	0.516657	0.617849	2.33662	1.24022	0.744403	0.520424	2.64778	1.46842	2.25944	0.592885	2.36431	1.52326	1.97952	0.712868	1.97455	1.21503	1.71566
gUNC1425647	2.26993	2.21984	1.03822	1.58136	1.31558	1.18969	2.62803	4.51308	1.82532	1.54168	3.34286	1.94064	3.69868	0.786062	3.38315	2.39767	4.80664	3.35391	2.56673	1.48839	1.8454	1.49256	1.85409	1.86661	4.07245	3.46815	3.41675	1.76078	0.490862	1.31562	2.47219	2.9383	0.516644	0.617836	2.33661	1.2402	0.744403	0.520426	2.64779	1.46843	2.25944	0.592882	2.36431	1.52323	1.97948	0.712882	1.97454	1.215	1.71567
S1H014521214	2.26993	2.21976	1.03824	1.58136	1.31563	1.1897	2.628	4.51307	1.82532	1.54171	3.34288	1.94062	3.69856	0.786081	3.38312	2.39761	4.80657	3.35381	2.56666	1.4884	1.84539	1.49258	1.85408	1.86657	4.07241	3.46815	3.4167	1.76076	0.490855	1.31564	2.47219	2.93839	0.516643	0.617862	2.33658	1.24023	0.74441	0.520429	2.64776	1.46844	2.25943	0.592916	2.36432	1.52317	1.97946	0.712907	1.97452	1.21498	1.7157
gUNC1438333	2.26994	2.21973	1.03825	1.58136	1.31565	1.1897	2.62798	4.51307	1.82533	1.54172	3.34289	1.94061	3.6985	0.786091	3.3831	2.39758	4.80654	3.35376	2.56662	1.4884	1.84539	1.49259	1.85407	1.86655	4.07238	3.46814	3.41667	1.76074	0.490852	1.31565	2.47219	2.93844	0.516643	0.617875	2.33656	1.24024	0.744413	0.52043	2.64775	1.46845	2.25942	0.592932	2.36433	1.52314	1.97945	0.712918	1.97451	1.21497	1.71571
gJAX00008269	2.26988	2.21957	1.03833	1.5812	1.31578	1.18949	2.62795	4.51271	1.82504	1.5417	3.34264	1.94052	3.6981	0.786024	3.38259	2.39737	4.80619	3.35326	2.56633	1.48815	1.84541	1.49263	1.85402	1.86658	4.07224	3.46754	3.41646	1.76069	0.490756	1.31569	2.47218	2.93859	0.516645	0.617962	2.33652	1.24025	0.744423	0.520432	2.64763	1.46827	2.25942	0.592954	2.36463	1.52311	1.97935	0.712998	1.97433	1.2149	1.71564
SFR014564465	2.26985	2.2195	1.03837	1.58112	1.31585	1.18939	2.62794	4.51254	1.8249	1.54169	3.34251	1.94047	3.6979	0.785991	3.38233	2.39726	4.80602	3.35301	2.56619	1.48803	1.84542	1.49265	1.85399	1.86659	4.07217	3.46724	3.41636	1.76067	0.490709	1.31571	2.47218	2.93866	0.516646	0.618005	2.33651	1.24026	0.744428	0.520433	2.64757	1.46818	2.25941	0.592964	2.36477	1.5231	1.9793	0.713038	1.97425	1.21486	1.71561
gJAX00263321	2.26981	2.2194	1.03843	1.581	1.31594	1.18924	2.62792	4.5123	1.82471	1.54168	3.34234	1.94041	3.69763	0.785945	3.38198	2.39711	4.80577	3.35267	2.56598	1.48786	1.84544	1.49268	1.85395	1.86662	4.07207	3.46683	3.41621	1.76063	0.490643	1.31573	2.47217	2.93876	0.516647	0.618065	2.33648	1.24026	0.744435	0.520435	2.64749	1.46806	2.25941	0.592979	2.36498	1.52308	1.97923	0.713094	1.97413	1.21481	1.71556
S3J014580395	2.2698	2.21938	1.03843	1.58099	1.31595	1.18922	2.62792	4.51226	1.82468	1.54168	3.34231	1.9404	3.69759	0.785938	3.38193	2.39709	4.80574	3.35262	2.56596	1.48784	1.84544	1.49268	1.85394	1.86662	4.07206	3.46677	3.41619	1.76063	0.490633	1.31573	2.47217	2.93877	0.516647	0.618073	2.33648	1.24027	0.744436	0.520435	2.64748	1.46805	2.2594	0.592981	2.36501	1.52307	1.97922	0.713102	1.97411	1.21481	1.71555
gUNC1469655	2.26925	2.21801	1.03917	1.5795	1.31712	1.18731	2.62768	4.50902	1.8221	1.54148	3.34001	1.93957	3.69397	0.785333	3.37722	2.3951	4.80253	3.34808	2.56328	1.48557	1.84564	1.49306	1.85344	1.86692	4.07075	3.46125	3.41428	1.76016	0.48976	1.31607	2.47213	2.94008	0.516664	0.618859	2.33614	1.2404	0.744534	0.520454	2.64639	1.46643	2.25933	0.593176	2.36774	1.52284	1.97828	0.71384	1.97252	1.21417	1.71494
mUNC010227990	2.26767	2.21757	1.03953	1.57847	1.31788	1.18642	2.62817	4.50495	1.82082	1.54125	3.33896	1.939	3.69239	0.785012	3.37523	2.3936	4.80115	3.34688	2.56211	1.48521	1.84592	1.49318	1.8538	1.8671	4.06973	3.45903	3.41372	1.75973	0.489428	1.31612	2.47249	2.94052	0.516556	0.61929	2.33627	1.24173	0.74473	0.520386	2.64595	1.46567	2.26016	0.59324	2.3689	1.52359	1.97684	0.714256	1.97209	1.21304	1.71474
SAC014634548	2.62509	2.08182	1.17505	1.34839	1.35619	1.20645	2.72253	3.13075	1.36325	1.58473	2.56698	1.51423	3.56143	0.68995	2.73967	2.0736	4.14716	2.79137	2.36249	1.15723	1.73688	1.35761	1.83434	1.59136	3.97528	2.51582	3.72816	1.53833	0.480509	1.19048	2.018	3.00709	0.612588	0.579372	2.4063	1.45619	0.978591	0.607268	2.56492	1.51342	1.84155	0.499975	2.06312	1.48072	1.65542	0.764677	1.58595	0.820602	2.64626
gUNC1486466	2.9254	1.9568	1.15383	1.12904	1.1052	1.23243	2.27381	2.68316	1.24147	1.82589	1.9965	1.36663	3.33075	0.705449	2.41202	1.72919	3.33756	2.31504	2.1474	0.765869	1.41121	1.32352	1.68179	1.37301	4.02696	2.00454	3.81285	1.35422	0.483738	1.08155	1.19328	3.02403	0.697558	0.520487	2.29927	1.78227	1.01331	0.525472	2.51043	1.55253	1.02423	0.433248	1.98947	1.53466	1.50413	0.862804	1.11711	0.628491	2.98089
UNCHS002030	2.9258	1.95556	1.15504	1.12242	1.10455	1.23336	2.27415	2.67936	1.24152	1.82696	1.99353	1.36688	3.32948	0.705367	2.40864	1.7243	3.3267	2.31017	2.14398	0.76295	1.40972	1.32349	1.6777	1.37302	4.02618	2.00309	3.81338	1.3502	0.484197	1.08019	1.19286	3.0243	0.69883	0.522662	2.30278	1.78194	1.01261	0.525613	2.51061	1.55426	1.02272	0.432664	1.99129	1.53597	1.50452	0.867321	1.11727	0.626563	2.98156
S3J014660712	2.93107	1.92433	1.18489	0.965269	1.09246	1.26286	2.28556	2.59169	1.24906	1.84848	1.9269	1.37169	3.30937	0.710277	2.33579	1.62146	3.06735	2.21089	2.06294	0.704782	1.36824	1.32243	1.5927	1.37524	4.00826	1.98361	3.82593	1.24877	0.496333	1.04847	1.18362	3.03281	0.731337	0.584291	2.38913	1.77459	0.992301	0.52856	2.51551	1.59677	0.991583	0.421106	2.04363	1.57633	1.51551	0.975957	1.1248	0.584393	3.00389
SAC014662171	2.93093	1.91436	1.19417	0.918692	1.08992	1.27462	2.29022	2.56695	1.25399	1.85339	1.90857	1.37274	3.30742	0.714433	2.31746	1.59618	2.9897	2.1872	2.03931	0.691577	1.35364	1.32199	1.57247	1.37648	4.00314	1.98352	3.82986	1.21626	0.500504	1.03919	1.18108	3.03619	0.741813	0.606482	2.41596	1.77284	0.984841	0.529276	2.51724	1.61026	0.983749	0.418538	2.06295	1.59149	1.51975	1.00859	1.12847	0.573518	3.0133
S2J014662298	2.93089	1.91369	1.19479	0.915632	1.08977	1.27544	2.29055	2.56534	1.25436	1.85368	1.90739	1.3728	3.30737	0.714753	2.31632	1.5946	2.98458	2.18574	2.03777	0.690779	1.35265	1.32196	1.57123	1.37658	4.00281	1.98362	3.83012	1.21408	0.500788	1.03858	1.18091	3.03642	0.742515	0.608008	2.41775	1.77274	0.984326	0.52932	2.51736	1.61116	0.983258	0.418385	2.06429	1.59254	1.52004	1.01074	1.12874	0.572832	3.01397
S6R014671781	2.92504	1.88258	1.22295	0.780337	1.08558	1.31911	2.30806	2.49748	1.27728	1.86315	1.85873	1.37458	3.31427	0.735445	2.27328	1.53706	2.75633	2.1345	1.97045	0.664956	1.30323	1.32028	1.52817	1.38204	3.98862	2.00135	3.84215	1.11218	0.514676	1.01206	1.1741	3.04887	0.775523	0.684914	2.4993	1.76915	0.958105	0.530893	2.52327	1.65297	0.964742	0.413643	2.13256	1.64674	1.53545	1.10656	1.14387	0.546412	3.05046
gUNC1499687	2.92418	1.87995	1.22526	0.769623	1.08554	1.32313	2.30972	2.49228	1.27961	1.86351	1.85518	1.37462	3.31561	0.73765	2.27042	1.53366	2.7381	2.13159	1.96515	0.663739	1.29886	1.32015	1.52595	1.38265	3.98749	2.00386	3.8431	1.1037	0.515861	1.01003	1.17362	3.05004	0.778292	0.691876	2.50594	1.76899	0.955735	0.530995	2.52379	1.65637	0.963641	0.413443	2.13896	1.65177	1.53681	1.11416	1.14537	0.5447	3.05396
gUNC1502088	2.92291	1.87633	1.22842	0.755145	1.08561	1.32875	2.31206	2.48532	1.28289	1.86391	1.85049	1.37466	3.31766	0.740794	2.26669	1.52936	2.71349	2.12811	1.95797	0.662377	1.29281	1.31997	1.52319	1.38354	3.98599	2.00761	3.84438	1.09213	0.517481	1.00734	1.173	3.05165	0.782098	0.701512	2.51496	1.76875	0.952473	0.531124	2.5245	1.66096	0.962315	0.413234	2.14778	1.65881	1.53865	1.12444	1.14748	0.542435	3.05882
B10010117449	2.92053	1.87	1.23386	0.730553	1.08599	1.33862	2.31628	2.47354	1.28869	1.86435	1.84261	1.37467	3.32162	0.746531	2.26055	1.52292	2.67157	2.12311	1.94569	0.660633	1.28215	1.31961	1.51935	1.38525	3.98338	2.0146	3.8465	1.07228	0.520253	1.00286	1.17197	3.05445	0.788666	0.718504	2.5304	1.76845	0.946749	0.531325	2.52566	1.66873	0.960404	0.412998	2.16346	1.67132	1.54177	1.14187	1.15122	0.538825	3.06744
gICR4180	2.91804	1.86408	1.23891	0.708029	1.08653	1.34822	2.32039	2.46297	1.2945	1.86447	1.83566	1.37461	3.32598	0.752295	2.25552	1.51794	2.63298	2.11956	1.93451	0.659779	1.27197	1.31926	1.51675	1.38692	3.98103	2.02207	3.84848	1.05368	0.522893	0.99879	1.17104	3.05716	0.794825	0.73481	2.54474	1.76827	0.941242	0.531486	2.52678	1.676	0.958913	0.412942	2.17855	1.68338	1.5448	1.15785	1.15489	0.535826	3.07588
SBB014746527	2.9084	1.8453	1.25468	0.639738	1.08937	1.38102	2.33445	2.43252	1.31548	1.8629	1.81642	1.37393	3.34403	0.773188	2.24416	1.50894	2.51462	2.11565	1.90111	0.662087	1.23854	1.31802	1.51513	1.39274	3.97407	2.05185	3.85471	0.994659	0.531569	0.98672	1.16834	3.06643	0.814413	0.789161	2.58936	1.76847	0.922724	0.531854	2.5305	1.69892	0.956053	0.413837	2.22913	1.72394	1.55512	1.20631	1.16772	0.528804	3.10533
mbackupUNC010236642	2.90767	1.84406	1.2557	0.635407	1.08961	1.3833	2.33543	2.43068	1.317	1.86269	1.81531	1.37386	3.34544	0.774709	2.24367	1.50871	2.50703	2.11579	1.89902	0.662508	1.23628	1.31793	1.5154	1.39316	3.97364	2.05414	3.85512	0.990767	0.532156	0.985972	1.16817	3.06708	0.815704	0.792884	2.59225	1.76853	0.92144	0.531873	2.53075	1.70042	0.955959	0.413953	2.23262	1.72674	1.55584	1.20938	1.16863	0.528478	3.10743
S2C014755825	2.90534	1.8402	1.25722	0.62635	1.09468	1.39176	2.33961	2.42496	1.32136	1.86379	1.81215	1.37532	3.34525	0.778698	2.2418	1.50768	2.47928	2.1172	1.89041	0.664336	1.22477	1.31073	1.51491	1.39506	3.97184	2.06136	3.85678	0.977553	0.534208	0.984329	1.16523	3.0651	0.821516	0.802112	2.60082	1.76989	0.916122	0.533426	2.52924	1.70233	0.956431	0.412766	2.23793	1.73695	1.55806	1.21316	1.17199	0.5285	3.11778
gUNC1524644	2.39894	1.9907	1.10248	1.98997	1.10734	1.95121	1.91395	3.40238	1.90291	1.64709	2.3802	1.38998	4.23922	1.29483	3.50791	3.45826	4.33418	4.29581	2.59974	1.91375	1.05241	1.24759	2.3671	1.49044	4.12175	3.65618	3.34519	1.6055	0.625834	1.25657	0.674199	3.07697	0.899156	1.42841	2.58221	1.26096	0.695731	0.309852	2.5414	1.79677	0.94933	0.670862	2.90012	2.40043	1.68326	1.29961	1.24083	1.16648	1.67928
SAJ014776682	2.39842	1.98959	1.10314	2.00322	1.11044	1.95081	1.92089	3.40048	1.90419	1.64928	2.37864	1.39208	4.22398	1.29702	3.50652	3.44178	4.31632	4.3048	2.59446	1.91454	1.04318	1.2377	2.36744	1.49242	4.11681	3.65627	3.34522	1.5966	0.62727	1.25552	0.670062	3.07542	0.900954	1.42916	2.584	1.26063	0.690835	0.313508	2.53899	1.79114	0.952952	0.666361	2.89803	2.39925	1.6851	1.29315	1.24243	1.16865	1.68098
UNC1525238	2.39812	1.98952	1.10091	1.99875	1.11869	1.95558	1.9198	3.40135	1.90271	1.64998	2.37706	1.39322	4.23432	1.29181	3.50774	3.46303	4.32554	4.30284	2.59615	1.91726	1.0422	1.23435	2.35659	1.49312	4.12276	3.6554	3.34532	1.59805	0.626429	1.2579	0.672385	3.07052	0.903769	1.42583	2.58342	1.26259	0.695199	0.313939	2.53663	1.79211	0.955441	0.668517	2.88922	2.40655	1.68237	1.28753	1.24609	1.16418	1.68445
gUNCHS002088	2.46374	1.89926	1.31939	2.31488	0.938162	1.75818	2.25334	3.12732	1.8966	1.66124	2.16256	1.4078	3.50502	1.45739	3.20176	2.20641	3.29695	4.28824	2.28937	1.75392	0.819952	1.26508	2.30609	1.49897	3.88872	3.49953	3.34897	1.22456	0.722094	1.06828	0.531221	3.35853	0.842927	1.58113	2.69901	1.23037	0.506825	0.5528	2.61994	1.67629	0.971749	0.460769	3.19501	2.04654	1.85892	1.41551	1.14937	1.33779	1.52781
gUNC1535912	2.29672	1.77993	1.34405	0.653093	1.07794	1.47198	1.77341	2.37839	1.38871	1.6861	1.66178	1.48407	3.88699	1.04514	2.23977	2.27817	2.26112	2.00838	1.80043	0.427829	1.06342	2.08261	1.27239	1.33497	5.00039	2.05732	3.34183	0.967349	0.709806	1.10198	0.978082	3.38708	0.898153	0.81252	2.43823	1.54386	1.19494	1.05705	2.6754	2.15752	0.294336	0.676947	2.62906	2.25609	2.02885	1.69996	1.01269	0.78707	1.6384
S2R014821471	2.29645	1.77923	1.34191	0.651917	1.08098	1.47265	1.76874	2.37706	1.38714	1.68603	1.66207	1.48265	3.89511	1.04497	2.24114	2.28546	2.26753	2.00743	1.80276	0.42792	1.05912	2.0782	1.27398	1.33424	4.99885	2.05633	3.34107	0.966554	0.709983	1.10076	0.988637	3.3853	0.899432	0.808995	2.43763	1.54376	1.19962	1.05362	2.67455	2.15944	0.295086	0.679341	2.62516	2.25548	2.03529	1.70644	1.01557	0.789064	1.63712
gUNC1545055	2.3134	1.87061	1.03567	0.580954	1.19843	1.45715	2.82601	3.3718	1.93862	1.71088	2.37294	1.82216	3.39978	0.751306	2.53426	1.71346	2.41282	2.54375	1.92528	0.937371	0.924672	1.08346	0.987589	1.58414	3.95397	3.08049	3.58736	0.82866	0.572013	1.11738	1.95865	2.80027	1.00975	1.05407	2.70514	1.28158	0.712265	0.512384	2.41314	1.68848	2.00266	0.493152	2.16971	1.9763	2.25274	1.33651	1.66116	0.71591	1.93157
gUNC1547605	2.2764	1.83018	1.06097	0.635934	1.22574	1.49232	2.73672	3.36458	1.98584	1.73841	2.31159	1.77497	3.59475	0.781716	2.6978	1.79015	2.54177	2.6728	2.07081	0.949299	0.817697	1.09256	0.951846	1.64574	3.97004	3.1946	3.63678	0.809578	0.603832	1.07053	1.99237	2.79222	1.00142	1.04837	2.85987	1.27395	0.649772	0.529444	2.41201	1.6879	2.06371	0.509182	2.17177	2.01678	2.25959	1.33827	1.78158	0.74153	1.85195
S3T014861944	2.30369	2.22327	1.17915	1.06977	1.10125	2.23753	1.71823	3.20906	1.75606	1.7367	1.95839	1.50738	3.76893	1.51384	3.04587	1.71001	3.0928	2.59388	3.3591	0.714903	0.61915	1.02102	1.96349	1.30405	3.99899	2.14527	3.41608	0.833741	0.925203	1.06926	0.567562	2.76771	0.860891	1.40739	2.903	1.51738	0.463088	0.455255	2.42043	1.70147	0.593879	0.397657	2.00882	2.62831	2.33117	1.59921	1.11165	0.706148	1.70604
gUNC1557877	2.14591	1.86802	1.26781	0.703201	1.62152	1.65153	2.65868	3.89467	1.94845	1.78115	2.81925	1.87536	3.98096	0.938099	3.13509	1.81958	2.59084	2.74532	2.4041	0.999178	1.18596	1.1144	1.1251	1.79107	4.04445	3.21959	3.56434	0.85352	0.758283	1.06312	2.25931	2.80797	0.878897	0.878091	3.46791	1.26399	0.505743	0.745211	2.49061	1.7291	1.90311	0.509009	2.34185	2.28929	2.32521	1.32474	2.18199	0.977238	1.96676
SBH014883089	2.25347	1.96499	1.30218	1.03436	1.24299	1.86289	1.59424	2.94429	1.66683	1.73511	1.92494	1.39839	3.60152	1.59618	2.72721	1.5492	2.04748	2.4441	2.51269	0.557866	0.678027	1.40551	2.13889	1.28169	4.29825	2.09841	3.41734	0.729255	0.95724	0.965051	1.03322	2.91347	0.872731	0.799356	2.87753	1.28758	0.437803	0.610445	2.52494	2.04093	0.341686	0.496873	2.16689	2.33697	2.64218	2.07454	1.02883	0.854373	1.64988
S3T014884078	2.25539	1.94895	1.32127	1.03978	1.22248	1.87075	1.57767	2.90691	1.68914	1.73273	1.89918	1.37918	3.60786	1.61071	2.74467	1.55002	2.06419	2.46849	2.52893	0.573881	0.695479	1.43505	2.11704	1.28956	4.31317	2.11281	3.42119	0.726943	0.964906	0.960961	0.979367	2.92379	0.873021	0.780352	2.89393	1.28709	0.433537	0.62646	2.53886	2.04023	0.368902	0.495342	2.19185	2.33785	2.60665	2.05029	1.03262	0.839669	1.63929
S3R014896634	2.23551	1.86433	1.3867	1.0399	1.16912	1.87887	1.51932	2.80425	1.74905	1.72732	1.82963	1.29249	3.73557	1.64135	2.80567	1.60094	2.08687	2.53396	2.57858	0.611067	0.780545	1.60325	2.01918	1.3161	4.40659	2.16229	3.43881	0.713246	0.985241	0.940156	0.871729	2.9987	0.878867	0.686397	2.95037	1.27798	0.425954	0.714354	2.59846	2.08963	0.434595	0.521507	2.30463	2.37236	2.50702	1.9935	1.05837	0.805062	1.60424
gUNC1565720	1.84871	1.6729	1.47529	0.929006	1.17835	1.94185	1.50295	2.95563	1.65581	1.72522	1.82041	0.989543	5.22064	1.44816	3.10224	2.61386	3.0646	2.49805	3.40741	0.525801	1.07319	2.04454	1.42183	1.18462	4.97869	2.11782	3.21166	0.863176	0.970312	0.982042	0.928348	3.44846	0.914543	0.951052	2.96508	1.51044	0.932322	1.06685	2.60496	1.99014	0.241191	0.78026	2.6043	2.9236	2.39425	2.02702	1.19022	0.831491	1.5445
gUNCHS002157	2.30394	2.30228	1.14702	1.18888	1.17594	2.5536	1.76971	3.13611	1.8326	1.69263	1.93122	1.55439	4.38245	1.48512	3.27735	2.55053	3.89212	2.80065	3.6734	0.893709	0.354072	0.838517	1.88227	1.19109	4.30474	2.19864	3.24878	0.885839	0.935555	1.21905	0.451508	2.69448	0.925508	1.25245	2.94794	1.85848	0.783577	0.730928	2.27969	1.66223	0.835624	0.459946	1.68123	3.14279	2.22399	1.07018	1.31746	0.739376	1.78646
SBB014938916	2.33259	2.27521	1.14575	1.16342	1.17853	2.54631	1.78281	3.1301	1.83819	1.69251	1.92976	1.58944	4.35837	1.48523	3.25238	2.50779	3.8285	2.77136	3.59878	0.905012	0.352967	0.841322	1.91212	1.19766	4.29278	2.19712	3.2507	0.918955	0.927997	1.1866	0.443475	2.69298	0.922843	1.18789	2.95311	1.90374	0.770808	0.726985	2.28777	1.68013	0.790963	0.455785	1.68634	3.11669	2.24567	1.08646	1.32121	0.741707	1.75812
gJAX00265277	2.42397	2.18497	1.14312	1.08943	1.18909	2.51761	1.82331	3.11332	1.85375	1.69172	1.92588	1.70406	4.29349	1.48	3.17895	2.38635	3.63719	2.68466	3.3817	0.941577	0.353581	0.846168	2.00073	1.21552	4.26782	2.19102	3.24943	1.04876	0.912008	1.09276	0.422591	2.69711	0.916512	0.992622	2.99603	2.06894	0.73351	0.735905	2.31327	1.73424	0.650251	0.452657	1.70473	3.03911	2.32846	1.14906	1.33389	0.751087	1.67538
S3J014978084	2.51094	2.0928	1.14523	1.03021	1.20622	2.48512	1.86155	3.11056	1.86545	1.69013	1.92717	1.82175	4.2596	1.46296	3.12169	2.30405	3.50488	2.61182	3.21064	0.98487	0.35601	0.837626	2.07287	1.224	4.25924	2.18417	3.22957	1.24551	0.91253	1.01705	0.416589	2.71124	0.913875	0.818978	3.0878	2.28655	0.712469	0.776342	2.33189	1.76722	0.515286	0.461924	1.72069	2.97727	2.42831	1.21494	1.35177	0.764129	1.60771
gUNC1593484	2.5234	2.07848	1.14654	1.0226	1.21008	2.48023	1.86729	3.11316	1.86685	1.68979	1.92852	1.84026	4.25931	1.45863	3.11511	2.29721	3.49579	2.60196	3.18972	0.993292	0.355906	0.834206	2.08155	1.22371	4.25867	2.18319	3.22358	1.28808	0.914773	1.00706	0.418628	2.71368	0.913821	0.793997	3.10799	2.32919	0.712406	0.785054	2.33314	1.76777	0.494702	0.463865	1.72204	2.9699	2.44477	1.22331	1.35576	0.766626	1.59875
SFT014982180	2.18082	1.87875	1.35717	1.77839	1.21948	1.98011	1.71519	2.83372	1.61624	1.68939	1.82142	1.52566	4.33988	1.25996	3.40442	2.51147	2.36995	3.48388	3.8023	0.55162	0.586179	0.798756	1.18026	1.0509	5.07275	2.11753	3.03087	1.58427	1.68687	1.81179	1.04244	3.05798	1.10691	1.17341	5.3191	2.51568	0.415672	2.04821	2.31248	1.77554	1.06865	1.12135	1.72711	3.11988	2.92389	1.69399	1.17496	0.759783	2.50814
gUNC1605568	2.1326	1.92888	1.36158	1.85807	1.21379	1.99038	1.68391	2.84892	1.61016	1.68902	1.82869	1.45907	4.38065	1.2686	3.46172	2.59802	2.46326	3.57467	3.95097	0.538963	0.591478	0.79896	1.15182	1.0436	5.10555	2.12934	3.03155	1.51466	1.70984	1.89123	1.06255	3.06526	1.11281	1.26222	5.31961	2.41702	0.429277	2.06652	2.30444	1.74874	1.17299	1.14019	1.72131	3.16768	2.88824	1.66709	1.1674	0.757681	2.58412
gUNCHS002197	2.1331	1.92901	1.3612	1.85881	1.2135	1.98789	1.68396	2.84906	1.60912	1.68878	1.82861	1.45899	4.37895	1.2677	3.46064	2.59581	2.46344	3.57338	3.95044	0.538326	0.591523	0.799067	1.15114	1.04354	5.10584	2.12852	3.0322	1.51515	1.70955	1.89131	1.06259	3.06645	1.1122	1.26253	5.31776	2.41611	0.429172	2.06692	2.3049	1.74894	1.17226	1.14092	1.72119	3.16525	2.8883	1.66607	1.16698	0.75796	2.58387
S3J015032419	2.13311	1.92886	1.36116	1.85842	1.2135	1.98758	1.68405	2.84954	1.60895	1.68879	1.82879	1.45908	4.37873	1.2677	3.46028	2.59545	2.46379	3.57383	3.95007	0.538054	0.591497	0.799115	1.15119	1.04343	5.10601	2.12821	3.03221	1.51542	1.70956	1.89167	1.06252	3.0665	1.11216	1.26254	5.31755	2.41568	0.429115	2.06693	2.30479	1.74895	1.17222	1.14103	1.7209	3.16465	2.888	1.66592	1.16682	0.757756	2.58399
S6R015034070	2.13312	1.92872	1.36113	1.85808	1.2135	1.9873	1.68413	2.84997	1.60878	1.6888	1.82895	1.45916	4.37852	1.26771	3.45995	2.59512	2.46411	3.57424	3.94973	0.537802	0.591474	0.79916	1.15124	1.04332	5.10616	2.12792	3.03222	1.51567	1.70957	1.892	1.06246	3.06654	1.11212	1.26255	5.31735	2.41529	0.429063	2.06694	2.3047	1.74896	1.17218	1.14114	1.72063	3.16409	2.88772	1.66579	1.16667	0.757567	2.58411
SFT015035681	2.13313	1.92862	1.3611	1.85768	1.21347	1.98702	1.68419	2.85034	1.60867	1.68883	1.82911	1.45921	4.37827	1.26771	3.45961	2.59474	2.4644	3.57461	3.94939	0.537527	0.591437	0.799273	1.15128	1.04323	5.10628	2.12759	3.03217	1.5159	1.70964	1.89235	1.0624	3.06664	1.11207	1.26256	5.31713	2.41488	0.429072	2.06705	2.30463	1.74898	1.17211	1.14139	1.72035	3.16343	2.88751	1.66564	1.1665	0.757374	2.58425
B10010126340	2.12372	2.0286	1.43261	1.09304	0.788154	1.81681	1.93554	2.62642	1.68919	1.47313	1.88951	1.28926	4.43452	1.40811	3.565	2.4876	2.32068	4.12705	3.62696	0.492726	0.479456	0.884801	1.2426	1.03108	4.83642	2.08231	2.67715	1.64201	1.89078	2.08029	1.00342	3.15071	0.88283	1.14394	5.57219	2.35413	0.671546	2.02439	2.28333	1.73241	1.1782	1.7377	1.60463	2.96752	3.03311	1.60771	1.18861	0.685381	2.91672
gUNC1620550	2.12364	2.03241	1.43382	1.07425	0.771136	1.81903	1.94124	2.61978	1.69409	1.46688	1.89004	1.28434	4.43673	1.41061	3.56375	2.48394	2.31947	4.14309	3.61143	0.491335	0.476983	0.889532	1.24493	1.02651	4.82924	2.08102	2.67001	1.64563	1.89316	2.08419	1.0026	3.1576	0.876227	1.1393	5.57984	2.35001	0.677266	2.01619	2.28297	1.73153	1.18233	1.76801	1.60364	2.96223	3.03187	1.60603	1.18842	0.681612	2.91557
SS1015055968	2.1237	2.04396	1.43674	1.01817	0.717467	1.82876	1.95778	2.59898	1.70957	1.44828	1.89078	1.26957	4.4434	1.41649	3.55672	2.47246	2.31721	4.19124	3.56012	0.486442	0.469782	0.905064	1.2521	1.01058	4.80847	2.07648	2.64994	1.65741	1.89845	2.09531	1.00036	3.18061	0.856221	1.12475	5.60285	2.33614	0.693813	1.98782	2.28198	1.72821	1.19683	1.86689	1.60177	2.94613	3.0248	1.60063	1.18711	0.669418	2.90543
S6J015057187	2.13107	2.04045	1.43395	1.01196	0.717683	1.81551	1.95981	2.59507	1.70143	1.44802	1.88826	1.27546	4.43417	1.40457	3.54917	2.47011	2.31062	4.1869	3.53768	0.480616	0.46946	0.905391	1.25128	1.01268	4.81347	2.07383	2.65553	1.66347	1.89472	2.10044	0.99909	3.18028	0.85509	1.12146	5.60852	2.3337	0.695327	1.98842	2.28181	1.72915	1.19326	1.86562	1.60027	2.93702	3.01756	1.59481	1.18466	0.668777	2.90106
SBR015062003	2.1611	2.0266	1.4217	0.988023	0.718821	1.76174	1.96738	2.57967	1.66854	1.44635	1.87867	1.29956	4.39564	1.35589	3.51841	2.46272	2.28697	4.17014	3.44733	0.458246	0.468341	0.906701	1.2498	1.02151	4.83288	2.06432	2.67755	1.68904	1.87879	2.12192	0.994005	3.17813	0.850527	1.10881	5.6276	2.3243	0.701988	1.99079	2.28118	1.73205	1.1801	1.86056	1.59466	2.89999	2.9876	1.57018	1.1749	0.666487	2.88372
SFJ015076714	2.59219	1.99652	1.06811	1.01464	0.744662	1.14009	1.97149	2.59769	1.32518	1.29531	1.92909	1.6647	3.87752	0.720233	3.28885	2.98089	2.78269	4.37426	2.48986	0.507618	0.498324	0.914768	1.74961	1.17712	4.89774	2.26454	2.81754	2.23343	1.53322	2.53926	0.929413	3.02511	0.800969	1.02711	5.26074	2.3505	0.896172	2.00796	2.29343	1.5601	1.31395	1.8515	1.62748	2.49772	2.51001	1.04932	1.12246	0.735663	2.78573
mUNC010261606	2.64162	2.04572	0.994382	1.11388	0.739051	1.11747	1.95486	2.67404	1.32537	1.25023	1.9808	1.71259	3.84654	0.675313	3.34405	3.20505	3.0462	4.53202	2.45751	0.608413	0.512377	0.912385	1.93673	1.19613	4.84992	2.37212	2.79907	2.32266	1.47608	2.601	0.921973	2.98673	0.800718	1.03074	5.12487	2.39717	0.936548	2.00853	2.29936	1.49637	1.40131	1.86722	1.65798	2.49334	2.4519	0.962085	1.14248	0.771139	2.80951
S3T015094055	2.67943	2.11527	0.923739	1.2462	0.727019	1.12731	1.93233	2.77542	1.34695	1.19973	2.04331	1.75334	3.83069	0.661045	3.43316	3.46582	3.36016	4.72969	2.46705	0.73906	0.528756	0.908794	2.15102	1.20948	4.78064	2.49735	2.76781	2.4001	1.42415	2.65031	0.916392	2.94905	0.802637	1.03932	4.978	2.45711	0.974925	2.00808	2.3055	1.42307	1.50512	1.88648	1.69681	2.51306	2.40711	0.883264	1.17089	0.81463	2.84149
SBJ015098159	2.68284	2.12466	0.915918	1.2635	0.725125	1.13097	1.92937	2.78888	1.3511	1.19372	2.05118	1.75745	3.83008	0.661506	3.44597	3.49822	3.39931	4.75488	2.47122	0.756061	0.530771	0.908333	2.17697	1.21055	4.77118	2.51308	2.76353	2.40769	1.41875	2.65497	0.915881	2.94457	0.803097	1.0407	4.96077	2.46495	0.979072	2.00803	2.30622	1.41439	1.51797	1.88906	1.70172	2.51697	2.40296	0.874993	1.17486	0.82005	2.84584
gUNC1635382	2.68382	2.12752	0.9136	1.26874	0.724538	1.13216	1.92847	2.79297	1.3524	1.19192	2.05355	1.75865	3.82994	0.661732	3.44989	3.50798	3.4111	4.76249	2.47258	0.761211	0.531377	0.908194	2.18476	1.21085	4.7683	2.51783	2.76223	2.4099	1.41716	2.65632	0.915734	2.94323	0.803244	1.04112	4.95562	2.46733	0.980296	2.00802	2.30644	1.41179	1.52184	1.88985	1.7032	2.5182	2.40177	0.872561	1.17607	0.821682	2.84716
gUNC1641373	2.69405	2.13358	0.921253	1.2656	0.715613	1.13367	1.90006	2.79216	1.35063	1.1869	2.03996	1.75358	3.79991	0.661325	3.45085	3.50523	3.40399	4.72481	2.45532	0.761648	0.533231	0.907694	2.18287	1.2031	4.75881	2.52358	2.75472	2.41549	1.41616	2.65741	0.914616	2.95308	0.802055	1.04197	4.95022	2.48386	0.971399	2.01156	2.30774	1.40494	1.51659	1.8894	1.70404	2.5127	2.3969	0.872523	1.17669	0.816636	2.83338
gUNC1648713	2.7778	2.19002	1.00957	1.23659	0.617529	1.1553	1.5927	2.78101	1.33453	1.12823	1.90218	1.67845	3.44787	0.661894	3.43002	3.4717	3.32524	4.292	2.26304	0.763695	0.555527	0.906562	2.15943	1.11796	4.62945	2.60963	2.6535	2.49763	1.40041	2.65746	0.911176	3.04936	0.793678	1.05986	4.79305	2.69319	0.870077	2.05229	2.31696	1.32583	1.46734	1.89237	1.71151	2.43915	2.34755	0.870599	1.18487	0.764354	2.67118
mJAX00266494	2.82619	2.17378	0.976813	1.17088	0.578088	1.17366	1.42786	2.81443	1.35752	1.07241	1.76284	1.69461	3.42887	0.655873	3.53436	3.50599	3.33785	4.28538	2.27036	0.804817	0.574115	0.91443	2.20882	1.2055	4.64129	3.01885	2.81088	2.6373	1.4157	2.55019	0.910374	2.98385	0.810366	1.24077	4.80884	2.97614	0.834893	2.05885	2.15022	1.20813	1.44938	1.92105	1.68152	2.34232	2.52209	0.930211	1.46379	0.75038	2.62322
B10010129302	2.83091	2.17058	0.967728	1.15842	0.573964	1.17604	1.39674	2.81705	1.35633	1.06125	1.73436	1.6974	3.42157	0.655805	3.54418	3.51219	3.33896	4.28357	2.27069	0.810617	0.578218	0.915611	2.21624	1.22672	4.63384	3.09278	2.83672	2.66243	1.41862	2.53043	0.910328	2.97091	0.818809	1.28535	4.80824	3.03422	0.828143	2.05938	2.11139	1.18648	1.44478	1.92923	1.674	2.32814	2.55532	0.942409	1.5194	0.749636	2.61841
SBC015186935	2.83531	2.16486	0.944062	1.13146	0.568577	1.17939	1.32888	2.81643	1.34763	1.03541	1.66841	1.70235	3.40004	0.656844	3.55343	3.5249	3.33863	4.27628	2.26959	0.821212	0.588081	0.918275	2.23024	1.27842	4.6063	3.24814	2.88755	2.7171	1.42519	2.48705	0.910415	2.94331	0.842549	1.39374	4.80125	3.16542	0.812736	2.0586	2.01889	1.14058	1.43304	1.95035	1.65534	2.30147	2.62751	0.969789	1.64215	0.750373	2.61274
mbackupJAX00266606	2.83477	2.16332	0.934011	1.12165	0.567974	1.17999	1.30375	2.8139	1.34216	1.02515	1.64268	1.70365	3.39	0.65772	3.5524	3.52939	3.33746	4.27229	2.2685	0.82435	0.592072	0.919295	2.23471	1.29937	4.59197	3.30294	2.904	2.73741	1.42766	2.47075	0.910516	2.93331	0.853228	1.43777	4.79661	3.21543	0.806798	2.05757	1.98206	1.12412	1.42812	1.95919	1.64766	2.29318	2.65383	0.980079	1.68769	0.751502	2.61239
S2C015197728	3.21107	2.25298	0.929761	1.0544	0.563817	1.0743	1.23086	2.74359	1.52469	0.992624	1.72874	1.50519	3.37182	0.727444	3.78321	3.67037	3.4575	4.35671	2.25599	0.820155	0.782458	0.914233	2.3504	1.2359	4.35904	3.48212	2.75261	2.92786	1.3669	2.74628	0.835827	2.90253	0.841312	1.46448	5.03171	3.17841	0.806643	2.27564	1.93105	1.08247	1.49437	2.01952	1.60775	2.53694	2.60441	0.898817	1.82194	0.795361	2.82403
mbackupUNC010803792	3.98018	2.31014	0.916922	0.639216	0.541891	0.721616	1.00408	2.23043	2.11298	0.8387	1.68945	0.752003	2.72039	1.36436	3.08536	3.47686	3.21735	3.35762	1.40896	0.785841	1.48569	0.901716	3.35568	1.40079	2.65919	3.33672	2.43256	3.32836	0.728347	3.13159	0.378529	2.48483	0.790681	1.47571	4.14515	3.01135	0.924191	2.58409	1.66724	0.721765	1.29435	1.98629	1.38066	3.47156	2.71836	0.736368	2.21912	1.14544	2.9515
gUNC1675521	3.94264	2.24202	0.949975	0.600459	0.507294	0.680958	0.942222	2.37437	2.00951	0.834117	1.64738	0.650848	2.45864	1.43687	2.73896	3.18708	2.93207	3.10082	1.22116	0.786061	1.53365	0.858451	3.59319	1.48177	2.53672	3.15681	2.45883	3.33789	0.648302	3.13041	0.374123	2.45594	0.78989	1.42805	3.73284	2.99799	0.957933	2.50141	1.6194	0.663982	1.2	1.97876	1.27287	3.51518	2.95415	0.736129	1.99634	1.22166	2.89967
S2C015252499	3.93327	2.15686	1.01717	0.592655	0.476565	0.614296	0.915038	2.69781	1.79897	0.825002	1.67256	0.581454	2.1536	1.43478	2.40853	2.81997	2.60492	2.96751	1.08251	0.812232	1.60653	0.778196	3.74876	1.57251	2.53019	3.0754	2.50724	3.42084	0.617464	3.18426	0.511724	2.4641	0.790894	1.37472	3.3801	2.96401	1.00089	2.42925	1.55062	0.628289	1.21862	1.99166	1.1081	3.56536	3.24151	0.74216	1.69673	1.31717	2.94436
gUNC1681036	3.93106	2.13937	1.03188	0.590963	0.474756	0.598609	0.917323	2.76817	1.75661	0.822926	1.6868	0.571017	2.08233	1.43443	2.33813	2.73209	2.53714	2.94272	1.04936	0.822752	1.62857	0.76118	3.76533	1.59667	2.51373	3.06835	2.51755	3.43998	0.610865	3.19363	0.555529	2.46405	0.791192	1.36488	3.30697	2.94748	1.01002	2.417	1.53751	0.620574	1.23824	1.99458	1.07403	3.57715	3.28931	0.745976	1.63986	1.33996	2.95882
SBJ015276763	3.61993	2.20337	1.09292	0.334391	0.513095	0.482422	0.824982	2.63347	1.67306	0.693646	1.5206	0.590883	2.24231	1.45759	2.02658	3.38326	2.56784	2.99101	1.06606	0.698119	1.53791	0.751253	4.12829	1.79763	2.77014	3.26091	2.71806	3.5062	0.564484	3.0582	0.509577	2.40958	1.04166	1.49018	3.45684	3.32953	1.09258	2.52472	1.24912	0.654869	1.46941	1.546	0.87468	4.5442	3.40396	0.728922	2.11467	1.50969	2.91332
mUNC1695463	3.1697	2.03341	1.2064	0.187473	0.701701	0.51035	0.742607	2.58468	1.51028	0.630321	1.31029	0.59162	2.43161	1.38059	1.77979	4.10337	2.69203	2.99042	1.08064	0.585911	1.4247	0.729271	4.37297	2.01179	2.97457	3.02147	2.68176	3.45144	0.545119	2.87093	0.546286	2.34782	1.35041	1.51893	3.56423	3.62879	1.12042	2.30627	1.08727	0.669774	1.59863	1.17209	0.808359	5.4959	3.37875	0.688937	2.43707	1.58854	2.52262
SFT015311457	2.89898	1.78916	1.44976	0.123811	0.905433	0.64101	0.728618	2.6974	1.48781	0.685338	1.26805	0.565255	2.58714	1.30477	1.78409	4.60398	2.87298	2.9761	1.08493	0.562607	1.31803	0.716872	4.41424	2.08315	3.21265	2.88891	2.64464	3.39925	0.549086	2.70786	0.625268	2.32218	1.51472	1.41525	3.5225	3.84301	1.12666	2.05036	1.11255	0.578455	1.64914	0.943226	0.887969	5.74656	3.33095	0.749441	2.64374	1.52939	2.01852
gUNCHS002391	2.02637	1.77572	1.7275	0.0983958	1.04419	0.693211	0.745535	2.3785	1.31484	0.776396	1.41319	0.595266	2.66348	1.0515	1.75644	4.87234	3.12871	2.73561	1.13945	0.528066	1.43123	0.817952	4.50754	1.95596	3.29088	2.48821	2.68679	3.32637	0.551209	2.71091	0.695952	2.31375	1.68813	1.44958	3.27686	5.03747	1.09779	1.81093	1.18688	0.504524	1.36619	0.758906	1.20304	5.71631	2.9006	0.873769	2.80192	1.14668	1.60428
gUNC1706873	1.50621	1.57229	1.92058	0.116341	1.1122	0.732681	0.750341	2.38047	1.36803	0.975105	1.44261	0.682242	2.67895	0.883783	1.86528	4.98465	3.30625	2.47302	1.19615	0.500578	1.4555	0.891979	4.51569	1.86227	3.39309	2.314	2.64095	3.21367	0.555401	2.62172	0.757566	2.33059	1.83978	1.4395	3.02262	5.6168	1.1151	1.47075	1.2674	0.458606	1.02286	0.624993	1.41919	4.61599	2.49805	0.994751	2.89817	0.843699	1.55869
S2T015346026	1.49595	1.56436	1.93058	0.116555	1.11626	0.748987	0.759141	2.40503	1.38075	0.985669	1.45107	0.675227	2.67679	0.891364	1.86285	4.98543	3.30393	2.47348	1.19933	0.498758	1.45037	0.896608	4.50481	1.86372	3.40411	2.31982	2.6292	3.2043	0.560697	2.59535	0.759641	2.32518	1.84083	1.434	3.00528	5.62932	1.10649	1.47714	1.26817	0.461162	1.02292	0.624049	1.4202	4.58985	2.49788	1.00024	2.89144	0.847071	1.55066
SSR015376421	1.39514	1.49116	2.01426	0.121642	1.15992	0.908111	0.84481	2.62943	1.51585	1.09529	1.52301	0.618801	2.65195	0.952432	1.84108	4.97554	3.27856	2.46163	1.22663	0.486257	1.39922	0.945275	4.398	1.87633	3.48622	2.37309	2.53027	3.10542	0.618491	2.35375	0.779451	2.2797	1.85905	1.37878	2.84409	5.71813	1.03105	1.53202	1.28476	0.492344	1.01825	0.635177	1.43088	4.34171	2.49789	1.05329	2.82831	0.871592	1.47403
S6T015381026	1.3884	1.4865	2.01906	0.12215	1.16304	0.918614	0.8505	2.64336	1.52541	1.1029	1.52712	0.61567	2.65007	0.955715	1.83971	4.97394	3.27673	2.45985	1.22822	0.485734	1.39575	0.948689	4.39085	1.87709	3.49016	2.37644	2.52454	3.09859	0.622637	2.33873	0.780732	2.2771	1.86059	1.37501	2.83375	5.72227	1.02653	1.53517	1.28642	0.494761	1.01762	0.637114	1.43161	4.3257	2.49798	1.05676	2.82426	0.872714	1.46908
SBJ015389798	1.37485	1.4764	2.02862	0.123212	1.16959	0.932757	0.857852	2.66056	1.53875	1.11861	1.5321	0.609168	2.64547	0.959457	1.83643	4.97442	3.27685	2.45501	1.23031	0.485522	1.39091	0.952826	4.37234	1.88191	3.49774	2.38322	2.51039	3.07804	0.632874	2.32386	0.783662	2.2819	1.8575	1.36983	2.81309	5.73767	1.01828	1.53941	1.3015	0.50162	1.01634	0.647016	1.43131	4.29224	2.50501	1.06292	2.8165	0.873297	1.4633
gUNCHS002460	1.36485	1.46894	2.03546	0.124043	1.17446	0.94325	0.863331	2.67318	1.54879	1.13025	1.53573	0.604556	2.64207	0.962134	1.83401	4.9746	3.27687	2.45137	1.23182	0.485435	1.38733	0.955942	4.35865	1.88541	3.5032	2.38818	2.50009	3.06272	0.640413	2.3131	0.785801	2.28543	1.85547	1.36604	2.79788	5.74871	1.01232	1.54249	1.31267	0.506706	1.01534	0.654568	1.43115	4.26762	2.51008	1.06741	2.81076	0.873663	1.45909
S2T015397164	1.3498	1.45745	2.04552	0.12538	1.18191	0.959203	0.871837	2.69227	1.5643	1.14791	1.54141	0.597904	2.63693	0.965905	1.83049	4.97457	3.27691	2.44559	1.23399	0.485466	1.3819	0.960682	4.33791	1.89034	3.51144	2.39597	2.48505	3.03919	0.651854	2.29749	0.789011	2.29124	1.85283	1.36055	2.77474	5.76541	1.00363	1.54702	1.32959	0.514359	1.01375	0.666612	1.43124	4.23059	2.51781	1.07422	2.80225	0.874188	1.45268
gUNC1733690	1.07319	1.23891	2.17387	0.165253	1.32286	1.25592	1.0463	3.00877	1.89294	1.47148	1.6254	0.523516	2.53775	1.00946	1.76256	4.92801	3.25974	2.31317	1.2637	0.505702	1.27466	1.06243	3.95224	1.96625	3.61724	2.5298	2.2431	2.60679	0.851232	2.08235	0.838511	2.38454	1.86267	1.26588	2.35948	6.00441	0.887371	1.60665	1.65315	0.659959	0.968206	0.957093	1.44698	3.58648	2.62193	1.18228	2.64676	0.863577	1.3565
S6Y015422817	1.00029	1.18243	2.21358	0.191165	1.3402	1.31114	1.11242	3.02077	1.98876	1.52847	1.64579	0.527052	2.4872	1.01406	1.72913	4.8649	3.22188	2.26024	1.27231	0.511052	1.24629	1.08252	3.90146	1.96557	3.6456	2.55374	2.19762	2.61027	0.89609	2.02957	0.835066	2.35835	1.88958	1.22087	2.25401	6.10233	0.888039	1.62283	1.74138	0.698513	0.956573	1.02602	1.47055	3.44149	2.63758	1.19557	2.61148	0.858797	1.33283
gUNC1739568	0.942022	1.1363	2.24677	0.215462	1.35469	1.3543	1.16604	3.02285	2.06505	1.57532	1.65981	0.53422	2.44309	1.01608	1.70119	4.8094	3.19007	2.21316	1.27624	0.51642	1.22302	1.09933	3.85222	1.96603	3.66466	2.57309	2.15878	2.61331	0.936324	1.99369	0.831934	2.33776	1.91424	1.18895	2.16895	6.18526	0.890701	1.63426	1.81973	0.731317	0.94598	1.09013	1.48967	3.32349	2.64873	1.20619	2.58911	0.855109	1.31534
SBJ015444437	0.97204	1.14321	2.0962	0.229528	1.22682	1.36009	1.16939	3.01294	2.10674	1.55626	1.66564	0.533708	2.50042	0.987563	1.66351	4.82061	3.14572	2.17911	1.28154	0.475916	1.15668	1.11316	3.98288	1.78666	3.70112	2.57748	2.15781	2.60466	0.876112	1.93886	0.855818	2.30758	1.81202	1.19162	2.13964	6.17797	0.911666	1.58825	1.74919	0.810154	0.937542	1.11372	1.34604	3.33377	2.65753	1.21265	2.48113	0.880874	1.29753
S6J015452108	0.997889	1.14748	1.98452	0.246789	1.11662	1.35789	1.17178	2.99614	2.13545	1.54484	1.66953	0.533218	2.54364	0.980443	1.63305	4.82227	3.11076	2.15905	1.28698	0.448722	1.11133	1.14492	4.06547	1.65624	3.73421	2.58844	2.15822	2.59096	0.833537	1.89862	0.872592	2.29463	1.74714	1.19494	2.11378	6.17287	0.930318	1.57966	1.71391	0.878812	0.933307	1.13439	1.26555	3.33451	2.67131	1.22166	2.37502	0.895394	1.28124
gUNC1750242	1.03015	1.12667	1.85472	0.271259	0.798698	1.33284	1.1734	3.00133	2.18798	1.65975	1.66512	0.530362	2.52207	1.00463	1.63946	4.58719	3.08628	2.1288	1.30789	0.420698	1.06428	1.28672	4.11884	1.30218	3.83473	2.51629	2.09888	2.62083	0.787493	2.09718	0.88733	2.67881	1.64246	1.33994	1.93783	6.21561	0.974921	1.50551	1.63224	1.06872	0.847369	1.43482	1.1716	3.20237	2.65517	1.23919	2.22089	0.822746	1.25097
SAJ015471665	1.11794	1.45211	1.53775	0.358245	0.749456	1.3118	1.16077	2.69879	2.2799	1.71022	1.75645	0.485165	2.55605	1.05781	1.92824	4.62898	3.43559	2.34975	1.50326	0.556702	1.32891	1.35369	4.06327	1.326	3.82346	2.45495	2.05831	3.22447	0.790562	2.23738	0.841924	2.82027	1.59488	1.43481	1.82642	5.50006	1.01163	1.41365	1.56008	1.04082	1.01702	1.60376	1.22	3.15787	2.63686	1.19332	1.98675	0.925787	1.32402
gUNC1761545	1.07626	1.89171	1.38738	0.430336	0.756769	1.29802	1.14634	2.55734	2.36987	1.78478	1.87777	0.51262	2.51141	1.12113	2.41012	4.3774	3.54813	2.70627	1.80962	0.776272	1.48069	1.46713	3.6339	1.38398	3.85037	2.1823	2.22757	3.25918	0.934187	2.39307	0.801766	3.18612	1.56117	1.52967	1.70236	4.59246	1.35986	1.45213	1.46245	1.15438	1.15922	1.83724	1.29982	3.11625	2.61595	1.12637	1.89386	1.02054	1.42964
gUNC1767179	1.15661	2.02448	2.21436	0.485057	0.414709	1.22349	1.14202	2.5998	2.31331	1.93594	2.34026	0.467815	2.10504	1.31516	2.49851	3.4945	3.26083	2.83174	1.77287	0.845936	1.42792	1.72481	3.5692	1.17462	3.88259	1.99331	2.35281	3.26103	1.68877	2.7749	0.637678	4.92671	1.40328	1.66409	1.51038	4.74101	1.09887	1.33126	1.28525	1.39175	1.29666	2.6899	1.77555	2.78485	2.355	0.927039	1.62246	0.837384	1.34742
gUNC1770327	1.16963	2.07665	2.404	0.493848	0.44971	1.21635	1.13703	2.60696	2.29258	1.96222	2.46499	0.459027	2.02636	1.34249	2.51719	3.38825	3.22412	2.86357	1.7529	0.860957	1.422	1.70308	3.54698	1.27444	3.83438	1.97291	2.41126	3.2352	1.86167	2.79791	0.597351	5.09635	1.38178	1.63282	1.52724	4.77484	1.01841	1.31519	1.26222	1.38336	1.35624	2.74941	1.91956	2.75341	2.2908	0.868362	1.56095	0.83088	1.31986
SFH015526372	1.17369	2.09639	2.46781	0.49705	0.468396	1.21432	1.1348	2.609	2.28489	1.97215	2.50951	0.456235	2.00106	1.35026	2.52419	3.35855	3.21429	2.8748	1.74481	0.866075	1.42048	1.68919	3.53795	1.32002	3.81444	1.96704	2.43332	3.2228	1.92017	2.80232	0.583461	5.13195	1.37599	1.61716	1.53724	4.78608	0.989628	1.31208	1.25657	1.37513	1.37851	2.75861	1.97207	2.74592	2.26869	0.846885	1.53776	0.831485	1.30848
SBH015540899	1.17361	2.0966	2.4666	0.497271	0.468188	1.2142	1.13488	2.60949	2.2848	1.97229	2.50972	0.456079	2.00096	1.35043	2.52531	3.35867	3.21513	2.87558	1.74491	0.866369	1.41996	1.6888	3.53652	1.31996	3.81431	1.96741	2.43338	3.22122	1.91978	2.80303	0.583432	5.12937	1.37605	1.61694	1.53765	4.78769	0.98931	1.31249	1.25655	1.37551	1.37886	2.7582	1.97181	2.74602	2.26828	0.846462	1.5365	0.831387	1.30843
S3J015545736	1.1736	2.09662	2.4665	0.497289	0.468171	1.21419	1.13489	2.60953	2.28479	1.9723	2.50974	0.456067	2.00096	1.35044	2.52541	3.35869	3.2152	2.87565	1.74492	0.866394	1.41992	1.68876	3.5364	1.31995	3.8143	1.96744	2.43339	3.22109	1.91975	2.80309	0.58343	5.12915	1.37605	1.61692	1.53769	4.78782	0.989284	1.31253	1.25655	1.37554	1.37889	2.75816	1.97179	2.74603	2.26824	0.846426	1.53639	0.831379	1.30843
S2H015556503	1.17358	2.09666	2.46626	0.497332	0.46813	1.21416	1.1349	2.60963	2.28478	1.97233	2.50978	0.456036	2.00094	1.35047	2.52563	3.35871	3.21537	2.8758	1.74494	0.866453	1.41981	1.68869	3.53612	1.31994	3.81428	1.96751	2.4334	3.22078	1.91967	2.80323	0.583425	5.12865	1.37606	1.61688	1.53777	4.78814	0.989222	1.31261	1.25654	1.37562	1.37896	2.75808	1.97174	2.74606	2.26816	0.846344	1.53615	0.83136	1.30842
gUNC1783074	1.17357	2.0967	2.4661	0.497358	0.468103	1.21415	1.13491	2.60968	2.28476	1.97234	2.5098	0.456016	2.00093	1.35049	2.52577	3.35873	3.21547	2.87589	1.74495	0.866482	1.41976	1.68865	3.53593	1.31992	3.81427	1.96755	2.43339	3.22059	1.91961	2.80331	0.583424	5.12831	1.37606	1.61685	1.53781	4.78835	0.989181	1.31265	1.25656	1.37567	1.379	2.75803	1.97173	2.74606	2.26813	0.846288	1.53599	0.831353	1.30841
gbackupJAX00269153	1.17384	2.09817	2.46435	0.497692	0.467787	1.21408	1.1355	2.61125	2.28672	1.97261	2.51344	0.45652	2.00037	1.35098	2.52798	3.35965	3.21623	2.8771	1.74535	0.86618	1.42049	1.69155	3.53179	1.32018	3.81367	1.96638	2.43371	3.21798	1.91899	2.80502	0.580809	5.12362	1.3763	1.6173	1.54031	4.79183	0.987373	1.31417	1.25699	1.37615	1.38069	2.756	1.97616	2.74753	2.26748	0.845518	1.53267	0.83129	1.30797
SSH015583893	1.17369	2.0996	2.4629	0.497816	0.467718	1.2148	1.13452	2.61035	2.28933	1.97256	2.51357	0.456976	2.00321	1.35128	2.5303	3.36433	3.22052	2.87982	1.747	0.865744	1.42077	1.6944	3.52848	1.31865	3.81566	1.96583	2.43153	3.21663	1.91839	2.80526	0.579711	5.12051	1.37694	1.61726	1.54201	4.79345	0.985913	1.31511	1.25735	1.37663	1.3817	2.7552	1.97889	2.74884	2.26744	0.845166	1.53222	0.831694	1.30524
mUNC010292027	1.17359	2.10481	2.45484	0.49828	0.466783	1.21906	1.12808	2.60695	2.30545	1.97236	2.51596	0.460763	2.01962	1.35274	2.54403	3.39319	3.24407	2.89155	1.75662	0.863614	1.42229	1.71079	3.51136	1.30976	3.82633	1.96443	2.42022	3.21048	1.91534	2.80624	0.573688	5.10622	1.37917	1.61749	1.54975	4.80175	0.977342	1.32028	1.259	1.38041	1.38716	2.75056	1.99491	2.7561	2.26607	0.844913	1.53446	0.832964	1.28974
gUNCHS002581	1.23376	2.10779	2.25585	0.484797	0.327465	1.24374	1.31503	2.60212	2.48605	1.85217	2.60632	0.552262	2.33063	1.36962	2.76514	4.00892	3.65243	2.85616	1.97788	0.708186	1.65326	1.92156	3.20569	1.35259	3.97762	1.86553	2.40309	3.21043	1.79613	2.67159	0.632396	4.75558	1.44113	1.41424	1.9059	4.7385	1.02552	1.40653	1.28118	1.55801	1.48774	2.80895	2.33602	2.72362	2.31112	1.0351	1.52392	0.832768	1.19391
gUNC1806326	1.34326	2.21345	2.14386	0.464616	0.796861	1.37312	2.42415	2.77385	2.96365	1.55571	3.11382	0.791175	3.10261	1.38651	3.17561	5.19766	4.87428	3.40057	2.25673	0.982187	2.11167	2.13979	2.61657	1.53175	4.08653	2.40491	2.5451	3.24408	1.65707	2.38204	1.82412	3.8795	1.45646	1.49592	2.43501	4.46954	1.28159	1.76894	1.35566	1.47381	3.09531	2.60833	2.45464	2.15953	2.42425	0.948311	2.62959	0.937677	1.6878
gUNC1823389	1.34348	2.1771	2.0683	0.468279	0.788599	1.37272	2.42941	2.7677	2.97499	1.52979	3.01924	0.796751	3.18899	1.39848	3.15491	5.33067	4.91448	3.3955	2.27007	0.980584	2.11893	2.20777	2.6444	1.52262	4.12035	2.38593	2.53158	3.24103	1.57263	2.33457	1.86585	3.78097	1.46899	1.50091	2.44838	4.42611	1.34386	1.82154	1.37778	1.49309	3.09826	2.53376	2.43262	2.22015	2.5007	0.986215	2.62093	0.947469	1.7008
gUNC1825459	1.34352	2.17382	2.06101	0.468649	0.788157	1.3726	2.42964	2.76685	2.97588	1.52764	3.01063	0.797287	3.19723	1.3995	3.15294	5.34377	4.91814	3.39529	2.2712	0.980599	2.11975	2.21324	2.6464	1.52194	4.12329	2.38499	2.5302	3.24043	1.56478	2.33021	1.86929	3.7713	1.47041	1.50153	2.44989	4.42153	1.34919	1.8271	1.38041	1.49456	3.09876	2.52619	2.43012	2.2261	2.50762	0.989801	2.62066	0.948553	1.70181
SFT015716951	1.34376	2.15864	2.02583	0.470491	0.786958	1.37249	2.42944	2.76156	2.98008	1.51704	2.96885	0.799847	3.23819	1.4043	3.14313	5.40956	4.9361	3.39603	2.2764	0.980626	2.12384	2.23773	2.65464	1.51849	4.13659	2.38174	2.52234	3.23696	1.52644	2.30703	1.8856	3.7181	1.47826	1.50359	2.45804	4.39933	1.37348	1.85549	1.39454	1.50133	3.10165	2.48709	2.41766	2.25432	2.54172	1.00774	2.6199	0.95483	1.70481
mUNC010463165	1.34445	2.11053	1.89406	0.478977	0.793983	1.37309	2.42853	2.74278	2.992	1.47747	2.83033	0.808949	3.3919	1.4167	3.10658	5.67305	4.99173	3.3988	2.2927	0.980808	2.13948	2.30138	2.68394	1.51713	4.1744	2.38477	2.50132	3.21711	1.38387	2.20968	1.93634	3.48348	1.52087	1.50072	2.50088	4.31457	1.45085	1.97908	1.46163	1.51182	3.1237	2.31105	2.36031	2.35995	2.66639	1.07358	2.61764	0.986715	1.71877
gUNC010300060	1.34467	2.11049	1.89413	0.478958	0.79358	1.37159	2.42808	2.7411	2.99042	1.47702	2.83022	0.808886	3.39224	1.41674	3.10627	5.67506	4.99259	3.39933	2.29239	0.98081	2.13975	2.3008	2.68392	1.51707	4.1757	2.38502	2.50095	3.21706	1.38338	2.21316	1.9364	3.48481	1.51973	1.50143	2.50127	4.31771	1.45058	1.97916	1.46259	1.51115	3.1243	2.31192	2.36003	2.3603	2.66687	1.07335	2.61732	0.986569	1.71914
mbackupUNC010301903	1.32397	2.18477	1.85346	0.403168	0.674841	1.01235	2.29799	2.68854	2.57505	0.876885	2.81941	0.769346	3.36145	1.40884	3.12603	5.57228	4.18281	3.30176	2.29885	1.20379	2.12702	2.21499	2.68656	1.47643	4.28282	2.39119	2.60418	4.22709	1.17716	2.31423	1.88135	3.30983	1.12614	1.5434	2.47168	4.59015	1.51005	1.64897	1.35199	1.33798	3.1069	1.89704	2.3255	2.64256	2.54184	0.947755	2.65511	0.794924	2.15593
S2H015820588	1.32398	2.18465	1.85342	0.403111	0.67453	1.01222	2.29844	2.68875	2.57461	0.876942	2.81952	0.769451	3.36158	1.40885	3.12602	5.57292	4.18324	3.3018	2.29884	1.20376	2.12663	2.21471	2.68655	1.47633	4.28279	2.39123	2.60411	4.22704	1.17719	2.31408	1.88154	3.30982	1.12597	1.5433	2.47156	4.59016	1.50991	1.6492	1.35197	1.33785	3.10709	1.89735	2.32571	2.64221	2.54185	0.947957	2.65536	0.794752	2.15586
SBT015826555	1.32399	2.1845	1.85337	0.403041	0.674142	1.01205	2.29901	2.68901	2.57406	0.877015	2.81965	0.769583	3.36174	1.40887	3.126	5.57372	4.18379	3.30185	2.29882	1.20372	2.12614	2.21436	2.68653	1.4762	4.28276	2.39129	2.60402	4.22698	1.17723	2.31389	1.88178	3.30981	1.12576	1.54317	2.47141	4.59018	1.50973	1.64948	1.35194	1.33768	3.10731	1.89774	2.32597	2.64178	2.54186	0.94821	2.65566	0.794537	2.15578
SBH015835970	1.32402	2.18425	1.85329	0.402932	0.673537	1.01179	2.2999	2.68943	2.5732	0.877136	2.81985	0.769789	3.36199	1.40889	3.12598	5.57497	4.18465	3.30194	2.29879	1.20366	2.12537	2.21382	2.6865	1.476	4.28272	2.39138	2.60388	4.22689	1.1773	2.31359	1.88215	3.30978	1.12544	1.54297	2.47118	4.59021	1.50944	1.64992	1.3519	1.33742	3.10767	1.89835	2.32638	2.64109	2.54188	0.948605	2.65612	0.794205	2.15564
B10010146154	1.32403	2.18409	1.85324	0.402859	0.673134	1.01162	2.3005	2.6897	2.57263	0.877216	2.81999	0.769926	3.36216	1.40891	3.12596	5.5758	4.18522	3.302	2.29877	1.20362	2.12487	2.21345	2.68648	1.47587	4.28269	2.39145	2.60378	4.22683	1.17734	2.31339	1.88239	3.30977	1.12523	1.54284	2.47103	4.59023	1.50925	1.65021	1.35187	1.33724	3.1079	1.89875	2.32664	2.64064	2.54189	0.948868	2.65643	0.793984	2.15555
gUNC1872920	1.32403	2.18408	1.85323	0.402854	0.673103	1.0116	2.30054	2.68972	2.57259	0.877222	2.82	0.769937	3.36217	1.40891	3.12596	5.57586	4.18526	3.302	2.29877	1.20362	2.12483	2.21343	2.68648	1.47586	4.28268	2.39145	2.60377	4.22683	1.17735	2.31337	1.88241	3.30977	1.12522	1.54283	2.47102	4.59023	1.50924	1.65023	1.35187	1.33723	3.10792	1.89878	2.32666	2.6406	2.5419	0.948888	2.65646	0.793967	2.15555
S2H015862651	1.32401	2.18403	1.85323	0.402828	0.673099	1.01167	2.30058	2.68973	2.57273	0.877267	2.82	0.769932	3.36215	1.40892	3.12592	5.57572	4.18506	3.30192	2.29874	1.20363	2.12475	2.21346	2.68648	1.47584	4.28269	2.39147	2.60375	4.22682	1.17741	2.31336	1.88241	3.30979	1.12521	1.54282	2.47102	4.59036	1.50919	1.65021	1.35197	1.33726	3.10786	1.89888	2.32667	2.64059	2.54192	0.948885	2.65644	0.793931	2.15557
gJAX00010715	1.32399	2.18401	1.85323	0.402815	0.673096	1.01171	2.3006	2.68974	2.5728	0.87729	2.82	0.769929	3.36214	1.40892	3.1259	5.57564	4.18495	3.30188	2.29873	1.20363	2.12471	2.21348	2.68648	1.47582	4.28269	2.39148	2.60374	4.22681	1.17744	2.31335	1.88241	3.3098	1.1252	1.54282	2.47102	4.59043	1.50916	1.6502	1.35202	1.33728	3.10783	1.89893	2.32667	2.64058	2.54193	0.948883	2.65643	0.793912	2.15558
SAH015874750	1.32399	2.18399	1.85323	0.402808	0.673095	1.01173	2.30061	2.68974	2.57284	0.877302	2.82001	0.769927	3.36214	1.40892	3.12589	5.5756	4.18489	3.30186	2.29872	1.20364	2.1247	2.21349	2.68647	1.47582	4.28269	2.39148	2.60373	4.22681	1.17745	2.31334	1.88241	3.30981	1.1252	1.54282	2.47102	4.59047	1.50915	1.6502	1.35204	1.33729	3.10781	1.89896	2.32667	2.64057	2.54194	0.948882	2.65642	0.793903	2.15559
gUNC1886404	1.32396	2.18394	1.85323	0.402781	0.67309	1.0118	2.30065	2.68975	2.57299	0.87735	2.82001	0.769922	3.36212	1.40893	3.12586	5.57544	4.18468	3.30178	2.29869	1.20365	2.12462	2.21353	2.68647	1.47579	4.2827	2.3915	2.60371	4.2268	1.17752	2.31332	1.88241	3.30983	1.12519	1.54281	2.47102	4.59061	1.50909	1.65018	1.35214	1.33733	3.10775	1.89906	2.32668	2.64056	2.54196	0.948879	2.6564	0.793865	2.15562
gJAX00270549	1.32394	2.18389	1.85323	0.402751	0.673086	1.01188	2.30069	2.68977	2.57315	0.877401	2.82002	0.769916	3.36209	1.40894	3.12581	5.57528	4.18445	3.3017	2.29867	1.20366	2.12454	2.21357	2.68646	1.47577	4.2827	2.39152	2.60368	4.22679	1.17759	2.3133	1.8824	3.30986	1.12518	1.5428	2.47103	4.59076	1.50904	1.65016	1.35225	1.33737	3.10769	1.89917	2.32669	2.64054	2.54199	0.948875	2.65638	0.793825	2.15564
gB6_01-150177251-S	1.32387	2.18376	1.85323	0.402683	0.673074	1.01206	2.30078	2.68979	2.57353	0.877522	2.82003	0.769902	3.36204	1.40897	3.12572	5.57488	4.1839	3.3015	2.2986	1.20369	2.12434	2.21366	2.68645	1.4757	4.28271	2.39157	2.60362	4.22677	1.17775	2.31325	1.8824	3.30993	1.12515	1.54278	2.47103	4.59112	1.5089	1.65011	1.3525	1.33746	3.10753	1.89943	2.3267	2.64049	2.54205	0.948866	2.65633	0.79373	2.15571
gUNCHS002697	1.32383	2.18366	1.85323	0.402632	0.673066	1.0122	2.30086	2.68981	2.57381	0.877612	2.82004	0.769892	3.362	1.40899	3.12565	5.57459	4.18349	3.30135	2.29855	1.20371	2.1242	2.21374	2.68644	1.47566	4.28272	2.3916	2.60358	4.22675	1.17787	2.31321	1.8824	3.30997	1.12514	1.54276	2.47103	4.59139	1.5088	1.65007	1.35269	1.33753	3.10742	1.89962	2.32672	2.64046	2.54209	0.94886	2.65629	0.793659	2.15576
gUNCHS002702	1.32377	2.1836	1.85319	0.402602	0.672957	1.01234	2.30095	2.68985	2.57412	0.877761	2.82011	0.769856	3.36174	1.409	3.12564	5.57372	4.18298	3.30116	2.29845	1.20374	2.1241	2.21379	2.68644	1.47524	4.28271	2.39143	2.60322	4.22675	1.17804	2.31336	1.88234	3.3103	1.12477	1.54275	2.47048	4.59232	1.50856	1.64986	1.35275	1.3376	3.10688	1.90012	2.3267	2.64032	2.5419	0.948731	2.65618	0.793455	2.15563
S3J015969237	1.3237	2.19443	1.8848	0.400125	0.669694	1.01172	2.30112	2.69343	2.57129	0.886039	2.85206	0.767531	3.32409	1.40653	3.13447	5.5068	4.17289	3.30072	2.29454	1.20365	2.12009	2.20227	2.68056	1.47368	4.27505	2.38808	2.60642	4.23332	1.21171	2.33929	1.87315	3.36804	1.11244	1.54328	2.45796	4.61729	1.49184	1.61726	1.33482	1.33611	3.10018	1.9441	2.34333	2.61417	2.51244	0.931767	2.65656	0.784547	2.15232
gUNC1917999	1.3235	2.22071	1.95332	0.395325	0.666011	1.01061	2.30138	2.70145	2.56391	0.904012	2.92725	0.762345	3.24192	1.39922	3.15386	5.3667	4.14728	3.29972	2.28487	1.20351	2.1116	2.16756	2.66708	1.47417	4.25426	2.3867	2.61626	4.24471	1.28516	2.39222	1.8493	3.48208	1.08989	1.54083	2.4348	4.67129	1.45049	1.55252	1.30071	1.3279	3.08887	2.03056	2.37597	2.55693	2.44716	0.894479	2.65775	0.767837	2.14596
SFJ015992576	1.32323	2.25319	2.02724	0.390973	0.666577	1.00969	2.30148	2.71033	2.55401	0.923801	3.01701	0.756651	3.15077	1.38824	3.17585	5.21955	4.11318	3.29865	2.27237	1.20351	2.10303	2.115	2.65108	1.47991	4.22495	2.39504	2.63086	4.25248	1.36582	2.44459	1.81662	3.58794	1.07123	1.53241	2.4146	4.73022	1.39706	1.49214	1.27131	1.31117	3.08013	2.11046	2.40577	2.49451	2.37322	0.852433	2.66026	0.753261	2.1397
S6H016000712	1.32289	2.28847	2.09688	0.387773	0.672616	1.00924	2.30141	2.71917	2.54273	0.942519	3.11195	0.751064	3.06382	1.37477	3.19698	5.08772	4.07497	3.29757	2.25867	1.20361	2.09518	2.05026	2.63478	1.49168	4.19053	2.4125	2.64943	4.25513	1.44261	2.48839	1.77955	3.66759	1.06031	1.51869	2.40198	4.78565	1.33878	1.44422	1.25105	1.28746	3.07708	2.17024	2.42813	2.43472	2.30123	0.811948	2.66329	0.743674	2.13515
gUNCHS002717	1.32234	2.3349	2.17552	0.385341	0.686992	1.00932	2.30115	2.72979	2.52729	0.963832	3.234	0.744413	2.96367	1.35527	3.22147	4.94661	4.02347	3.29624	2.24056	1.20386	2.08649	1.95659	2.61463	1.51381	4.14227	2.44548	2.67708	4.25169	1.5305	2.5302	1.72919	3.72895	1.057	1.49529	2.39648	4.84836	1.26222	1.40169	1.23808	1.24997	3.08076	2.21618	2.44537	2.36546	2.21649	0.764938	2.66764	0.738422	2.13191
SBB016016481	1.32205	2.35649	2.20777	0.384773	0.695757	1.00957	2.301	2.7344	2.51993	0.972668	3.28985	0.741543	2.92166	1.34565	3.23178	4.89114	3.99918	3.29565	2.23213	1.20401	2.08295	1.91046	2.60569	1.52627	4.11888	2.46408	2.69099	4.24783	1.56704	2.54445	1.70534	3.7431	1.05903	1.48271	2.39754	4.87422	1.22677	1.38841	1.23643	1.23059	3.08499	2.22685	2.44936	2.33624	2.18032	0.745125	2.66978	0.738346	2.13132
SBJ016017430	1.32204	2.35731	2.20895	0.384758	0.696114	1.00958	2.301	2.73457	2.51965	0.972991	3.29196	0.741436	2.92012	1.34528	3.23216	4.88915	3.99826	3.29563	2.23181	1.20402	2.08282	1.90868	2.60536	1.52677	4.11798	2.46482	2.69153	4.24766	1.56837	2.54493	1.70443	3.74347	1.05915	1.48222	2.39762	4.87516	1.22543	1.38798	1.23642	1.22983	3.08518	2.22713	2.44946	2.33516	2.17898	0.744397	2.66986	0.73837	2.1313
backupUNC010628673	1.32167	2.38253	2.24334	0.384505	0.707911	1.01005	2.30081	2.73969	2.51093	0.982513	3.35656	0.738245	2.87437	1.33364	3.24341	4.83169	3.96965	3.29496	2.22198	1.20422	2.07901	1.85298	2.59523	1.54296	4.08996	2.489	2.70857	4.24146	1.60777	2.55768	1.67632	3.74917	1.06418	1.46628	2.40159	4.90293	1.18419	1.37722	1.23772	1.20581	3.092	2.23161	2.45106	2.3032	2.13912	0.722782	2.67246	0.740038	2.13131
gUNC1940721	1.32164	2.38255	2.24335	0.384452	0.707872	1.01004	2.30083	2.73971	2.51093	0.982406	3.35661	0.738257	2.87426	1.33356	3.2434	4.8315	3.96956	3.29493	2.22194	1.20419	2.07889	1.8529	2.59515	1.543	4.09	2.48908	2.70859	4.24145	1.60778	2.55768	1.6763	3.74922	1.06419	1.4664	2.40162	4.90297	1.18419	1.37721	1.23772	1.2058	3.092	2.23161	2.451	2.30318	2.13905	0.722735	2.6725	0.740045	2.13125
gUNC1944082	1.31337	2.17338	2.12495	0.399196	0.666653	0.933538	2.05826	2.69912	2.45557	0.849174	3.39632	0.874125	2.72008	1.22511	3.24309	4.63802	3.81419	3.08457	2.15138	1.1048	1.97226	1.84179	2.43187	1.62935	4.2439	2.5802	2.42124	4.24895	1.61923	2.58322	1.69414	3.45178	1.23889	1.73675	2.62205	4.92615	1.16302	1.3622	1.37511	1.2072	2.94686	2.29529	2.24063	2.43364	2.10997	0.694305	2.89545	0.8481	2.13721
S6T016074459	1.39233	2.07643	1.95754	0.529925	0.607497	0.825372	1.72034	2.57091	2.32266	0.787364	3.40124	1.17297	2.51338	1.08474	3.22509	4.21323	3.55114	2.77824	1.98375	0.949474	1.86555	1.84518	2.13796	1.71617	4.41103	2.7124	2.05078	4.13733	1.70715	2.59013	1.7132	3.05731	1.50291	2.22116	3.10172	4.82919	1.19507	1.38017	1.54729	1.24834	2.71383	2.40083	1.94652	2.56693	1.90919	0.661373	3.3898	1.00514	2.13958
mUNC010317552	1.56008	2.24549	1.83377	0.774757	0.563317	0.731079	1.47155	2.39257	2.13302	0.933904	3.33912	1.53503	2.26874	0.973834	3.04608	3.66013	3.19065	2.44304	1.73329	0.800129	1.80569	1.87013	1.72029	1.761	4.49014	2.7657	1.78672	3.86028	1.84227	2.55899	1.72844	2.75423	1.72708	2.71569	3.61411	4.53641	1.32403	1.43608	1.66803	1.33018	2.47875	2.49497	1.74922	2.55768	1.56675	0.641577	3.96468	1.13566	2.12333
gUNC1962782	1.66357	2.42363	1.79951	0.917114	0.550686	0.694553	1.39802	2.2918	2.02441	1.09298	3.28012	1.71207	2.12941	0.937139	2.87738	3.36706	2.96852	2.25838	1.58623	0.738095	1.7975	1.89063	1.46783	1.77163	4.48469	2.74059	1.70594	3.65811	1.91489	2.52763	1.73437	2.64959	1.80413	2.91662	3.8065	4.32499	1.42237	1.47509	1.70813	1.38278	2.37344	2.52762	1.70682	2.49091	1.38039	0.639175	4.23942	1.17836	2.10402
SAJ016114377	1.67812	2.55878	1.79492	0.998524	0.538834	0.6511	1.34806	2.20282	1.89092	1.27476	3.23522	1.84886	2.00492	0.919526	2.72348	3.10869	2.7268	2.0824	1.43979	0.688113	1.76982	1.93831	1.23276	1.7639	4.45233	2.74478	1.67857	3.53098	1.97765	2.48046	1.75784	2.58787	1.84605	3.06903	3.89032	4.16713	1.59346	1.51365	1.75255	1.48422	2.27937	2.5098	1.68432	2.41905	1.2349	0.651566	4.47616	1.21098	2.16172
gUNC1973125	1.56306	2.45313	1.83714	0.943405	0.528857	0.619764	1.3091	2.19175	1.82968	1.30964	3.23645	1.88406	2.0125	0.91544	2.75034	3.08158	2.64225	2.03493	1.3963	0.664592	1.71863	1.9996	1.20216	1.76864	4.45697	2.83531	1.7327	3.56868	1.99824	2.45382	1.80472	2.59042	1.85233	3.0877	3.87494	4.07052	1.80816	1.52993	1.78439	1.55234	2.22964	2.43198	1.65528	2.44574	1.23607	0.675717	4.61829	1.21928	2.24535
SFC016133146	1.55767	2.44848	1.83932	0.940958	0.528473	0.618281	1.3074	2.19151	1.8267	1.31106	3.23638	1.88555	2.01265	0.915198	2.75114	3.08005	2.63816	2.03276	1.39432	0.663536	1.71633	2.00278	1.20089	1.76878	4.45724	2.8392	1.73518	3.56969	1.99906	2.45306	1.80672	2.59021	1.85265	3.0885	3.8742	4.06564	1.81822	1.53083	1.78569	1.55557	2.22739	2.42861	1.65405	2.44698	1.23601	0.676838	4.62453	1.21952	2.24879
SAC016136476	1.54712	2.43887	1.84331	0.936163	0.527799	0.615467	1.30399	2.1915	1.82088	1.31344	3.23629	1.88824	2.01303	0.915185	2.75241	3.077	2.63043	2.02887	1.39038	0.661508	1.71192	2.00886	1.1986	1.76915	4.45727	2.84674	1.74039	3.57177	2.00042	2.45161	1.81042	2.59001	1.85271	3.0897	3.87237	4.05577	1.83751	1.53212	1.78778	1.56144	2.22294	2.42196	1.65174	2.44928	1.23579	0.679071	4.6361	1.22015	2.25522
gUNC1978827	1.51509	2.40988	1.85596	0.921782	0.525951	0.607259	1.29349	2.19181	1.80338	1.32057	3.23595	1.8964	2.01417	0.915096	2.75592	3.06764	2.60688	2.01712	1.37865	0.655347	1.69864	2.02772	1.1917	1.77011	4.45749	2.86909	1.75637	3.57636	2.00438	2.448	1.82171	2.58905	1.85291	3.09312	3.867	4.02483	1.89696	1.53626	1.79403	1.57942	2.20938	2.40182	1.64478	2.45646	1.23506	0.686051	4.67084	1.22202	2.27422
SFT016154602	1.48159	2.37877	1.86908	0.907316	0.523603	0.599792	1.28302	2.1926	1.78619	1.32745	3.23404	1.90772	2.01672	0.915014	2.76171	3.05853	2.58554	2.00716	1.36879	0.649445	1.68417	2.04766	1.18469	1.77055	4.45866	2.89384	1.7735	3.57837	2.00778	2.44535	1.83056	2.58862	1.85306	3.09375	3.86405	3.98979	1.95871	1.53889	1.80052	1.5982	2.19734	2.3815	1.63623	2.464	1.23434	0.694662	4.70719	1.22396	2.29072
mUNC1988150	1.30362	1.57763	2.13389	1.00035	0.632337	0.467993	1.04859	2.27893	1.57859	1.39779	2.83699	3.33041	1.96211	0.908585	2.9992	2.64964	2.38868	1.83244	1.39539	0.650474	1.54829	2.35028	1.2004	1.95167	3.84388	3.63277	2.76248	3.25279	2.38355	1.92843	2.42268	2.23575	1.53997	2.26477	2.81549	2.25284	2.6859	1.04849	1.8908	1.65934	1.61955	1.94154	1.59548	2.46673	1.32896	0.764407	5.18246	1.09993	3.25715
gJAX00272285	1.22337	1.52177	2.22083	0.979641	0.644223	0.465944	1.01882	2.31565	1.5409	1.41347	2.83181	3.35311	1.95755	0.90578	2.96752	2.61068	2.31907	1.80949	1.381	0.63249	1.52057	2.44482	1.18232	1.93752	3.8221	3.63402	2.83597	3.11199	2.36606	1.99212	2.47755	2.21652	1.54147	2.26849	2.82878	2.15433	2.93093	1.06664	1.88737	1.72155	1.58675	1.90403	1.57996	2.50374	1.32756	0.786961	5.27872	1.09164	3.27435
S1H016201835	1.22295	1.52148	2.22134	0.979545	0.644297	0.465952	1.01866	2.31587	1.54071	1.41356	2.83178	3.35324	1.95752	0.905763	2.96731	2.61047	2.3187	1.80937	1.38094	0.632395	1.52043	2.44537	1.18222	1.93743	3.82198	3.63396	2.83639	3.11113	2.36595	1.9925	2.47785	2.21641	1.54148	2.26852	2.82887	2.15375	2.93233	1.06675	1.88734	1.72189	1.58657	1.90382	1.57988	2.50395	1.32755	0.787106	5.27925	1.09159	3.2744
B10010155167	1.2108	1.51285	2.23602	0.976955	0.645914	0.46564	1.01574	2.32218	1.53443	1.41587	2.82903	3.35632	1.95728	0.905128	2.9616	2.60501	2.30834	1.80655	1.3798	0.629583	1.51595	2.46165	1.17981	1.93441	3.81947	3.63274	2.84797	3.08608	2.36209	2.00325	2.48437	2.21307	1.54225	2.26864	2.83231	2.13548	2.97201	1.06941	1.88584	1.73165	1.58304	1.89807	1.5767	2.50975	1.32705	0.791606	5.29463	1.08976	3.27497
S3T016213867	1.19406	1.50101	2.25724	0.9736	0.648339	0.465512	1.01174	2.33135	1.52585	1.4191	2.82505	3.36065	1.95687	0.904207	2.95302	2.59729	2.29388	1.80265	1.37849	0.625678	1.50986	2.485	1.17652	1.92993	3.81595	3.62998	2.86447	3.04947	2.35637	2.01889	2.49362	2.20823	1.54336	2.26882	2.83745	2.10903	3.02876	1.07329	1.88348	1.74527	1.57806	1.88985	1.57235	2.51801	1.32632	0.79831	5.31629	1.08706	3.27518
SNJ016232363	1.04105	1.42524	2.81202	1.03118	0.743867	0.57254	0.989276	2.5838	1.48544	1.47438	2.72019	3.43783	1.91913	0.878406	2.63515	2.46553	2.11265	1.77527	1.46913	0.599293	1.47056	2.99899	1.16434	1.75156	3.75614	3.22387	3.20556	2.01522	2.15026	2.45083	2.69314	2.07847	1.57478	2.27904	3.02953	1.40846	4.20629	1.18058	1.76074	1.90255	1.50691	1.69552	1.54574	2.69336	1.29643	1.05968	5.70319	0.99344	3.07032
gJAX00272462	1.04847	1.43488	2.84265	1.04336	0.751477	0.584688	0.992415	2.59835	1.49414	1.4757	2.71532	3.44039	1.91553	0.876976	2.61223	2.46273	2.11447	1.77835	1.48176	0.603539	1.4746	3.01975	1.16833	1.73708	3.75557	3.18263	3.21829	1.95384	2.13505	2.47668	2.70238	2.07274	1.57618	2.28026	3.04383	1.36789	4.24732	1.18649	1.75075	1.89893	1.50662	1.68692	1.55021	2.70103	1.29385	1.08116	5.71498	0.986927	3.04512
S2J016268868	1.06582	1.45783	2.89785	1.06854	0.766533	0.609192	0.997528	2.6263	1.51628	1.47654	2.70559	3.4416	1.90769	0.874006	2.56679	2.45822	2.12329	1.7842	1.50747	0.613558	1.48457	3.05452	1.17654	1.70826	3.75536	3.1006	3.23859	1.83867	2.10293	2.52289	2.72061	2.061	1.577	2.28471	3.06921	1.29365	4.30978	1.19719	1.72734	1.88618	1.5072	1.66977	1.56079	2.71298	1.28894	1.1241	5.73115	0.974681	2.99115
gUNC2018619	1.08679	1.48377	2.94452	1.09431	0.780675	0.633047	1.00363	2.6501	1.54053	1.47613	2.69765	3.44236	1.90022	0.871268	2.52636	2.45646	2.13666	1.79143	1.53279	0.625534	1.49508	3.07949	1.18582	1.68077	3.7564	3.02316	3.2526	1.73859	2.07316	2.56284	2.73654	2.05087	1.57765	2.28881	3.09285	1.22975	4.34745	1.20611	1.70642	1.86959	1.50972	1.65529	1.57242	2.72229	1.28415	1.16476	5.74017	0.963833	2.93763
SBC016294471	1.08502	1.48802	2.94499	1.09505	0.783536	0.633301	1.00201	2.65347	1.54134	1.47598	2.69784	3.4452	1.90002	0.871693	2.52895	2.45563	2.13724	1.79366	1.53594	0.627831	1.49756	3.07902	1.18579	1.68225	3.75775	3.02067	3.25644	1.73056	2.07448	2.56472	2.73604	2.05188	1.57758	2.28823	3.09268	1.22781	4.35196	1.20432	1.70601	1.86718	1.51081	1.65549	1.57376	2.72358	1.28421	1.16474	5.74297	0.963811	2.92006
mUNC010905835	1.08428	1.48827	2.94491	1.09508	0.783623	0.633468	1.00204	2.65329	1.54168	1.47604	2.69863	3.44522	1.8997	0.871856	2.52873	2.45439	2.13686	1.79313	1.53567	0.627788	1.49768	3.07874	1.18578	1.68243	3.75884	3.01973	3.25698	1.73064	2.07463	2.56496	2.73642	2.05219	1.57726	2.28858	3.09293	1.22754	4.35205	1.20468	1.70616	1.86763	1.51039	1.6556	1.57477	2.72295	1.28421	1.16456	5.74245	0.964213	2.9197
S2R016319640	1.55272	1.087	2.97339	1.07813	0.525387	0.6608	0.765354	2.64716	1.32653	1.4545	2.02753	2.47664	0.967425	0.988011	1.54242	0.991884	1.07964	1.08413	0.962127	0.485218	1.82082	2.8608	1.1184	1.56943	4.09833	1.92415	3.35455	1.7286	2.13298	2.58031	2.13316	2.10459	1.81087	1.95303	1.61236	0.882221	4.41668	0.954364	1.77795	1.95988	0.824435	1.68673	1.25322	2.8147	1.23185	0.950269	3.01766	1.03994	3.24141
S1H016331722	1.59924	0.880383	2.93753	1.06574	0.341802	0.554917	0.355474	2.63335	0.780485	1.41501	2.19554	2.74451	0.742547	1.03213	1.34927	1.1344	0.712971	1.0767	0.832933	0.417829	1.33967	2.70283	1.0726	1.62269	3.50002	1.84218	3.48891	1.70542	2.07755	2.56723	4.21016	2.11958	1.79202	1.3813	1.51369	0.875848	4.41386	1.37297	1.72344	1.66982	0.464178	1.66812	2.63559	2.80052	1.23467	1.23639	2.63939	1.11005	2.91765
gUNC2032620	1.59881	0.880329	2.93741	1.06573	0.341656	0.55465	0.354808	2.63332	0.779511	1.41494	2.19663	2.74615	0.742955	1.03211	1.3498	1.13618	0.713162	1.07741	0.833231	0.417829	1.33828	2.7027	1.07257	1.62293	3.49839	1.84307	3.48911	1.70537	2.07736	2.56718	4.21667	2.11956	1.79172	1.38038	1.51487	0.876197	4.41379	1.37424	1.72324	1.66908	0.464047	1.66804	2.63955	2.80038	1.23474	1.2373	2.6408	1.11013	2.91659
S2H016332934	1.59881	0.880327	2.93739	1.06573	0.341655	0.554647	0.354805	2.63332	0.7795	1.41494	2.1966	2.74614	0.742967	1.03211	1.34979	1.13619	0.713169	1.07742	0.833235	0.417827	1.33828	2.70271	1.07258	1.6229	3.49837	1.84303	3.48914	1.70535	2.07733	2.5672	4.21672	2.11956	1.79172	1.38039	1.51487	0.87619	4.4138	1.37423	1.72325	1.66909	0.464041	1.66804	2.63952	2.80042	1.23473	1.23732	2.64078	1.11012	2.91657
gUNC2036998	1.59889	0.880353	2.93731	1.06529	0.34157	0.554445	0.354789	2.63367	0.779333	1.41492	2.1965	2.74637	0.742993	1.03207	1.34982	1.13615	0.713214	1.07721	0.833271	0.417829	1.33828	2.70269	1.07266	1.62271	3.49783	1.84286	3.48929	1.70512	2.07724	2.56753	4.21691	2.11957	1.79141	1.3806	1.51499	0.876159	4.41393	1.37414	1.72337	1.66914	0.46386	1.66815	2.63933	2.80057	1.23474	1.23746	2.64073	1.11004	2.91651
S2R016348703	1.59889	0.88035	2.93728	1.06523	0.341554	0.554421	0.354787	2.63372	0.77931	1.41491	2.19646	2.7464	0.743027	1.03207	1.34981	1.13617	0.713234	1.07719	0.833281	0.417829	1.3383	2.70271	1.07267	1.62267	3.4978	1.8428	3.48925	1.70512	2.07723	2.56757	4.21692	2.11958	1.79135	1.38063	1.515	0.876163	4.41395	1.37414	1.72336	1.66915	0.463822	1.66817	2.63931	2.80062	1.23474	1.23747	2.6407	1.11002	2.91649
S6J016375332	1.48031	0.884799	2.97033	1.03265	0.347149	0.610978	0.462561	2.84229	0.753961	1.40993	2.20549	2.78099	0.642261	0.9889	1.28444	0.939044	0.731288	0.873646	0.834597	0.431962	1.63566	2.75495	1.06327	1.61747	3.39221	1.81206	3.48985	1.68847	2.11128	2.68126	3.99757	2.1095	1.82279	1.35785	1.24254	0.862396	4.30054	1.3681	1.72079	1.67089	0.496725	1.53574	2.43882	2.26337	1.4295	1.23527	2.62148	1.10784	2.94563
gUNCHS002944	1.47912	0.884023	2.96672	1.03357	0.34746	0.611711	0.463424	2.84349	0.754334	1.40904	2.20207	2.78204	0.643987	0.989299	1.28372	0.939209	0.73244	0.872297	0.834743	0.432107	1.63798	2.76091	1.06339	1.61542	3.39362	1.81037	3.48834	1.68893	2.10763	2.68129	4.00097	2.10936	1.82126	1.35858	1.23795	0.862507	4.30545	1.36818	1.72033	1.67217	0.495507	1.53498	2.43714	2.2604	1.43144	1.23714	2.62104	1.10788	2.94588
S2R016389721	1.464	0.874438	2.91652	1.04607	0.352558	0.621313	0.474188	2.85807	0.759253	1.39699	2.15803	2.7953	0.66774	0.994146	1.27465	0.943599	0.747245	0.855757	0.836702	0.433844	1.66672	2.83589	1.06465	1.58977	3.4118	1.79029	3.46921	1.69374	2.05741	2.68018	4.04331	2.10382	1.80305	1.36794	1.18053	0.864096	4.36842	1.3719	1.71642	1.68845	0.480028	1.52424	2.41465	2.22467	1.45649	1.26207	2.61541	1.10941	2.94928
gUNC2050462	1.45904	0.871429	2.89836	1.05047	0.354707	0.624565	0.477625	2.86255	0.760926	1.39276	2.14347	2.79956	0.676241	0.995629	1.27176	0.945985	0.752143	0.85058	0.837391	0.434367	1.67583	2.86003	1.06496	1.58157	3.41778	1.78433	3.46305	1.69488	2.03946	2.67924	4.05669	2.10043	1.7976	1.37102	1.16214	0.864684	4.3892	1.37428	1.71593	1.69379	0.47498	1.52024	2.40681	2.21383	1.46489	1.27068	2.61357	1.1104	2.95051
S2H016394469	1.46053	0.86961	2.89221	1.05182	0.355738	0.625166	0.478121	2.86414	0.761655	1.392	2.1386	2.79779	0.678943	0.993642	1.27101	0.948352	0.753732	0.848357	0.836822	0.434814	1.67725	2.86695	1.06361	1.57405	3.4214	1.78418	3.454	1.6961	2.03257	2.67791	4.05831	2.09906	1.79725	1.37154	1.15667	0.865103	4.39649	1.37361	1.71581	1.69533	0.473406	1.52031	2.40451	2.20952	1.46946	1.2731	2.61358	1.10758	2.95663
S1J016408998	1.58962	0.806432	2.52857	1.10988	0.423589	0.67419	0.49654	3.01877	0.826891	1.37534	1.9204	2.62167	0.853999	0.935773	1.23684	1.12199	0.821124	0.757021	0.813357	0.441612	1.72623	3.11148	1.00006	1.261	3.64987	1.82831	2.93876	1.74394	1.64516	2.58588	4.04431	1.93738	1.83124	1.38816	0.939385	0.888632	4.73739	1.41599	1.7607	1.76059	0.415453	1.49005	2.2627	2.0559	1.69732	1.40507	2.6093	1.03681	3.28193
S2T016409979	1.60604	0.803704	2.49343	1.11421	0.430803	0.680243	0.497843	3.03968	0.83504	1.376	1.90447	2.59874	0.871715	0.934684	1.23392	1.14059	0.825814	0.750345	0.811832	0.440672	1.72946	3.12273	0.995067	1.24018	3.67267	1.83612	2.88935	1.74651	1.60921	2.57625	4.03506	1.9155	1.83864	1.38854	0.925294	0.890906	4.76325	1.42654	1.76868	1.76494	0.412509	1.48447	2.24791	2.04778	1.71657	1.41715	2.60845	1.03744	3.31181
S2T016417509	1.76197	0.798965	2.21235	1.14701	0.492902	0.737684	0.508523	3.24543	0.910733	1.39256	1.80178	2.38482	1.01386	0.949704	1.20863	1.29242	0.855022	0.701747	0.80281	0.424255	1.75636	3.15141	0.960053	1.11867	3.85458	1.91014	2.48918	1.7557	1.32953	2.49798	3.92922	1.70843	1.91812	1.3848	0.839123	0.909448	4.92946	1.5494	1.84957	1.78961	0.403525	1.42578	2.11951	2.01253	1.85812	1.5108	2.59787	1.08579	3.54783
mJAX00273510	2.0974	0.855503	1.77444	1.20971	0.611355	0.869464	0.53453	3.7344	1.0675	1.45354	1.73403	1.95361	1.2163	1.07073	1.14584	1.51581	0.867667	0.628648	0.7988	0.363549	1.8317	2.97286	0.922764	1.12615	4.1172	2.03602	1.85735	1.72621	0.927355	2.3788	3.68657	1.2665	2.11671	1.35245	0.789127	0.93902	5.00144	1.93121	2.04364	1.78556	0.455594	1.27247	1.86991	2.08088	2.01462	1.63814	2.55697	1.36806	3.88035
S6J016433395	2.20693	0.887662	1.65786	1.23449	0.651127	0.917641	0.545709	3.91247	1.11807	1.475	1.74172	1.82117	1.25723	1.13382	1.1188	1.5637	0.86057	0.606618	0.800044	0.338091	1.86809	2.86542	0.917102	1.20087	4.17246	2.06374	1.70163	1.70592	0.831965	2.3484	3.61548	1.11611	2.18955	1.33687	0.799358	0.94636	4.95752	2.10257	2.1172	1.77123	0.492354	1.21047	1.78836	2.13914	2.02671	1.6623	2.53661	1.51846	3.945
gUNC2061568	2.23865	0.887871	1.65551	1.26787	0.658179	0.914436	0.552282	3.91125	1.13793	1.46504	1.73233	1.82142	1.22881	1.14886	1.12368	1.50093	0.862268	0.612726	0.795852	0.333794	1.86612	2.86737	0.902976	1.21154	4.10331	2.08619	1.69527	1.69082	0.835238	2.33855	3.64	1.11429	2.18796	1.33701	0.778341	0.948093	4.96378	2.11083	2.10587	1.77057	0.521755	1.19407	1.76773	2.12537	1.98854	1.66038	2.53437	1.5308	3.95129
S3C016445465	2.24036	0.88788	1.65538	1.26965	0.658556	0.914321	0.552612	3.91057	1.13892	1.46447	1.73184	1.82143	1.22742	1.14965	1.12398	1.4978	0.862344	0.613213	0.795615	0.333557	1.86597	2.86746	0.902292	1.21203	4.09972	2.08734	1.69497	1.69004	0.835402	2.33801	3.64142	1.11421	2.18789	1.33704	0.777441	0.94819	4.9642	2.11123	2.10529	1.77053	0.523247	1.19335	1.7668	2.12503	1.98633	1.66028	2.53427	1.53135	3.95161
SAC016461530	2.26522	0.899122	1.64558	1.29691	0.675065	0.917829	0.553953	3.88145	1.17011	1.45806	1.68427	1.80397	1.26882	1.16665	1.1643	1.50578	0.921624	0.638341	0.820599	0.326695	1.84138	2.82324	0.896895	1.21002	4.12337	2.11488	1.68823	1.67027	0.836553	2.33688	3.63279	1.11687	2.19068	1.34791	0.788385	0.962833	4.98403	2.05759	2.08455	1.80995	0.548269	1.19414	1.68936	2.08968	1.94236	1.6515	2.57797	1.536	3.94934
gUNCHS003024	2.26815	0.900506	1.64434	1.30012	0.677058	0.918333	0.554166	3.87683	1.17378	1.45727	1.67871	1.80203	1.27384	1.16859	1.1692	1.50707	0.928721	0.6416	0.823554	0.32591	1.83845	2.81789	0.896366	1.20963	4.12575	2.11821	1.68745	1.66796	0.836674	2.33654	3.6321	1.11709	2.19101	1.34932	0.790157	0.964594	4.98649	2.05108	2.0821	1.81451	0.551206	1.19448	1.68049	2.08585	1.93695	1.65053	2.5835	1.53633	3.94909
SBC016487472	2.3714	1.01721	1.48318	1.31589	0.757783	0.935974	0.559169	3.82622	1.19975	1.43104	1.68314	1.77713	1.37941	1.11607	1.30607	1.60926	1.03699	0.664696	0.879752	0.306991	1.79971	2.58011	0.918294	1.0764	4.24754	2.06996	1.6623	1.67652	0.7804	2.3236	3.61031	1.06132	2.12799	1.33895	0.840377	0.866807	5.57722	1.96712	2.17236	1.95712	0.547991	1.22951	1.56205	2.01481	1.84044	1.49904	2.5916	1.50017	3.94109
S1J016490183	2.39643	1.05361	1.4388	1.32253	0.787384	0.940608	0.560913	3.81136	1.20741	1.42433	1.68562	1.76876	1.40855	1.10168	1.34159	1.63866	1.06849	0.671932	0.895799	0.301498	1.78871	2.50917	0.924711	1.0413	4.27921	2.04674	1.64744	1.67951	0.764502	2.32389	3.60285	1.04972	2.11064	1.34394	0.855513	0.840538	5.70723	1.9423	2.19497	1.99398	0.548863	1.24614	1.52869	1.99505	1.81377	1.45588	2.58349	1.49242	3.93397
gUNC2073776	2.42621	1.1037	1.38147	1.33264	0.830884	0.946475	0.563422	3.79144	1.21782	1.41609	1.68925	1.75677	1.44673	1.08321	1.38604	1.67805	1.11088	0.682034	0.91718	0.294201	1.77417	2.41365	0.933265	0.997111	4.31932	2.0101	1.62285	1.68376	0.74374	2.32693	3.59199	1.03732	2.08834	1.35603	0.876191	0.80726	5.84813	1.90852	2.22232	2.03996	0.551236	1.27258	1.48448	1.96912	1.77935	1.39935	2.56626	1.48398	3.92151
S2J016496731	2.43522	1.1654	1.30955	1.33736	0.880922	0.934304	0.569737	3.70523	1.21177	1.39224	1.66176	1.77487	1.49058	1.02956	1.44468	1.7241	1.16071	0.700751	0.941678	0.289564	1.7334	2.32948	0.925067	0.9237	4.33151	1.98435	1.63892	1.66381	0.716049	2.32975	3.51516	1.02927	2.08521	1.39423	0.91032	0.776722	5.93622	1.84515	2.23274	2.08504	0.547162	1.29964	1.41724	1.92916	1.77074	1.32328	2.55039	1.43228	3.91617
mUNC2081992	2.32282	1.58402	0.924119	1.3772	1.29766	0.860771	0.633513	3.10589	1.21513	1.26197	1.49262	1.92581	1.73857	0.787189	1.74932	2.00646	1.49575	0.824342	1.09169	0.258385	1.51466	1.77698	0.882971	0.590554	4.19296	1.68999	1.74092	1.56584	0.59081	2.33431	3.09323	1.05968	2.11412	1.75462	1.17638	0.649978	5.53612	1.45662	2.20697	2.25302	0.582382	1.54524	1.02049	1.70339	1.78189	0.948756	2.42036	1.16249	3.72754
gUNC2087248	1.98039	1.57039	0.738968	1.26376	1.27913	0.793913	0.648158	2.82905	1.15056	1.06405	1.46937	2.34384	1.70569	0.779806	1.7119	1.86459	1.35961	0.816652	1.06087	0.300162	1.40824	1.81752	0.878441	0.61388	3.96965	1.56423	2.23815	1.64229	0.622266	2.19032	3.21839	1.07363	2.34623	1.66064	1.25747	0.639631	5.25282	1.5353	2.10728	2.35274	0.65603	1.44984	1.09826	1.73739	1.83975	0.923391	2.28676	1.04172	3.42569
SFT016564456	1.61037	1.55923	0.51425	1.08921	1.2158	0.817436	0.683128	2.55144	1.12326	0.840027	1.44981	2.80317	1.72871	1.01851	1.5287	1.70379	1.17303	0.751307	1.04168	0.324338	1.35905	1.80347	1.03141	0.805243	3.90949	1.25656	2.76889	1.979	0.761858	2.00324	3.40906	1.07556	2.81363	1.50266	1.41153	0.633557	4.79649	1.80856	1.9439	2.50167	0.770234	1.31585	1.21383	1.82281	1.81178	0.951405	2.05073	1.1039	2.9826
gUNC2097425	1.61248	1.51715	0.462467	1.02308	1.20207	0.819609	0.688841	2.51641	1.12949	0.787448	1.45081	2.79517	1.72093	1.06519	1.46676	1.67623	1.12901	0.733722	1.02575	0.329959	1.33652	1.78342	1.08876	0.809532	3.86771	1.20397	2.73486	2.10156	0.798217	1.97051	3.41095	1.07362	2.96768	1.447	1.43904	0.638861	4.72074	1.84177	1.90101	2.5193	0.798678	1.29684	1.24285	1.82409	1.81641	0.963191	1.97369	1.1074	2.97829
ST2016577749	1.61166	1.47927	0.427875	0.972681	1.19222	0.823683	0.692736	2.48408	1.13284	0.747824	1.45047	2.7838	1.71307	1.10184	1.41603	1.65531	1.09649	0.720836	1.01466	0.334351	1.32434	1.76573	1.1387	0.812986	3.82528	1.16311	2.70943	2.2009	0.829955	1.94798	3.40774	1.07505	3.08976	1.40462	1.4562	0.644094	4.66178	1.86895	1.87111	2.53181	0.818754	1.28199	1.26511	1.82193	1.81889	0.974731	1.91336	1.11213	2.97067
gUNC2102791	1.60545	1.40345	0.417137	0.93391	1.18047	0.842892	0.72206	2.51191	1.14509	0.69771	1.42804	2.69532	1.69593	1.11843	1.32991	1.61949	1.05611	0.721074	1.02296	0.350044	1.34691	1.79502	1.14812	0.816539	3.7305	1.10175	2.63925	2.23138	0.830374	1.94679	3.38326	1.07444	3.21282	1.34375	1.42174	0.649297	4.68526	1.91411	1.88717	2.56472	0.856437	1.25783	1.2589	1.83658	1.77614	0.97582	1.81641	1.09938	2.9937
gUNC2111325	1.58165	1.22064	0.400637	0.840903	1.13857	0.889597	0.794434	2.55029	1.16291	0.593651	1.34196	2.52095	1.65115	1.15746	1.15292	1.53165	0.974553	0.735829	1.04863	0.391394	1.38203	1.86145	1.15924	0.820345	3.46254	0.990145	2.46423	2.30952	0.833311	1.95655	3.26426	1.08907	3.5419	1.19803	1.34503	0.663612	4.75449	2.03692	1.9272	2.63419	0.923837	1.2024	1.25307	1.85895	1.67568	0.961081	1.6333	1.05371	3.00392
mUNC010333272	1.44281	1.44449	0.631701	0.617481	1.18358	1.42347	1.35584	1.77979	1.69481	0.61447	1.61556	2.08591	2.13372	0.973578	1.30736	2.22131	1.17758	1.0255	1.05518	1.11502	1.30215	1.69212	1.86967	0.813946	3.41866	1.64953	2.25072	2.56773	0.709096	1.84927	2.99991	1.11556	5.35583	1.17574	1.07991	0.740658	4.52093	2.19801	2.03761	3.25084	1.82859	1.30669	1.08729	1.37476	1.33862	0.954086	1.63711	1.36761	2.54672
mJAX00012213	0.892696	1.17131	0.7053	0.711746	0.981469	1.58171	1.67476	1.57883	1.66238	0.515521	1.37926	1.30022	2.16766	0.953291	1.00797	2.28502	1.17411	1.24035	1.18606	1.15175	1.26864	1.83617	1.79593	0.814979	2.97725	1.60272	1.88552	2.28587	0.690396	1.72432	2.33945	1.286	5.97431	0.931198	0.899173	0.855437	4.94336	2.73806	2.03643	3.34056	2.45462	1.18532	1.18963	1.43823	1.45323	0.960775	1.39553	1.22331	1.93564
SFT016675920	0.850886	1.16752	0.7116	0.724788	0.960362	1.59496	1.6939	1.55809	1.6547	0.5148	1.36595	1.23782	2.17569	0.949811	0.993949	2.29464	1.18256	1.26881	1.20529	1.15123	1.2568	1.83654	1.78778	0.817579	2.9568	1.60337	1.86046	2.26662	0.692732	1.71576	2.29865	1.31079	5.99618	0.916653	0.892524	0.86957	4.96586	2.77876	2.02909	3.35109	2.49376	1.18178	1.19985	1.43645	1.46264	0.964529	1.38179	1.21311	1.88834
S2J016682475	0.789737	1.16409	0.734398	0.757085	0.923553	1.59234	1.71355	1.51571	1.64686	0.513254	1.34935	1.13521	2.15743	0.965127	0.967014	2.25438	1.15072	1.31611	1.2208	1.1439	1.23728	1.85023	1.7917	0.821574	2.94289	1.61405	1.82233	2.23737	0.701942	1.68524	2.21656	1.36171	6.01943	0.881098	0.884455	0.879259	4.94968	2.86479	2.03259	3.37476	2.54468	1.16711	1.23789	1.39934	1.50243	0.993807	1.33859	1.19734	1.78308
B10010167264	0.720953	1.17367	0.763417	0.802513	0.876387	1.58937	1.7377	1.46312	1.63696	0.516313	1.33353	1.0156	2.13302	0.984627	0.942739	2.2001	1.1132	1.37834	1.24555	1.13622	1.21253	1.8627	1.79588	0.828536	2.93265	1.63495	1.78066	2.20599	0.717761	1.64391	2.12017	1.42898	6.02822	0.848684	0.879174	0.894251	4.91405	2.97256	2.03752	3.40828	2.60094	1.15091	1.29133	1.3497	1.55299	1.02819	1.28615	1.17623	1.66102
gUNC2137048	0.714692	1.17542	0.766287	0.80724	0.871732	1.58911	1.74004	1.45802	1.63598	0.516899	1.33226	1.00442	2.13054	0.986549	0.940905	2.19458	1.10967	1.38458	1.24827	1.13556	1.21011	1.86365	1.79624	0.829338	2.93201	1.63742	1.77695	2.20324	0.719566	1.6397	2.11114	1.43575	6.02797	0.846187	0.878936	0.89587	4.90973	2.98309	2.03804	3.41179	2.60599	1.14945	1.29689	1.34467	1.55798	1.03141	1.28114	1.17409	1.64968
SBC016694984	0.720183	1.19671	0.777829	0.823049	0.845348	1.62096	1.80045	1.41212	1.60974	0.534075	1.32216	0.946093	2.14732	0.994403	0.929195	2.21444	1.11619	1.40447	1.27225	1.13398	1.23103	1.86845	1.79767	0.837768	2.9881	1.62199	1.76111	2.21152	0.725365	1.62141	2.08061	1.46926	6.07074	0.835503	0.895147	0.905957	4.97031	3.00997	2.02746	3.44611	2.61038	1.14387	1.31151	1.3523	1.53368	1.03573	1.27316	1.17985	1.6254
S6J016707095	0.773769	1.28389	0.82472	0.882957	0.758487	1.72649	1.9913	1.28112	1.51674	0.6235	1.29689	0.764295	2.20254	1.01885	0.897091	2.29281	1.13699	1.46408	1.36082	1.1191	1.30123	1.88447	1.80142	0.890684	3.24442	1.57223	1.71587	2.25374	0.751294	1.56262	1.99366	1.58977	6.23275	0.808769	0.95922	0.94293	5.16349	3.09621	1.99276	3.57869	2.59246	1.12802	1.36918	1.38353	1.44033	1.04361	1.25781	1.20229	1.55403
SAJ016739818	2.03201	1.55017	1.22641	1.17101	0.657013	1.95882	2.55097	1.57746	1.10662	1.32804	1.37538	0.267468	2.37863	0.988196	1.02811	2.59397	1.21145	1.63245	2.12786	0.646599	1.21049	1.8551	1.85121	1.97167	4.57656	1.37103	2.04874	3.44294	0.708125	0.988988	1.92055	1.81141	6.25291	0.843386	1.25175	1.53904	4.86827	2.58766	2.17027	5.11776	2.11499	0.924065	1.87351	1.44794	1.04754	0.913948	1.07641	1.62467	2.60072
gUNC2155319	2.04842	1.54679	1.22779	1.17193	0.656735	1.95629	2.53666	1.59022	1.10282	1.33839	1.3761	0.269687	2.37747	0.992152	1.02887	2.59431	1.20973	1.62719	2.12535	0.640827	1.20891	1.85335	1.85145	1.98109	4.59346	1.37124	2.04899	3.44823	0.709456	0.988394	1.92349	1.81154	6.23972	0.844304	1.25338	1.53879	4.86755	2.58532	2.17201	5.1153	2.0999	0.920884	1.87421	1.44937	1.04441	0.912749	1.07777	1.63089	2.60393
gUNCHS003215	1.94149	2.27638	1.24584	1.21822	0.658776	1.89502	2.63374	1.51574	0.967486	1.26151	1.53452	0.241538	2.58401	1.18443	1.43376	2.97858	1.68845	1.6797	2.00659	1.00399	1.22386	1.84943	1.98294	1.99596	4.61868	1.77778	2.0316	3.58951	0.622591	1.05057	2.02465	1.80762	6.29448	1.23648	1.23321	1.76449	4.09425	2.55805	2.47424	5.02647	2.157	1.02809	2.01073	1.36252	1.007	0.873383	1.42419	1.62349	3.03232
S6T016769386	1.93636	2.31573	1.24719	1.2239	0.658895	1.90644	2.64587	1.51726	0.963528	1.25871	1.5375	0.241838	2.59657	1.20202	1.45358	3.0021	1.72543	1.68462	2.0135	1.0246	1.22195	1.8486	1.99232	1.99737	4.62002	1.78495	2.02921	3.58551	0.618456	1.05526	2.02126	1.80656	6.29526	1.26817	1.23153	1.78238	4.0555	2.54537	2.48202	5.01883	2.165	1.02855	2.01582	1.36389	1.00871	0.874237	1.44031	1.62289	3.05952
SFH016774116	1.93274	2.34376	1.24819	1.2282	0.658983	1.91574	2.65507	1.51877	0.960954	1.25681	1.53918	0.242192	2.60563	1.21514	1.46754	3.01909	1.75272	1.68829	2.01946	1.03937	1.22037	1.84796	1.99919	1.99843	4.62099	1.78887	2.02739	3.58175	0.61555	1.05871	2.01817	1.80574	6.29567	1.29163	1.23029	1.7956	4.02802	2.5355	2.48691	5.01315	2.17108	1.02846	2.01928	1.36532	1.01021	0.875075	1.4516	1.62244	3.07925
gUNC2173489	1.92544	2.419	1.25	1.23883	0.659108	1.94719	2.67953	1.52577	0.953684	1.25304	1.54145	0.244104	2.63	1.25162	1.50268	3.06589	1.82923	1.69828	2.04028	1.07979	1.21563	1.84604	2.01647	2.00061	4.6225	1.79399	2.02174	3.56722	0.606225	1.06849	2.00629	1.80331	6.29665	1.36089	1.22562	1.83229	3.96287	2.50437	2.49668	4.99588	2.18856	1.02603	2.02828	1.36938	1.01514	0.877379	1.47944	1.621	3.13367
ST2016799911	1.92547	2.41913	1.24981	1.23897	0.659181	1.94721	2.67981	1.5257	0.953783	1.25291	1.54143	0.244235	2.62994	1.25159	1.50271	3.06604	1.82921	1.69827	2.04024	1.07969	1.2154	1.84625	2.01648	2.0001	4.62209	1.79402	2.02156	3.56711	0.606154	1.06845	2.00635	1.80315	6.2969	1.36096	1.22555	1.83234	3.96265	2.50407	2.49681	4.99547	2.18858	1.02592	2.02857	1.36913	1.01524	0.877485	1.47959	1.62087	3.13374
S1H016803365	1.92539	2.41818	1.25105	1.23925	0.658627	1.94696	2.67983	1.52567	0.953797	1.25347	1.54143	0.243722	2.62722	1.25074	1.50277	3.06399	1.82765	1.69819	2.03999	1.07901	1.21398	1.85421	2.01643	2.00082	4.62102	1.79234	2.02174	3.56702	0.606531	1.0676	2.00644	1.80338	6.29578	1.36112	1.22419	1.83303	3.96437	2.50159	2.4953	5.00389	2.1879	1.02679	2.03296	1.36626	1.01412	0.876494	1.47982	1.61935	3.13374
ST2016805137	1.92538	2.41764	1.25165	1.23943	0.658403	1.94679	2.67991	1.52564	0.953781	1.25373	1.54141	0.243496	2.62594	1.25035	1.50276	3.06301	1.82691	1.69814	2.03979	1.07873	1.21332	1.85785	2.0164	2.00109	4.62042	1.79158	2.02185	3.56693	0.606691	1.06722	2.00647	1.80349	6.2953	1.36115	1.2236	1.83349	3.96533	2.50046	2.49462	5.00772	2.18768	1.02721	2.03492	1.36496	1.01363	0.875981	1.47993	1.61868	3.1337
gUNC2184852	1.92013	2.42066	1.2563	1.23725	0.662005	1.91881	2.61859	1.50728	0.957432	1.26662	1.5756	0.241901	2.639	1.25606	1.49816	3.0604	1.84429	1.74411	2.05658	1.07668	1.20844	1.89942	2.02412	2.04293	4.65333	1.7855	1.98352	3.59782	0.607809	1.06732	1.99313	1.76187	6.32614	1.37053	1.219	1.82467	3.99794	2.49082	2.52595	5.03574	2.19063	1.03494	2.05696	1.34768	0.978878	0.876435	1.4841	1.601	3.12165
mUNC010353604	1.92025	2.43202	1.26436	1.23599	0.66214	1.91751	2.60206	1.50554	0.954998	1.27757	1.57392	0.241631	2.65141	1.24828	1.49861	3.05974	1.85554	1.75895	2.06049	1.0769	1.20875	1.92177	2.02545	2.03711	4.66308	1.78349	1.98383	3.60466	0.606022	1.06827	1.9928	1.75652	6.3278	1.36468	1.22023	1.82665	4.00701	2.48856	2.5305	5.0323	2.19223	1.03031	2.05673	1.34194	0.979704	0.873217	1.48536	1.60149	3.12001
S3J016840739	1.80993	2.62593	1.47142	1.65237	0.72593	1.95729	2.69295	0.394999	1.26915	1.67781	0.983271	0.369839	1.9466	0.59681	1.83243	2.40364	1.2783	0.919158	1.91268	1.31634	1.70203	2.99875	2.32669	1.87952	4.12786	1.63449	0.388706	2.68716	0.790254	0.882976	2.43866	0.382492	5.21756	1.0851	1.2553	2.0199	3.59109	1.78315	1.39901	5.42361	2.04521	1.27303	2.56382	0.776283	0.645626	1.17051	1.88172	1.53332	3.77083
S2C016846622	1.78473	2.97339	1.60165	1.78293	0.724551	2.01133	2.85794	0.337443	1.4909	1.86355	0.99371	0.674989	1.66978	0.594785	1.83557	2.14977	1.12122	0.928815	1.80259	1.38573	1.69189	2.80777	2.55167	1.97935	3.73086	1.72005	0.333383	2.44569	0.81514	1.01767	2.40984	0.314358	5.10686	1.08238	1.36248	1.95722	2.92243	1.74573	1.30128	5.39855	1.98627	1.1532	2.6521	0.539173	0.715659	1.12404	2.0504	1.66369	4.10002
SAH016878979	1.75301	3.3925	1.69641	1.83482	0.736691	2.10969	3.00833	0.300199	1.69147	2.00175	1.03511	1.03503	1.49053	0.705876	1.82454	1.97697	1.00018	0.940074	1.72466	1.4366	1.69623	2.40108	2.65562	2.07882	3.37366	1.83711	0.376445	2.2521	0.90242	1.20217	2.28518	0.285559	4.96983	1.12186	1.47226	1.74413	2.33214	1.89607	1.27284	5.41928	1.93587	1.13747	2.54639	0.369664	0.778938	1.11724	2.1863	1.83671	4.30557
mUNC2211957	1.71776	3.76988	1.73893	1.8158	0.758737	2.23121	3.12693	0.283619	1.81489	2.09168	1.07755	1.33757	1.38098	0.862943	1.80527	1.85035	0.906275	0.93747	1.67034	1.4683	1.67969	2.03807	2.58046	2.15934	3.10883	1.95078	0.487126	2.09771	1.02093	1.37151	2.16208	0.284442	4.81593	1.16244	1.56089	1.47604	1.90628	2.06911	1.27574	5.4624	1.9079	1.21658	2.34624	0.280281	0.812516	1.13207	2.2737	2.00525	4.30278
gJAX00276473	1.71211	3.83062	1.73403	1.81181	0.776109	2.26218	3.17216	0.281585	1.84496	2.10759	1.0916	1.40725	1.35384	0.880796	1.80352	1.82346	0.885804	0.936419	1.67047	1.48049	1.69281	2.00118	2.54539	2.19595	3.03994	1.98894	0.517682	2.08804	1.04509	1.38619	2.16694	0.297728	4.76462	1.16555	1.57851	1.42131	1.88945	2.07981	1.27976	5.48028	1.9016	1.23248	2.26902	0.257963	0.821145	1.14257	2.27248	2.09327	4.27608
B10010173079	1.70827	3.8506	1.7308	1.81041	0.784211	2.27646	3.19458	0.281125	1.85552	2.11362	1.09686	1.43783	1.34233	0.886587	1.80303	1.81129	0.876715	0.936663	1.67085	1.48669	1.69518	1.98271	2.53233	2.21362	3.01097	2.00697	0.531055	2.08411	1.05607	1.39076	2.16694	0.303657	4.74219	1.16514	1.58647	1.40201	1.88278	2.0807	1.28132	5.48473	1.89965	1.2403	2.23366	0.249179	0.826865	1.14901	2.27116	2.13024	4.25836
mUNC010380537	1.68791	3.96123	1.69999	1.80129	0.830918	2.36276	3.33594	0.27871	1.90325	2.1362	1.12855	1.60406	1.2739	0.929707	1.79066	1.73596	0.819829	0.935649	1.66678	1.52547	1.70258	1.85916	2.45577	2.29776	2.83986	2.12334	0.614668	2.07094	1.11558	1.41504	2.18426	0.342029	4.61184	1.15456	1.6359	1.28833	1.84964	2.09466	1.29652	5.47029	1.89275	1.28858	2.00419	0.208676	0.864259	1.17883	2.25348	2.35967	4.16429
S2H016979284	1.68745	3.95767	1.68762	1.80625	0.844481	2.39808	3.39402	0.275077	1.91054	2.13892	1.1317	1.65559	1.2423	0.947137	1.76241	1.70135	0.787206	0.919788	1.63683	1.54161	1.66816	1.8149	2.41222	2.31722	2.75982	2.18344	0.646716	2.10026	1.13049	1.44756	2.22278	0.359716	4.56316	1.10852	1.67477	1.25959	1.84252	2.10806	1.30689	5.44291	1.89662	1.33973	1.89352	0.202178	0.883498	1.1621	2.24503	2.43808	4.20182
gUNCHS003348	1.68985	3.95036	1.68708	1.80813	0.843562	2.39888	3.39454	0.274258	1.9102	2.13932	1.13045	1.65753	1.24177	0.948471	1.75727	1.70018	0.785579	0.916535	1.63037	1.54156	1.66021	1.81232	2.40447	2.31504	2.75381	2.18717	0.648746	2.11145	1.13002	1.45407	2.23202	0.361283	4.56144	1.09913	1.6809	1.26128	1.84262	2.1117	1.30857	5.43983	1.89764	1.34788	1.88557	0.202893	0.88434	1.15355	2.24586	2.43843	4.22057
gUNC2246604	3.74955	4.09827	1.52878	2.33165	1.02505	2.30362	3.39593	0.316394	1.89724	2.16084	1.30102	2.73487	1.20141	1.02443	2.55871	1.70524	0.863027	1.45693	1.97552	1.49233	1.78128	1.43966	2.19079	1.57452	2.8978	2.82785	0.763134	3.64208	1.98481	1.94436	2.08121	0.573558	4.47597	1.55237	2.75394	1.9688	1.82983	3.29327	1.29533	5.94032	2.20793	1.33878	1.78618	0.588226	1.176	0.625896	2.29055	2.86572	5.51312
S2C017031481	3.53706	4.15472	1.51259	2.3427	0.94769	2.34157	3.40623	0.278831	1.92822	2.17774	1.29974	2.59626	1.19539	1.14234	2.38324	1.66343	0.849907	1.49458	1.82471	1.49938	1.70614	1.4353	2.20603	1.5856	2.6956	2.86046	0.776539	3.74078	1.8917	1.91087	1.84951	0.499496	4.48368	1.37438	2.65494	2.25207	1.81941	3.24639	1.31409	5.71307	2.35029	1.38228	1.7724	0.724675	1.17667	0.536721	2.29785	3.08647	4.66967
S2J017040758	3.77032	4.14953	1.49168	2.3341	1.0499	2.34537	3.40895	0.361287	1.92291	2.17195	1.32976	3.05803	1.24801	1.09773	2.71548	1.69361	0.889374	1.50579	2.03465	1.49354	1.77033	1.40415	2.07683	1.60591	2.93343	2.87483	0.978823	3.47422	2.11714	1.95586	2.15818	0.659334	4.47668	1.58649	2.80168	1.79073	1.84251	3.28018	1.34507	5.91992	2.18328	1.33732	1.76629	0.502457	1.12749	0.677383	2.29428	2.90615	5.45076
gUNC2263707	3.76492	4.13042	1.48796	2.30221	1.08596	2.35447	3.41767	0.396517	1.91948	2.16983	1.33345	3.17791	1.27041	1.08226	2.80338	1.70778	0.897598	1.48021	2.09679	1.49618	1.77829	1.39762	2.03132	1.63914	3.0307	2.84551	1.07604	3.3188	2.1578	1.94868	2.27244	0.718514	4.47138	1.64328	2.79749	1.6326	1.85548	3.25833	1.35126	5.99521	2.1239	1.30719	1.74992	0.427699	1.09872	0.726152	2.28831	2.83938	5.7164
gJAX00277311r	3.74702	4.12405	1.47898	2.27702	1.11773	2.36597	3.42802	0.420939	1.9237	2.1727	1.33919	3.26231	1.27402	1.09417	2.8246	1.69728	0.8897	1.46336	2.09672	1.49758	1.7488	1.38942	1.98488	1.66403	3.04317	2.85082	1.16298	3.26128	2.17216	1.93607	2.35359	0.745878	4.4654	1.64857	2.76063	1.56661	1.87318	3.19736	1.36752	5.98703	2.09144	1.29771	1.71918	0.373244	1.07354	0.721582	2.28288	2.82059	5.85816
S1H017076373	2.74688	3.8348	1.50575	1.92479	1.25578	2.46783	3.55502	0.572518	1.89526	2.1651	1.24694	3.20304	1.33466	1.05158	2.66344	1.72545	0.81907	1.06021	2.02829	1.55215	1.53079	1.43806	1.85818	2.03371	3.30764	2.44914	1.7692	2.20325	1.88432	1.59949	2.83925	0.892669	4.43612	1.47427	2.14224	1.09321	2.00165	2.62217	1.38978	6.06821	1.915	1.01935	1.49247	0.192257	0.858146	0.788785	2.22856	2.56549	6.25507
gJAX00277549	3.79077	4.16735	1.47995	2.27121	1.09062	2.36786	3.37654	0.395529	1.92282	2.17613	1.32151	3.23219	1.26743	1.11877	2.75637	1.68702	0.878388	1.43697	2.08224	1.50223	1.79766	1.39226	1.96161	1.68743	3.0225	2.82585	1.12151	3.37852	2.14435	1.93939	2.28649	0.723912	4.46766	1.6239	2.76917	1.55716	1.81732	3.30968	1.35657	5.94736	2.12376	1.31007	1.74178	0.443876	1.08091	0.750871	2.28407	2.91055	5.58619
B10010177515	3.78285	4.1668	1.48001	2.27087	1.09083	2.36871	3.37491	0.398342	1.92324	2.17593	1.32237	3.24212	1.26917	1.11994	2.76555	1.68893	0.880071	1.43729	2.08482	1.50224	1.7935	1.39181	1.9534	1.69046	3.03008	2.83064	1.12707	3.36737	2.15074	1.94133	2.29819	0.72455	4.46876	1.62438	2.77282	1.54044	1.81703	3.30265	1.35883	5.95132	2.12135	1.30723	1.73496	0.441832	1.07354	0.751468	2.28543	2.90427	5.60088
gUNCHS003416	3.72573	4.17346	1.4807	2.29253	1.06018	2.37161	3.35101	0.403096	1.92799	2.17484	1.33019	3.26108	1.27846	1.13984	2.81078	1.70384	0.899902	1.47427	2.08675	1.50024	1.76404	1.39212	1.91574	1.69584	3.05476	2.88857	1.11501	3.35083	2.19537	1.97159	2.30831	0.698915	4.48376	1.6048	2.83532	1.48914	1.80006	3.28203	1.37141	5.94921	2.14559	1.30074	1.69966	0.484354	1.03172	0.740325	2.30212	2.90161	5.49281
gUNC2283247	3.64675	4.17047	1.48129	2.29634	1.04916	2.37776	3.33471	0.421735	1.93228	2.17321	1.3384	3.32101	1.29385	1.15245	2.8886	1.72608	0.919185	1.48786	2.1	1.49997	1.72633	1.38986	1.8554	1.71213	3.10901	2.94208	1.14058	3.26921	2.25113	1.99424	2.38554	0.69102	4.49934	1.59685	2.87932	1.37384	1.79574	3.2262	1.39428	5.97328	2.13806	1.27893	1.64597	0.485472	0.974355	0.736328	2.31874	2.86157	5.54452
SSH017130990	3.62345	4.17388	1.48239	2.33177	1.019	2.37725	3.31609	0.416521	1.937	2.17207	1.34648	3.29362	1.29679	1.17135	2.89632	1.73237	0.940642	1.54078	2.09965	1.49962	1.71331	1.39166	1.84824	1.71027	3.10188	2.98997	1.11543	3.28908	2.26551	2.01928	2.33593	0.670798	4.50641	1.57845	2.92193	1.40052	1.77558	3.23922	1.39299	5.95773	2.18306	1.29762	1.64955	0.53716	0.974889	0.722325	2.33025	2.88875	5.36816
SFC017150202	1.68384	4.14505	1.60768	1.72707	0.812211	2.4396	3.23831	0.291505	1.9424	2.16551	1.13304	1.91347	1.25171	1.15625	1.70396	1.6308	0.775131	0.909946	1.60855	1.53723	1.67748	1.86843	2.19436	2.33923	2.7056	2.19821	0.94839	2.04716	1.17384	1.46331	2.4628	0.429117	4.56821	1.03928	1.63957	0.871866	1.71826	2.27508	1.37495	5.29427	1.94848	1.32061	1.90237	0.270138	0.757703	1.16888	2.24933	2.80354	3.88873
S2J017159510	1.68095	4.1556	1.61447	1.72339	0.812591	2.45102	3.20046	0.301342	1.941	2.16583	1.13316	1.92616	1.25787	1.16587	1.70822	1.63008	0.777673	0.911022	1.62631	1.54204	1.68266	1.85705	2.12546	2.40765	2.73744	2.19623	0.966372	2.05487	1.17714	1.45813	2.42377	0.427252	4.57057	1.05712	1.63369	0.841011	1.68162	2.28128	1.3674	5.28995	1.95632	1.32534	1.90084	0.287094	0.748697	1.20401	2.24865	2.82235	3.76743
SSR017160800	1.68058	4.15645	1.61547	1.72296	0.81268	2.45267	3.19489	0.302758	1.94069	2.16587	1.13307	1.92797	1.25869	1.16713	1.70854	1.62992	0.777922	0.910909	1.62848	1.54277	1.6829	1.85531	2.11476	2.4174	2.74176	2.19614	0.969183	2.05649	1.17756	1.45766	2.41911	0.427107	4.57077	1.05917	1.63322	0.836727	1.67625	2.28217	1.36638	5.2893	1.95753	1.32636	1.90012	0.289646	0.747438	1.2084	2.24856	2.82495	3.75132
gUNC2291918	1.68038	4.15683	1.61598	1.72273	0.812727	2.45356	3.19196	0.303518	1.94053	2.1659	1.13302	1.92892	1.25915	1.16779	1.70873	1.62985	0.778074	0.910862	1.62963	1.54314	1.68297	1.85435	2.10899	2.42253	2.74404	2.19607	0.970701	2.05742	1.17778	1.45742	2.41671	0.427041	4.57086	1.06022	1.63298	0.834487	1.67342	2.28266	1.36586	5.28896	1.95818	1.32691	1.8997	0.291003	0.746771	1.21063	2.24849	2.82631	3.74289
S2T017161652	1.68034	4.15689	1.61601	1.7227	0.812736	2.45367	3.19165	0.303598	1.94053	2.1659	1.13301	1.929	1.2592	1.16787	1.70875	1.62985	0.778093	0.910861	1.62976	1.54318	1.68298	1.85425	2.10835	2.4231	2.74428	2.19606	0.970861	2.05751	1.17779	1.45738	2.41644	0.427035	4.57087	1.06035	1.63293	0.834238	1.67309	2.28271	1.36579	5.28896	1.95826	1.32697	1.89966	0.291154	0.746694	1.21088	2.24847	2.82647	3.74194
SAJ017171776	1.67753	4.16018	1.61866	1.72114	0.813408	2.46128	3.17018	0.309175	1.94014	2.16616	1.13227	1.93432	1.26266	1.17307	1.70969	1.62936	0.779221	0.910379	1.63854	1.54654	1.68348	1.84707	2.06271	2.46216	2.76096	2.19528	0.982383	2.06404	1.17824	1.45536	2.39874	0.426797	4.57122	1.06824	1.63009	0.817369	1.65029	2.28678	1.3608	5.28894	1.96458	1.33154	1.89627	0.30189	0.741458	1.22742	2.24677	2.83726	3.67739
S6N017180141	1.67561	4.16148	1.62048	1.72018	0.813915	2.46642	3.15551	0.312995	1.93969	2.16633	1.13166	1.93776	1.26497	1.17629	1.71008	1.62907	0.779954	0.909774	1.64398	1.54878	1.68306	1.84217	2.0304	2.48796	2.77189	2.19481	0.990633	2.06925	1.17845	1.45411	2.38791	0.426839	4.57139	1.07289	1.62858	0.806526	1.63477	2.28948	1.35748	5.28894	1.96903	1.33493	1.89314	0.309428	0.738033	1.2374	2.24552	2.84436	3.63544
gUNC2299232	1.67515	4.1617	1.62091	1.71997	0.814046	2.46761	3.15206	0.313891	1.93956	2.16637	1.13151	1.93854	1.26549	1.177	1.71014	1.629	0.780106	0.909592	1.6452	1.54932	1.68293	1.84102	2.02274	2.49396	2.77439	2.19471	0.992602	2.07052	1.17849	1.45383	2.38549	0.426866	4.57141	1.07393	1.62827	0.804058	1.63113	2.2901	1.35672	5.28894	1.9701	1.33575	1.89235	0.31122	0.737244	1.23964	2.24522	2.84602	3.62577
SSH017202983	1.49098	3.85949	2.01845	1.73126	0.880085	3.19279	3.28452	0.224939	2.58723	1.88704	0.981398	2.56503	1.33279	1.691	2.62576	1.40568	0.760362	1.22988	1.53932	1.87202	1.19829	1.44811	2.68396	2.12281	2.36171	2.88892	1.4323	2.16849	2.55318	1.49033	2.11367	0.490565	4.5745	0.937203	2.06239	0.695791	1.60582	2.44337	1.65145	6.64236	2.95488	1.26149	1.38774	0.404358	1.16611	0.485467	2.45443	3.11648	2.9412
gUNC2308922	1.4183	3.88874	2.70645	1.56126	0.851107	3.19769	2.77723	0.706717	2.76045	1.81569	0.92926	3.18807	1.18508	1.98134	2.5751	1.29867	0.905165	1.55451	1.04832	2.33753	2.43201	1.48497	2.38371	2.23961	2.23942	3.01269	1.98542	2.20895	3.1069	1.31235	1.60442	0.39226	4.37505	0.76798	2.80539	0.518533	1.66577	2.83584	2.06796	5.90034	3.04318	1.10215	1.84779	0.525752	1.32546	0.892597	3.06731	2.65162	1.24542
gUNC2310743	1.41708	3.87205	2.78375	1.56784	0.881499	3.16035	2.69748	0.706455	2.71884	1.82966	0.959277	3.27891	1.16073	2.00235	2.43905	1.29166	0.913686	1.55546	1.03612	2.37939	2.55838	1.53425	2.26305	2.30011	2.24233	3.03771	2.00995	2.55338	3.07322	1.23595	1.57821	0.381423	4.37123	0.726052	2.8053	0.507194	1.64009	2.83049	2.15798	5.54742	3.05007	1.09123	1.94699	0.535211	1.30305	1.01239	3.15374	2.71154	1.18995
SBR017236125	1.39498	3.88639	2.71812	1.60403	0.959364	3.16294	2.64086	0.713134	2.73962	1.81661	0.975735	3.27894	1.1856	1.9591	2.39959	1.29565	0.941546	1.61438	1.09529	2.39959	2.53413	1.52955	2.28223	2.36303	2.21545	3.01453	1.96862	2.62532	3.02238	1.2352	1.63803	0.38443	4.36481	0.702947	2.77603	0.478229	1.51967	2.78028	2.19168	5.54091	3.0767	1.08927	1.93613	0.553895	1.32133	1.01853	3.10706	2.82535	1.15688
mUNC2316922	1.20932	4.0461	2.44654	1.52328	2.09316	2.93555	2.78761	1.60762	2.92382	1.78728	0.646588	3.2558	1.26917	1.91317	3.02207	1.19624	1.10008	2.21754	1.91723	2.69815	2.322	1.5593	1.09172	2.08007	1.71276	3.17389	2.20671	1.80108	2.85084	1.32868	1.55585	0.411787	2.50508	0.699953	2.57738	0.782421	2.28442	2.20967	1.54065	6.31018	2.84144	1.00416	0.849299	0.558072	1.26113	0.934127	2.76086	2.05406	1.21164
S6J017252720	1.16665	4.04798	2.41304	1.50295	2.12067	2.93816	2.69411	1.56887	2.92528	1.77891	0.644485	3.25999	1.26911	1.92157	2.98506	1.1882	1.08311	2.13938	1.84874	2.67175	2.29535	1.60003	1.10352	2.08595	1.70095	3.15842	2.22792	1.76925	2.83561	1.3296	1.58988	0.408195	2.4987	0.695788	2.55989	0.704939	2.29191	2.18663	1.53907	6.28538	2.83723	1.00036	0.850232	0.563894	1.27476	0.939642	2.7344	2.02252	1.16166
SS1017258867	1.16313	4.07041	2.46243	1.54927	2.28352	2.9341	2.84788	1.6029	2.95852	1.76964	0.660404	3.26294	1.31148	1.95798	2.90697	1.1932	1.14569	2.307	1.9665	2.75091	2.26953	1.66761	1.03467	2.05961	1.67978	3.15636	2.10161	1.78507	2.90893	1.33891	1.5448	0.428115	2.49097	0.693259	2.57934	0.819534	2.25286	2.16735	1.55308	6.16808	2.86405	0.993618	0.851577	0.547494	1.29927	0.947896	2.6939	1.95996	1.22491
gUNC2322479	1.10088	3.89474	2.18408	1.5695	0.895875	3.09919	3.49488	0.657386	2.36983	2.37436	0.881649	3.11737	1.46614	1.79822	2.30104	1.28991	1.23146	1.55929	0.865992	2.37207	2.47789	2.98886	0.827798	1.83922	1.67212	3.03183	1.59988	1.71498	2.33159	1.32732	1.23583	0.423574	2.48436	0.936241	2.34167	0.439612	1.99255	2.06941	1.5069	5.778	3.20513	1.06662	1.15094	0.625867	1.37729	0.95368	2.6811	1.62884	1.16687
B10010181522	1.07581	3.79272	2.0809	1.38609	1.77036	2.93338	2.45303	0.923091	3.2681	1.7726	0.593463	3.10813	1.37486	2.00411	2.4522	1.23012	0.962618	1.42465	1.10852	2.45008	2.19333	1.44638	1.38395	1.86741	1.7395	2.92504	1.74543	1.60376	2.44159	1.21547	1.27904	0.435458	2.50131	0.867181	2.34547	0.72487	1.44938	2.09751	1.63993	5.77251	3.31219	0.999325	0.969827	0.84434	1.3087	1.03149	2.68164	1.65132	1.56739
gUNC2327373	1.0384	3.7419	2.16043	1.44024	1.48685	2.92991	2.49611	0.800986	3.17696	1.74292	0.575228	3.11474	1.34747	1.9228	2.38004	1.19427	0.907882	1.38872	0.938243	2.42574	2.14933	1.47564	1.38331	1.84232	1.73962	2.8936	1.6536	1.54989	2.41423	1.18288	1.28366	0.471696	2.47843	0.815552	2.40262	0.878398	1.27109	2.07509	1.67287	5.81239	3.53703	0.984326	0.959406	0.907978	1.35346	1.05419	2.61836	1.65817	1.75911
S3N017323697	0.800692	3.53042	2.00294	1.406	1.36328	5.10498	2.71257	1.0888	4.74916	2.64251	0.648793	2.96905	1.37847	2.01309	2.1721	1.03377	0.883465	1.55329	0.749184	2.78739	1.93803	2.30979	0.98058	1.74496	1.44092	2.84828	1.13096	1.60882	3.58829	1.61146	1.49884	0.479091	2.65442	0.483643	2.59715	0.531667	1.10814	1.85467	2.26951	5.93867	2.95412	2.60672	0.857625	0.731229	1.7663	1.176	2.04275	1.98415	1.56607
S3J017332283	0.772806	3.47584	1.98311	1.39206	1.41993	5.06606	2.69721	1.05386	4.8018	2.60567	0.642714	2.93567	1.39685	2.02356	2.12018	1.02876	0.887656	1.56042	0.759701	2.78635	1.90663	2.35946	0.995318	1.72751	1.4085	2.83749	1.08193	1.60623	3.57774	1.60393	1.53522	0.474194	2.62365	0.467974	2.60742	0.555713	1.10471	1.81152	2.26942	5.92855	2.96913	2.59278	0.840757	0.718374	1.80429	1.1834	1.95852	1.99381	1.60797
S6N017360349	0.619355	2.94759	1.78974	1.17167	2.03482	4.66879	2.73307	0.814362	5.21757	2.20706	0.583769	2.50081	1.48831	2.08479	1.75428	1.00492	0.891646	1.62241	0.964389	2.67558	1.69651	2.76064	1.16808	1.56142	1.16282	2.76004	0.764961	1.60651	3.3496	1.54279	1.81175	0.425761	2.33964	0.369199	2.56245	0.899896	1.27055	1.49942	2.16386	5.84926	3.15659	2.50874	0.665714	0.609391	2.05391	1.25153	1.29967	2.04404	2.00704
gUNC2346376	0.619281	2.94702	1.78955	1.17139	2.03551	4.6683	2.73322	0.814195	5.21797	2.20661	0.583706	2.50028	1.48834	2.08482	1.75402	1.00492	0.891624	1.62249	0.964701	2.67539	1.69634	2.76097	1.16831	1.56125	1.16262	2.75999	0.764742	1.60654	3.34929	1.54273	1.81197	0.425711	2.33935	0.369136	2.56231	0.900362	1.27093	1.49918	2.16369	5.84919	3.15682	2.50867	0.665521	0.609284	2.05407	1.25158	1.29911	2.04405	2.00749
gUNC2351991	0.866842	2.65918	1.61888	1.02835	2.46944	3.40587	2.51262	0.91929	3.62221	1.8078	0.562803	2.78187	1.79319	1.43467	2.04904	1.60976	1.12071	2.24615	1.07341	2.4856	2.1108	3.12711	0.760037	1.50426	1.70059	2.84463	0.731626	1.74677	3.08092	1.67508	1.98469	0.574388	1.9179	0.668715	3.13503	0.653819	2.0598	1.16061	1.80276	5.15339	3.39354	2.56962	0.656002	0.527072	1.75811	1.38087	1.32931	2.68742	2.21127
gUNCHS003558	1.00189	2.52487	1.53099	0.973175	2.59392	2.37065	2.29212	0.939837	2.87335	1.59199	0.59963	2.98493	1.91256	0.966624	2.25611	2.00183	1.24527	2.56677	1.12332	2.55968	2.29806	3.52405	0.590628	1.49793	1.88881	2.93218	0.755971	1.68277	2.86802	1.79675	2.14268	0.745016	1.68353	0.882154	3.77834	0.514267	2.33775	0.843948	1.61251	4.98989	3.25072	2.67376	0.743071	0.533263	1.54484	1.59588	1.43208	2.99571	2.17978
S2H017427232	0.870048	2.62208	1.50096	1.09838	3.25367	2.07764	2.27579	0.995414	2.69679	1.50099	0.884689	2.58869	1.77734	0.783302	1.78916	1.86479	1.08312	1.91388	0.740703	2.68674	2.61612	3.89316	0.554501	1.62066	1.24907	2.60417	0.934783	1.29366	2.43047	1.52062	2.95906	0.717536	1.64425	1.04823	2.94008	0.485729	2.42412	0.598863	1.56245	5.00268	2.83184	3.07211	1.19198	0.447844	1.35709	1.20906	1.46073	2.83547	1.94726
S2H017427579	0.86985	2.62231	1.50059	1.09861	3.25489	2.07654	2.2751	0.995636	2.69623	1.5008	0.885203	2.58804	1.77682	0.782442	1.78868	1.86445	1.08297	1.91291	0.740179	2.68742	2.61701	3.89463	0.554426	1.62099	1.24796	2.60379	0.935	1.29307	2.4303	1.52053	2.95999	0.717981	1.64416	1.04923	2.93796	0.48554	2.42464	0.598234	1.56235	5.00304	2.83052	3.07317	1.19296	0.447641	1.35658	1.20819	1.46046	2.83497	1.94733
ST2017432544	0.871347	2.63012	1.50083	1.10802	3.26964	2.0653	2.27732	0.999897	2.68837	1.49982	0.895598	2.57865	1.76907	0.780216	1.77504	1.85166	1.07704	1.89	0.731545	2.68848	2.6293	3.89657	0.555812	1.6236	1.22971	2.59367	0.940028	1.28616	2.4191	1.51588	2.99101	0.716904	1.64178	1.05656	2.91086	0.489454	2.42488	0.600073	1.56127	5.00416	2.80934	3.08575	1.20897	0.445606	1.35389	1.19831	1.46002	2.82338	1.95389
ST2017432547	0.871393	2.63034	1.50084	1.1083	3.27005	2.06497	2.27738	1.00003	2.68814	1.4998	0.895896	2.57839	1.76885	0.780152	1.77465	1.85129	1.07686	1.88934	0.731301	2.68851	2.62966	3.89663	0.555852	1.62367	1.22918	2.59338	0.940172	1.28597	2.4188	1.51575	2.99191	0.716875	1.64171	1.05677	2.91008	0.489568	2.42489	0.600134	1.56124	5.00419	2.80873	3.0861	1.20944	0.445546	1.35381	1.19803	1.46001	2.82304	1.95407
gUNC2368826	0.871439	2.63056	1.50084	1.10857	3.27047	2.06465	2.27745	1.00016	2.68792	1.49977	0.896194	2.57812	1.76862	0.780089	1.77426	1.85092	1.07669	1.88868	0.731058	2.68854	2.63002	3.89668	0.555891	1.62374	1.22866	2.59309	0.940315	1.28577	2.41849	1.51561	2.9928	0.716846	1.64164	1.05698	2.90931	0.489682	2.4249	0.600195	1.56121	5.00422	2.80811	3.08645	1.2099	0.445486	1.35374	1.19775	1.45999	2.82271	1.95426
B10010186026	0.876518	2.65107	1.50147	1.13522	3.30813	2.0336	2.28313	1.01301	2.66587	1.49734	0.923877	2.55407	1.74684	0.773994	1.73788	1.81478	1.06061	1.82751	0.708897	2.69132	2.66421	3.90089	0.559641	1.63078	1.18054	2.56549	0.95343	1.26848	2.39079	1.50403	3.07737	0.714653	1.63498	1.07758	2.83669	0.501077	2.42562	0.607193	1.55839	5.00699	2.74895	3.11869	1.25334	0.440041	1.34671	1.17161	1.45796	2.79121	1.97362
gUNC2376911	0.891483	2.69686	1.50258	1.19292	3.3763	1.96719	2.29249	1.04079	2.61727	1.49309	0.979363	2.51042	1.69988	0.76119	1.6694	1.73707	1.02929	1.70758	0.669671	2.69672	2.73627	3.9052	0.5674	1.64465	1.08855	2.51254	0.978239	1.23993	2.34215	1.48716	3.24961	0.712792	1.62131	1.12405	2.69267	0.527815	2.42683	0.628582	1.5528	5.01543	2.62538	3.18438	1.33996	0.430065	1.33491	1.1204	1.45052	2.72517	2.02421
S3N017464347	0.897682	2.71293	1.50296	1.21327	3.39612	1.9443	2.29512	1.05091	2.60006	1.49177	0.997443	2.4977	1.68359	0.756831	1.64823	1.71019	1.01943	1.66902	0.658201	2.69841	2.76133	3.90517	0.569893	1.64914	1.05964	2.49583	0.986053	1.23219	2.32786	1.48374	3.30601	0.713324	1.61652	1.14088	2.64546	0.537795	2.42689	0.637445	1.5511	5.01866	2.58301	3.20606	1.36828	0.427122	1.33185	1.10434	1.44714	2.70319	2.04446
gJAX00013701	0.952693	2.82823	1.50488	1.35447	3.49293	1.78932	2.30515	1.12041	2.47938	1.48604	1.10914	2.43364	1.5723	0.727746	1.53187	1.52759	0.961702	1.43916	0.604377	2.70902	2.92871	3.89101	0.586739	1.67543	0.894496	2.40057	1.02873	1.20431	2.26207	1.48394	3.66249	0.725346	1.58582	1.26354	2.35816	0.61277	2.42728	0.717747	1.54098	5.04795	2.30639	3.34275	1.54196	0.411722	1.32035	1.009	1.41543	2.55577	2.21334
gUNC2387976	0.954897	2.81473	1.49574	1.37202	3.52189	1.80939	2.31528	1.12482	2.51245	1.49572	1.11406	2.42251	1.57793	0.727027	1.56316	1.5285	0.976572	1.46374	0.620955	2.73161	2.89068	3.90681	0.620128	1.66155	0.882592	2.41492	1.01972	1.1848	2.27655	1.45726	3.61267	0.728225	1.59065	1.2685	2.3731	0.611475	2.45697	0.713938	1.53608	5.04956	2.30507	3.32187	1.5555	0.395746	1.29	1.01078	1.41694	2.48614	2.24554
SSH017497293	0.95605	2.80932	1.49212	1.37771	3.55097	1.8078	2.33153	1.1145	2.52584	1.49953	1.11705	2.40088	1.57712	0.729619	1.57235	1.52786	0.97992	1.46914	0.623678	2.7358	2.86756	3.91543	0.653905	1.63749	0.864216	2.417	1.00315	1.17779	2.2764	1.45436	3.55799	0.730597	1.59172	1.27591	2.37528	0.613419	2.48828	0.713888	1.53829	5.02931	2.30477	3.3175	1.56548	0.384925	1.27061	1.01172	1.4171	2.42225	2.30809
S2R017532723	0.82094	3.07752	1.61815	1.67245	3.74571	2.43522	2.27506	1.20942	2.70582	1.80068	1.39092	2.24905	1.57272	0.809753	1.97491	1.61548	1.54289	1.83427	0.869902	2.46666	2.50642	4.15668	1.53507	2.09508	0.684836	2.35304	0.910282	0.752708	2.28062	2.29142	2.73985	0.735832	1.64958	1.34952	2.49566	0.791278	3.26172	0.608062	1.27246	4.70477	2.99943	4.17676	1.79453	0.820338	0.523189	0.868323	1.25241	1.89736	3.22461
gUNC2398055	0.816122	3.0748	1.63085	1.68906	3.74607	2.46588	2.27254	1.21639	2.71139	1.81593	1.41032	2.23737	1.57154	0.807695	1.98327	1.61304	1.55566	1.84642	0.886517	2.44532	2.47964	4.16571	1.57364	2.08554	0.674789	2.34596	0.907634	0.748977	2.28065	2.33938	2.71352	0.734618	1.65491	1.3554	2.5064	0.807232	3.28465	0.609205	1.26947	4.69182	3.0382	4.22888	1.80064	0.855848	0.516788	0.865926	1.24839	1.87009	3.25591
UNCHS003666	0.862135	3.25628	1.56925	1.80392	3.41737	2.3297	2.31026	1.14113	2.76399	1.88202	1.43244	2.45428	1.46071	0.855896	1.83577	1.46555	1.38367	1.69588	0.864039	2.50402	2.97956	2.3398	1.28182	2.13882	0.545359	2.82752	0.810735	0.464986	2.27391	2.64849	2.36716	0.678413	2.06673	1.34824	2.74614	0.82651	2.1459	1.85578	1.92436	3.60153	3.12316	3.85565	1.45691	1.25929	0.581511	1.01227	1.08722	2.32142	3.07131
S6J017555686	0.853789	3.28553	1.56445	1.81355	3.40661	2.32054	2.31531	1.13432	2.77083	1.85418	1.4324	2.42282	1.53601	0.888203	1.81501	1.52205	1.40459	1.67711	0.879472	2.42353	2.95529	2.16857	1.24735	2.11839	0.591098	2.78834	0.797533	0.437724	2.26998	2.67138	2.331	0.700758	2.11314	1.34627	2.78473	0.829633	2.05157	1.98628	1.99528	3.51414	3.13938	3.8357	1.452	1.34712	0.610398	1.04203	1.06112	2.29652	3.04722
gUNC2404892	0.8538	3.28558	1.56467	1.81375	3.40651	2.32044	2.31518	1.13447	2.77052	1.85431	1.43265	2.42272	1.53597	0.888146	1.81488	1.52196	1.40457	1.67694	0.879394	2.42348	2.95504	2.16889	1.2474	2.11845	0.591052	2.78824	0.797541	0.437732	2.26997	2.67183	2.33143	0.700745	2.11296	1.34634	2.78428	0.829615	2.05164	1.98652	1.99546	3.51375	3.13907	3.8361	1.45208	1.34734	0.610412	1.04204	1.06123	2.2964	3.04732
gUNC2409375	0.853875	3.28646	1.5691	1.81768	3.40339	2.31835	2.31308	1.13705	2.76079	1.85667	1.43722	2.42067	1.53525	0.887243	1.81144	1.52114	1.40518	1.67323	0.877732	2.42065	2.94829	2.17683	1.2487	2.1187	0.590342	2.78314	0.797048	0.437344	2.26877	2.68261	2.33935	0.700691	2.10907	1.34791	2.77438	0.829696	2.05218	1.99127	1.99727	3.50214	3.13204	3.84415	1.45316	1.35205	0.610398	1.04115	1.063	2.29182	3.04939
mUNC2410175	0.836378	3.28156	1.56594	1.81543	3.29572	2.30985	2.3371	1.10923	2.78704	1.86427	1.43547	2.41705	1.5599	0.898201	1.78852	1.52782	1.37312	1.62038	0.878717	2.35385	2.85428	2.10729	1.2295	2.1116	0.589453	2.75008	0.798959	0.437289	2.26548	2.66867	2.31273	0.70403	2.11089	1.32742	2.76197	0.917444	1.98196	2.07816	1.99667	3.64194	3.1207	3.84783	1.47556	1.3436	0.595378	1.02868	1.0732	2.2034	3.05218
gUNC2412055	0.772534	3.27308	1.56367	1.77717	3.05444	2.26801	2.40431	1.04421	2.92051	1.88412	1.43512	2.41589	1.6117	0.932405	1.76258	1.57444	1.31999	1.50496	0.883717	2.2209	2.64011	2.06104	1.23219	2.08266	0.606214	2.70987	0.800568	0.436891	2.25891	2.645	2.26353	0.708144	2.11293	1.27294	2.74951	1.13065	1.76771	2.2502	1.99447	4.00642	3.07389	3.86323	1.52891	1.33529	0.584181	1.01216	1.11327	2.03475	3.04433
gUNC2415435	0.644242	3.26622	1.56783	1.66422	2.74454	2.16931	2.5161	0.961185	3.27368	1.92352	1.44546	2.43089	1.67004	0.995208	1.78458	1.68732	1.28427	1.36352	0.897075	2.0956	2.36984	2.21357	1.32674	2.01768	0.665174	2.73397	0.797468	0.435913	2.25649	2.62093	2.23279	0.705726	2.11238	1.187	2.76638	1.43413	1.39312	2.42164	1.99033	4.63481	2.96888	3.89216	1.61055	1.33957	0.619209	1.02349	1.19595	1.89047	3.00577
gUNC2415435b	0.644242	3.26622	1.56783	1.66422	2.74454	2.16931	2.5161	0.961185	3.27368	1.92352	1.44546	2.43089	1.67004	0.995208	1.78458	1.68732	1.28427	1.36352	0.897075	2.0956	2.36984	2.21357	1.32674	2.01768	0.665174	2.73397	0.797468	0.435913	2.25649	2.62093	2.23279	0.705726	2.11238	1.187	2.76638	1.43413	1.39312	2.42164	1.99033	4.63481	2.96888	3.89216	1.61055	1.33957	0.619209	1.02349	1.19595	1.89047	3.00577
gUNC2415693	0.627748	3.26583	1.5688	1.64781	2.71381	2.15598	2.52908	0.952995	3.32572	1.92854	1.44737	2.43381	1.67527	1.00312	1.79183	1.70349	1.2837	1.35033	0.899062	2.08726	2.34365	2.24691	1.34421	2.00894	0.674306	2.74318	0.79669	0.435783	2.25682	2.61908	2.23221	0.704859	2.11205	1.17717	2.77116	1.46664	1.34819	2.43401	1.98983	4.71146	2.95487	3.89585	1.61947	1.34133	0.626841	1.02734	1.20702	1.8819	2.99963
gUNC2416218	0.598439	3.26499	1.57098	1.61754	2.66232	2.131	2.55121	0.939041	3.42053	1.93735	1.45096	2.43939	1.68328	1.01687	1.80654	1.73331	1.28448	1.32884	0.902316	2.07516	2.30003	2.31541	1.3778	1.99322	0.691416	2.76229	0.795124	0.435526	2.25742	2.61699	2.23278	0.703068	2.11135	1.15959	2.78073	1.52086	1.26889	2.45114	1.98886	4.84555	2.92934	3.90335	1.63457	1.34525	0.641807	1.03503	1.22708	1.87144	2.98733
SFT017595245	0.599743	3.26306	1.57108	1.61754	2.65912	2.12943	2.55022	0.938345	3.42303	1.93984	1.45111	2.44053	1.68269	1.01646	1.80707	1.73149	1.28211	1.32861	0.901112	2.07825	2.30365	2.31977	1.37557	1.99191	0.691298	2.7659	0.794776	0.435543	2.25771	2.61526	2.23319	0.703465	2.11093	1.15761	2.78037	1.5196	1.26624	2.45001	1.98865	4.85338	2.9277	3.90502	1.63522	1.34321	0.642484	1.03625	1.22742	1.8764	2.98645
ST2017596122	0.600011	3.26293	1.5711	1.61752	2.65837	2.12817	2.55067	0.938051	3.42229	1.93941	1.45102	2.44081	1.68251	1.01606	1.80679	1.73137	1.28193	1.32846	0.900662	2.07855	2.30445	2.32045	1.37494	1.99185	0.691216	2.76653	0.794788	0.435223	2.25693	2.61451	2.23325	0.703593	2.11084	1.15733	2.78016	1.51927	1.26586	2.44979	1.9883	4.85461	2.92741	3.90449	1.63532	1.34318	0.642347	1.03644	1.22761	1.87722	2.98609
ST2017596258	0.600054	3.26291	1.5711	1.61752	2.65825	2.12797	2.55074	0.938005	3.42218	1.93934	1.451	2.44085	1.68248	1.016	1.80674	1.73135	1.2819	1.32844	0.900591	2.0786	2.30458	2.32055	1.37484	1.99184	0.691203	2.76663	0.79479	0.435172	2.25681	2.6144	2.23325	0.703613	2.11083	1.15728	2.78012	1.51921	1.2658	2.44976	1.98825	4.85481	2.92736	3.90441	1.63533	1.34317	0.642325	1.03647	1.22764	1.87735	2.98603
ST2017597987	0.600582	3.26267	1.57114	1.61748	2.65678	2.12552	2.55161	0.937433	3.42073	1.93851	1.45081	2.4414	1.68214	1.01523	1.80621	1.7311	1.28155	1.32817	0.899718	2.0792	2.30614	2.32185	1.37362	1.99173	0.691041	2.76786	0.794816	0.434547	2.25529	2.61293	2.23336	0.703863	2.11066	1.15674	2.77972	1.51856	1.26506	2.44932	1.98758	4.8572	2.92679	3.90338	1.63552	1.3431	0.642056	1.03683	1.228	1.87895	2.98531
ST2017598286	0.600672	3.26262	1.57113	1.61747	2.6565	2.12509	2.55178	0.937327	3.42048	1.93837	1.45076	2.4415	1.68209	1.0151	1.80612	1.73105	1.28149	1.32812	0.89957	2.07931	2.30641	2.3221	1.3734	1.99169	0.69103	2.76807	0.794806	0.434436	2.25501	2.61268	2.23338	0.703899	2.11061	1.15666	2.77963	1.51844	1.26494	2.44925	1.98746	4.85762	2.92667	3.90319	1.63554	1.34309	0.642007	1.0369	1.22807	1.87923	2.98517
ST2017598296	0.600679	3.26262	1.57113	1.61747	2.65648	2.12506	2.55179	0.93732	3.42047	1.93836	1.45075	2.44151	1.68208	1.01509	1.80612	1.73105	1.28149	1.32812	0.89956	2.07932	2.30643	2.32212	1.37339	1.99168	0.691029	2.76808	0.794805	0.434429	2.25499	2.61266	2.23338	0.703902	2.11061	1.15666	2.77962	1.51843	1.26493	2.44924	1.98745	4.85765	2.92666	3.90317	1.63554	1.34309	0.642004	1.0369	1.22807	1.87924	2.98516
S3J017598417	0.600731	3.26262	1.57111	1.61743	2.65638	2.12487	2.55185	0.937257	3.42033	1.93834	1.45073	2.4416	1.68204	1.01502	1.80607	1.73103	1.28142	1.32809	0.89946	2.07934	2.30653	2.32224	1.3733	1.99168	0.691028	2.76817	0.794803	0.434386	2.25485	2.61256	2.2334	0.703923	2.11059	1.15662	2.77958	1.5184	1.26487	2.44922	1.9874	4.85781	2.92662	3.9031	1.63555	1.34307	0.642021	1.03694	1.22809	1.87935	2.98511
ST2017598604	0.60081	3.26261	1.57108	1.61738	2.65623	2.12458	2.55195	0.937161	3.42013	1.93831	1.4507	2.44174	1.68197	1.01491	1.806	1.73099	1.28132	1.32804	0.899309	2.07938	2.30669	2.32242	1.37315	1.99169	0.691027	2.76829	0.794801	0.434323	2.25463	2.6124	2.23343	0.703956	2.11057	1.15657	2.77953	1.51835	1.2648	2.44917	1.98732	4.85805	2.92657	3.903	1.63556	1.34305	0.642046	1.03701	1.2281	1.87951	2.98502
ST2017603287	0.765605	2.83611	1.65141	1.49032	2.64282	1.64414	2.54722	0.818383	3.37728	2.27505	1.40404	2.27074	1.64128	0.900636	1.64689	1.58224	0.854643	1.24676	0.697897	1.97699	2.28354	2.36638	1.11541	2.0331	0.702632	2.75505	0.784553	0.439643	2.29414	2.40573	2.36005	0.740452	2.09669	0.99168	2.77093	1.60531	1.04382	2.44797	1.97966	4.76958	2.6151	4.08137	1.58571	1.10655	0.825444	1.14812	1.2509	1.94055	2.64286
ST2017603365	0.765938	2.83534	1.65153	1.49011	2.64277	1.64335	2.54737	0.818215	3.37716	2.2755	1.40389	2.27056	1.64123	0.900445	1.64651	1.58206	0.853958	1.24657	0.697635	1.97683	2.28348	2.36651	1.11488	2.0328	0.702631	2.75504	0.784544	0.439628	2.29415	2.40517	2.3602	0.740496	2.09665	0.9915	2.77087	1.60557	1.04348	2.44796	1.97961	4.76949	2.61459	4.08134	1.58554	1.10617	0.825831	1.14836	1.251	1.94059	2.64213
gJAX00280215	0.766187	2.83476	1.65161	1.48996	2.64273	1.64277	2.54749	0.818089	3.37707	2.27583	1.40377	2.27043	1.6412	0.900303	1.64622	1.58192	0.853446	1.24642	0.697438	1.9767	2.28343	2.36661	1.11447	2.03258	0.702631	2.75503	0.784538	0.439617	2.29415	2.40475	2.36031	0.740528	2.09661	0.991366	2.77083	1.60576	1.04323	2.44795	1.97957	4.76942	2.61421	4.08131	1.58542	1.10589	0.826121	1.14854	1.25107	1.94061	2.64158
ST2017603443	0.76627	2.83457	1.65164	1.48991	2.64272	1.64257	2.54753	0.818047	3.37703	2.27594	1.40374	2.27038	1.64119	0.900255	1.64613	1.58188	0.853275	1.24637	0.697373	1.97666	2.28342	2.36664	1.11434	2.0325	0.70263	2.75503	0.784536	0.439613	2.29415	2.40461	2.36035	0.740539	2.0966	0.991322	2.77082	1.60583	1.04315	2.44795	1.97956	4.7694	2.61408	4.08131	1.58538	1.1058	0.826217	1.1486	1.25109	1.94062	2.6414
ST2017603481	0.766437	2.83418	1.6517	1.4898	2.64269	1.64218	2.54761	0.817963	3.37697	2.27616	1.40366	2.27029	1.64116	0.90016	1.64594	1.58179	0.852934	1.24628	0.697243	1.97658	2.28338	2.3667	1.11407	2.03235	0.70263	2.75503	0.784531	0.439606	2.29416	2.40433	2.36042	0.74056	2.09658	0.991232	2.77079	1.60596	1.04298	2.44794	1.97954	4.76935	2.61383	4.08129	1.5853	1.10561	0.826411	1.14872	1.25114	1.94064	2.64104
ST2017603515	0.766604	2.83352	1.65052	1.48964	2.64103	1.6419	2.54779	0.818816	3.37719	2.27471	1.40405	2.27085	1.64152	0.90022	1.64612	1.58174	0.852489	1.24622	0.697597	1.9765	2.28342	2.36848	1.1143	2.03056	0.703821	2.7541	0.784317	0.439898	2.29151	2.40106	2.36169	0.739205	2.09498	0.991944	2.76962	1.60598	1.0426	2.44793	1.97976	4.76942	2.61288	4.07769	1.586	1.10519	0.826796	1.14917	1.25053	1.94007	2.63921
ST2017603569	0.766772	2.83286	1.64934	1.48947	2.63937	1.64161	2.54798	0.819671	3.3774	2.27325	1.40445	2.27141	1.64187	0.900283	1.6463	1.58169	0.852045	1.24617	0.697952	1.97642	2.28346	2.37025	1.11452	2.02876	0.705019	2.75317	0.784109	0.440191	2.28886	2.39779	2.36295	0.737854	2.09338	0.992658	2.76844	1.606	1.04222	2.44791	1.97998	4.76948	2.61194	4.07408	1.58671	1.10476	0.827181	1.14961	1.24993	1.9395	2.63738
gUNC2420778	0.77111	2.81624	1.62152	1.48542	2.59829	1.63345	2.5528	0.841341	3.38102	2.23855	1.41733	2.28513	1.6507	0.902719	1.65167	1.58074	0.841517	1.24483	0.706991	1.97511	2.2849	2.41326	1.12029	1.98519	0.736513	2.73033	0.781089	0.447409	2.2218	2.31839	2.39469	0.706008	2.05155	1.01099	2.73812	1.60648	1.03304	2.44551	1.98574	4.77037	2.58889	3.98146	1.6065	1.09443	0.836967	1.16069	1.2349	1.92485	2.59112
S3J017604268	0.771498	2.81494	1.61933	1.48508	2.59489	1.63271	2.55327	0.843172	3.38121	2.23579	1.41865	2.28627	1.65147	0.903037	1.65225	1.58069	0.840716	1.24474	0.707795	1.97512	2.28506	2.41674	1.1208	1.98165	0.739297	2.72843	0.781032	0.447999	2.21615	2.31195	2.39738	0.703514	2.0479	1.01259	2.73552	1.60652	1.03231	2.44514	1.98624	4.7704	2.58703	3.97344	1.60835	1.0936	0.837782	1.1616	1.23365	1.92359	2.58719
gUNC2421003	0.779637	2.7888	1.58103	1.47863	2.52918	1.61519	2.56314	0.879952	3.38023	2.18609	1.4528	2.30784	1.66672	0.911618	1.66589	1.58027	0.826315	1.24303	0.723937	1.977	2.28941	2.48113	1.13106	1.91595	0.798508	2.69228	0.786249	0.459337	2.10271	2.19142	2.45071	0.659936	1.97147	1.04526	2.68182	1.60731	1.0187	2.43231	1.99658	4.76899	2.55167	3.80949	1.65022	1.07772	0.854355	1.1794	1.2093	1.89803	2.5081
gUNC2422597	0.801429	2.72766	1.53496	1.46553	2.39992	1.55636	2.59068	0.961271	3.34395	2.12248	1.58048	2.34721	1.69922	0.946727	1.70721	1.58176	0.80525	1.23892	0.759579	1.9932	2.30718	2.58329	1.1537	1.79971	0.956965	2.61793	0.840086	0.48049	1.85114	1.98628	2.56682	0.609023	1.77805	1.123	2.55072	1.60972	0.995141	2.3666	2.02049	4.75097	2.4826	3.42597	1.77617	1.0495	0.892313	1.21461	1.15889	1.83481	2.32919
mJAX00013946	0.803174	2.72328	1.53399	1.46467	2.39192	1.55111	2.59287	0.966849	3.33964	2.12031	1.59241	2.34935	1.70136	0.949928	1.71073	1.582	0.804262	1.2386	0.761989	1.9949	2.30884	2.58807	1.15515	1.79351	0.969306	2.61348	0.846313	0.481749	1.83383	1.97494	2.57461	0.607955	1.76351	1.1285	2.54113	1.60995	0.993822	2.36003	2.02229	4.74898	2.47838	3.39851	1.78683	1.04776	0.895133	1.2169	1.15571	1.83031	2.31662
ST2017618750	0.804464	2.72007	1.53346	1.46406	2.38622	1.5472	2.5945	0.970866	3.33637	2.11902	1.60127	2.35085	1.7029	0.952322	1.71333	1.58217	0.803592	1.23836	0.763725	1.9962	2.31009	2.59132	1.15618	1.78915	0.978368	2.61029	0.851017	0.482637	1.8213	1.96704	2.58023	0.607424	1.7529	1.13249	2.53411	1.61014	0.992899	2.35509	2.02358	4.74748	2.47535	3.3786	1.7947	1.04654	0.897183	1.21854	1.15344	1.82703	2.3075
gUNC2424584	0.804464	2.72007	1.53346	1.46406	2.38622	1.5472	2.5945	0.970866	3.33637	2.11902	1.60127	2.35085	1.7029	0.952322	1.71333	1.58217	0.803592	1.23836	0.763725	1.9962	2.31009	2.59132	1.15618	1.78915	0.978368	2.61029	0.851017	0.482637	1.8213	1.96704	2.58023	0.607424	1.7529	1.13249	2.53411	1.61014	0.992899	2.35509	2.02358	4.74748	2.47535	3.3786	1.7947	1.04654	0.897183	1.21854	1.15344	1.82703	2.3075
gJAX00280323	0.804787	2.71927	1.53335	1.46391	2.38481	1.54619	2.59492	0.971874	3.33552	2.11872	1.60352	2.35122	1.70327	0.952925	1.71398	1.5822	0.803425	1.2383	0.764152	1.99653	2.3104	2.59211	1.15643	1.78809	0.980646	2.60949	0.85222	0.482856	1.81818	1.96511	2.58163	0.60732	1.75023	1.1335	2.53235	1.61018	0.992679	2.35384	2.02391	4.74709	2.47458	3.37361	1.79668	1.04624	0.897696	1.21895	1.15287	1.82621	2.30523
ST2017622000	0.805925	2.71648	1.53305	1.46339	2.3799	1.54264	2.5964	0.975393	3.33247	2.11776	1.6115	2.3525	1.70458	0.95506	1.71628	1.58232	0.802856	1.23806	0.765639	1.99769	2.31152	2.59476	1.15731	1.78442	0.98866	2.60674	0.856521	0.483613	1.80724	1.95847	2.58652	0.607053	1.74088	1.13701	2.52617	1.61032	0.99192	2.34937	2.02504	4.74575	2.47193	3.35617	1.80369	1.0452	0.899497	1.22036	1.1509	1.82334	2.29728
gJAX00013965	0.811621	3.28458	1.52672	1.4104	2.27481	1.5475	2.66783	0.955098	3.26674	2.10246	1.76697	2.30881	1.64545	0.95621	1.79116	1.60762	0.774269	1.17262	0.759033	1.99938	2.3457	2.48098	1.13805	1.93402	1.07132	2.58024	0.892102	0.528369	1.65113	1.9242	2.50637	0.638897	1.69575	1.24864	2.49063	1.61469	1.00742	2.33256	2.05067	5.13629	2.51858	3.08779	1.7554	1.04196	0.922355	1.0293	1.15239	1.81951	2.14252
mUNC2429277	0.75871	3.92183	1.46801	1.28891	1.87725	1.26566	2.6803	1.07712	1.71964	1.66962	1.98829	1.67184	1.03835	0.831312	1.62582	0.939087	0.667054	0.584424	0.807313	1.65075	1.3086	3.46386	1.3283	2.49941	0.945503	1.66534	0.958328	0.686296	1.07081	1.97559	2.62821	0.589458	1.26678	1.40369	1.37689	1.23616	1.56623	2.24642	1.90581	4.17112	1.65624	2.45574	1.92236	1.08723	0.907144	0.783741	0.433788	2.1201	1.6069
gUNCHS003721	0.764215	3.90804	1.47652	1.28615	1.862	1.24545	2.68605	1.08929	1.7035	1.67679	2.03475	1.67438	1.04156	0.84235	1.63589	0.938127	0.664826	0.581774	0.812186	1.65659	1.31451	3.46417	1.32906	2.49169	0.981792	1.65848	0.98658	0.688446	1.03218	1.96122	2.64593	0.599756	1.22752	1.41924	1.35337	1.23698	1.56211	2.22021	1.91058	4.16539	1.64659	2.39125	1.95831	1.08332	0.915147	0.788324	0.427686	2.10952	1.57786
mUNC2430731	0.766475	3.90256	1.48067	1.28508	1.85639	1.2371	2.68841	1.09393	1.69671	1.68044	2.05404	1.67517	1.04276	0.846892	1.63998	0.937768	0.664057	0.580697	0.814015	1.65904	1.31695	3.46325	1.32921	2.48941	0.99636	1.65604	0.998531	0.689185	1.01721	1.95665	2.6527	0.604716	1.21192	1.42529	1.34408	1.23735	1.56059	2.20933	1.91247	4.16293	1.64297	2.3659	1.97298	1.08185	0.918353	0.790067	0.425444	2.10539	1.56647
gUNC2431046	0.768	3.89891	1.48367	1.28437	1.85281	1.23146	2.68999	1.09695	1.69207	1.68312	2.0671	1.67561	1.04353	0.849957	1.64273	0.937534	0.663582	0.579973	0.815194	1.66071	1.31859	3.4623	1.32927	2.48816	1.00608	1.65452	1.0067	0.68964	1.0074	1.95398	2.6571	0.608288	1.20156	1.42927	1.33793	1.23761	1.55961	2.20196	1.91372	4.16124	1.64064	2.34917	1.98284	1.0809	0.920491	0.791199	0.424012	2.10267	1.55896
gJAX00280416	0.768939	3.89668	1.48567	1.28395	1.85074	1.22796	2.69109	1.0988	1.68911	1.68483	2.07537	1.67584	1.04412	0.851876	1.64445	0.937523	0.663337	0.579586	0.815926	1.66167	1.31959	3.46144	1.32929	2.4875	1.01217	1.65353	1.01189	0.6899	1.00137	1.95248	2.65983	0.610626	1.19516	1.43178	1.33427	1.23776	1.55899	2.19731	1.91447	4.15993	1.63941	2.33881	1.98907	1.08034	0.921766	0.791827	0.423192	2.1008	1.55431
gUNC2431585	0.770475	3.89314	1.48904	1.28328	1.84757	1.22234	2.69292	1.10172	1.68428	1.68772	2.08873	1.67618	1.04504	0.854956	1.64722	0.937506	0.662964	0.578998	0.81707	1.66325	1.32132	3.45976	1.32925	2.48662	1.02191	1.65203	1.02032	0.690292	0.991847	1.95034	2.66413	0.614549	1.18496	1.43579	1.3285	1.23796	1.55803	2.1898	1.91567	4.15771	1.63757	2.32237	1.99908	1.07947	0.923786	0.792801	0.421932	2.09781	1.54701
gUNC2431766	0.771441	3.89093	1.49124	1.28287	1.84565	1.21881	2.69407	1.1035	1.68122	1.68963	2.09716	1.67636	1.0456	0.856893	1.64896	0.937497	0.662745	0.578628	0.81777	1.66424	1.3224	3.45857	1.3292	2.48617	1.028	1.65114	1.02567	0.690521	0.985974	1.94916	2.66677	0.617107	1.17861	1.43827	1.3249	1.23809	1.55744	2.18507	1.91643	4.1563	1.63645	2.31217	2.00536	1.07893	0.925048	0.793399	0.421173	2.09596	1.54248
gJAX00280436	1.02972	4.52924	1.24614	1.29196	1.02722	1.15697	3.19183	1.09378	1.91615	3.00872	2.43839	1.68881	1.97123	1.25913	2.55192	1.14028	0.786155	0.647572	1.29288	2.19464	1.50989	3.72931	1.21871	2.04307	1.18499	1.9172	1.51093	0.724319	1.54326	1.74246	2.7578	0.562591	0.994906	1.66523	1.42788	1.27351	1.22413	2.06645	2.27934	2.92028	1.80994	2.08686	1.77476	0.97921	1.10819	1.17291	0.683653	1.71556	1.22622
gUNC2433755	1.04318	4.50099	1.30177	1.28624	1.0256	1.10667	3.20596	1.10677	1.86274	3.07944	2.57471	1.68164	1.97475	1.29418	2.58105	1.14354	0.790912	0.64326	1.29738	2.21514	1.52586	3.66791	1.21707	2.07146	1.2619	1.91877	1.60904	0.722323	1.48174	1.77572	2.77675	0.628005	0.920275	1.6909	1.38595	1.27752	1.22434	1.99263	2.28875	2.90176	1.80771	1.97618	1.86092	0.978925	1.12672	1.17798	0.68276	1.69827	1.18361
S3T017656127	1.11291	4.31004	2.03552	1.27347	1.81263	1.34136	2.84388	0.922346	2.02117	1.93731	3.00958	1.11761	1.94797	0.472706	2.70032	1.1523	0.772724	0.636247	1.24844	1.33623	1.45669	3.32621	1.11181	3.32228	0.655161	2.1843	2.32571	0.724267	2.92472	2.02744	2.04675	1.39361	1.79233	0.77229	1.9576	1.14513	1.38033	1.94154	2.02582	2.88828	2.21553	3.68068	1.77023	0.762665	1.15401	1.14867	1.01133	2.02401	1.8932
UNC2434587	1.11317	4.30897	2.03577	1.27315	1.81271	1.34146	2.84379	0.922372	2.0212	1.93789	3.00944	1.11782	1.94812	0.472563	2.69995	1.15226	0.77226	0.6361	1.24857	1.33596	1.45674	3.32602	1.11165	3.322	0.655196	2.18399	2.3258	0.724302	2.92505	2.02712	2.04688	1.39383	1.79237	0.772117	1.95762	1.14533	1.3801	1.9417	2.02579	2.88829	2.21554	3.68039	1.77021	0.762557	1.1544	1.14893	1.01126	2.02399	1.89262
JAX00280488	1.11942	4.28288	2.04168	1.26564	1.81479	1.34895	2.84376	0.923905	2.02515	1.95263	3.00389	1.12291	1.95142	0.4718	2.69111	1.15214	0.759908	0.633178	1.25224	1.33014	1.45642	3.32072	1.10808	3.31785	0.65444	2.17605	2.32816	0.725271	2.93475	2.01335	2.04971	1.39802	1.79433	0.769618	1.95881	1.1526	1.37686	1.94359	2.02492	2.88873	2.21887	3.67071	1.76915	0.757756	1.16315	1.15549	1.00857	2.02251	1.87601
UNC2435874	1.11959	4.28218	2.04187	1.26545	1.81486	1.34929	2.84379	0.92397	2.02534	1.95305	3.00373	1.12306	1.9515	0.471822	2.69089	1.15216	0.759577	0.633122	1.25236	1.33005	1.45642	3.32057	1.10802	3.31783	0.654426	2.17581	2.32826	0.7253	2.93506	2.01292	2.04977	1.39816	1.79441	0.769556	1.95886	1.15281	1.37687	1.94365	2.0249	2.88873	2.21906	3.6704	1.76914	0.757605	1.16334	1.15566	1.00845	2.02244	1.87551
UNC2436046	1.12074	4.2773	2.04323	1.26417	1.81541	1.35188	2.84408	0.924438	2.02668	1.95587	3.00258	1.12411	1.95211	0.472011	2.68946	1.15238	0.757348	0.632765	1.25325	1.32954	1.45642	3.31951	1.10765	3.31788	0.654408	2.1742	2.329	0.725524	2.93727	2.00988	2.05025	1.39915	1.79499	0.769157	1.95914	1.15425	1.37698	1.94412	2.02484	2.88883	2.2205	3.66829	1.76914	0.75658	1.1645	1.15681	1.00758	2.02197	1.8719
UNC2436405	1.12532	4.25768	2.04939	1.2593	1.81779	1.36585	2.84623	0.926879	2.03401	1.96742	2.99783	1.12902	1.95439	0.473979	2.68437	1.15366	0.748562	0.631975	1.25737	1.32954	1.45665	3.31497	1.1073	3.32051	0.654532	2.16733	2.33279	0.726446	2.94724	1.99623	2.05168	1.4035	1.79775	0.767493	1.96042	1.16038	1.37976	1.94607	2.02489	2.88883	2.22874	3.65862	1.76966	0.751897	1.16802	1.16112	1.00304	2.01944	1.856
SX1017664092	1.13589	4.21653	2.06452	1.25014	1.82348	1.41233	2.85619	0.935113	2.05766	1.99329	2.9855	1.14144	1.95917	0.483126	2.67579	1.15829	0.730311	0.633016	1.26942	1.33744	1.45787	3.30366	1.11172	3.33572	0.655197	2.1498	2.34472	0.728603	2.97124	1.958	2.05395	1.41466	1.80434	0.765224	1.96347	1.17605	1.39632	1.9499	2.02502	2.88728	2.25729	3.62973	1.77336	0.739452	1.1717	1.16964	0.987964	2.01073	1.81435
UNC2437403	1.43988	4.93137	1.46711	1.59643	1.19484	2.06321	3.43529	1.33271	1.68835	1.3344	2.79633	1.30935	2.21079	0.607773	2.98414	1.77042	1.77093	0.79394	2.11211	1.74884	1.4343	2.99796	1.21907	2.49013	0.636309	1.87741	2.01184	0.738827	1.3925	0.867963	2.0126	0.649307	0.758766	1.50131	1.32713	1.55874	2.32891	1.31477	2.02697	2.69564	2.58119	1.73286	1.69804	1.15474	1.3283	1.2538	0.871692	1.70569	1.2765
SAH017668513	1.40455	4.82931	1.50667	1.55667	1.21083	1.84048	3.11981	1.27262	1.49744	1.23297	2.86065	1.23399	2.41384	0.449898	3.00303	1.997	2.03914	0.820532	2.11848	1.71997	1.42551	3.44696	0.98954	2.56644	0.684298	1.97182	2.04783	0.757682	1.36139	0.969104	2.16644	0.715268	0.776092	1.46042	1.36958	1.36253	2.58651	1.32494	2.03108	2.72387	2.66027	2.01724	1.7336	1.47008	1.21947	1.13282	0.975416	1.82775	1.20122
B10010191790	1.18459	4.59522	1.69345	1.42601	1.52362	2.00683	2.65465	1.2887	1.37535	1.13804	2.97832	1.26609	3.23834	0.378135	3.31493	2.74163	2.92872	1.02905	2.2808	1.62044	1.51121	3.62573	0.869936	2.81588	0.924959	2.04245	2.15016	0.773513	1.4127	1.46552	2.33267	1.14588	0.820661	1.14709	1.47764	1.12337	3.23589	1.35935	2.05088	2.78237	3.26425	2.37885	1.77976	2.63071	1.20154	1.05815	1.16791	1.99057	1.19691
SBH017697674	0.825088	4.08986	2.31467	1.16568	2.80514	1.11508	1.96541	0.622421	1.20445	0.982148	2.44784	1.32818	3.7802	0.730084	2.77132	2.2763	1.79967	0.977139	1.57957	1.11393	1.71032	4.73451	0.771636	4.34958	1.52848	2.19977	2.75899	0.62005	2.20822	1.27006	2.61798	2.23878	1.48665	0.761535	2.02589	0.920532	2.29483	1.32293	1.80422	4.23792	3.46534	2.64091	1.7439	2.36042	1.66733	1.05194	1.08092	3.08562	0.464317
gUNC2444978	0.822009	4.09647	2.31395	1.15995	2.82294	1.09698	1.92011	0.603971	1.21894	0.988392	2.41915	1.33596	3.77444	0.777878	2.75046	2.23831	1.76566	0.965913	1.57179	1.10814	1.72423	4.68685	0.860143	4.38376	1.54387	2.19578	2.75189	0.623963	2.24628	1.26644	2.64511	2.24117	1.51432	0.75613	2.03232	0.910571	2.29789	1.30273	1.77794	4.20504	3.40376	2.62912	1.71623	2.30438	1.70389	1.06572	1.08198	3.08809	0.474864
S2J017703609	0.857807	4.0973	2.36123	1.15416	2.82127	1.08077	1.86361	0.572177	1.22947	1.00745	2.39696	1.34256	3.74838	0.796878	2.76435	2.20361	1.7482	0.951372	1.56563	1.0956	1.82208	4.69866	0.969812	4.40754	1.53227	2.18899	2.7169	0.60103	2.31869	1.33523	2.63682	2.29799	1.55638	0.758468	2.04697	0.898464	2.22865	1.3315	1.74601	4.11834	3.29024	2.70516	1.67095	2.26566	1.71217	1.0639	1.08639	3.0872	0.527098
UNC2447782	0.925939	4.09654	2.43412	1.14341	2.79701	1.05399	1.76928	0.518819	1.26094	1.04827	2.3531	1.34673	3.69221	0.829716	2.7814	2.13191	1.70801	0.921923	1.55397	1.07614	1.97877	4.70332	1.16626	4.40775	1.51098	2.16833	2.64419	0.563505	2.44701	1.44946	2.63185	2.38656	1.62686	0.761997	2.06137	0.882394	2.11731	1.38693	1.69019	3.942	3.07339	2.84654	1.58068	2.17458	1.72652	1.06242	1.095	3.05325	0.623309
UNC2448512	0.943021	4.09376	2.45394	1.14357	2.76677	1.0449	1.77115	0.517959	1.2622	1.04577	2.35601	1.33709	3.69784	0.829555	2.79096	2.13036	1.69726	0.915752	1.55211	1.07254	2.0025	4.71675	1.20312	4.40021	1.51506	2.16775	2.65082	0.563511	2.44681	1.4563	2.63716	2.40928	1.62688	0.76502	2.06183	0.879752	2.08269	1.38805	1.69054	3.92441	3.03661	2.84376	1.58517	2.14127	1.72981	1.0584	1.09276	3.05699	0.63688
gUNC2448897	0.952603	4.0922	2.46476	1.14377	2.74973	1.03954	1.77215	0.51739	1.2629	1.04453	2.35753	1.33174	3.70046	0.82936	2.79585	2.12916	1.69088	0.912148	1.55097	1.07061	2.01497	4.72388	1.22307	4.39555	1.51721	2.16743	2.65471	0.563518	2.44664	1.45957	2.64012	2.42162	1.62688	0.766712	2.062	0.878481	2.06387	1.38866	1.69075	3.91388	3.01621	2.84221	1.58758	2.12247	1.73154	1.05618	1.0915	3.05873	0.644416
gJAX00280763	0.953396	4.09207	2.46564	1.14379	2.74832	1.03909	1.77223	0.51734	1.26295	1.04443	2.35765	1.3313	3.70066	0.829341	2.79624	2.12905	1.69034	0.911845	1.55087	1.07046	2.01597	4.72446	1.2247	4.39515	1.51738	2.1674	2.65504	0.563519	2.44662	1.45982	2.64037	2.42263	1.62688	0.766852	2.06201	0.878382	2.06233	1.38871	1.69076	3.91299	3.01453	2.84208	1.58778	2.12091	1.73168	1.05599	1.0914	3.05886	0.645036
SX1017717580	0.96903	4.08952	2.48281	1.14427	2.72041	1.02997	1.77378	0.516277	1.26409	1.04267	2.35993	1.32267	3.70412	0.828859	2.80346	2.12656	1.6794	0.90574	1.54887	1.06746	2.03501	4.73545	1.25607	4.38687	1.52067	2.16686	2.66165	0.563534	2.44625	1.46428	2.64517	2.44212	1.62688	0.769612	2.06215	0.876644	2.03253	1.38967	1.6911	3.89483	2.98159	2.83957	1.59152	2.09009	1.73434	1.05243	1.08936	3.06115	0.657189
UNC2449523	0.96903	4.08952	2.48281	1.14427	2.72041	1.02997	1.77378	0.516277	1.26409	1.04267	2.35993	1.32267	3.70412	0.828859	2.80346	2.12656	1.6794	0.90574	1.54887	1.06746	2.03501	4.73545	1.25607	4.38687	1.52067	2.16686	2.66165	0.563534	2.44625	1.46428	2.64517	2.44212	1.62688	0.769612	2.06215	0.876644	2.03253	1.38967	1.6911	3.89483	2.98159	2.83957	1.59152	2.09009	1.73434	1.05243	1.08936	3.06115	0.657189
JAX00014139	0.974404	4.08867	2.48858	1.14449	2.71079	1.02674	1.77424	0.515889	1.26444	1.04214	2.36071	1.3197	3.70507	0.828631	2.80575	2.12557	1.67549	0.90358	1.54813	1.06647	2.04122	4.73914	1.26654	4.3838	1.52174	2.16667	2.66397	0.563539	2.4461	1.46559	2.6469	2.44864	1.62688	0.770569	2.06216	0.876129	2.02253	1.38999	1.69121	3.88837	2.97036	2.83869	1.59281	2.07945	1.73522	1.05124	1.08866	3.06178	0.661325
JAX00014142	0.98351	4.08724	2.49822	1.14491	2.69447	1.02116	1.77501	0.515193	1.26504	1.04131	2.36197	1.31471	3.70644	0.828191	2.8094	2.12374	1.6687	0.899855	1.54685	1.06484	2.05136	4.74519	1.2839	4.37837	1.52349	2.16635	2.66797	0.563549	2.44583	1.46753	2.64982	2.45951	1.62687	0.772194	2.06215	0.875358	2.00584	1.39052	1.69141	3.87716	2.95145	2.83721	1.59494	2.0614	1.73666	1.04925	1.08747	3.06269	0.668283
S1L017726152	1.01198	4.08271	2.52723	1.14659	2.64329	1.00286	1.77731	0.51272	1.26686	1.03932	2.36546	1.29935	3.70887	0.826432	2.81897	2.11683	1.64626	0.887681	1.54252	1.06007	2.08002	4.76271	1.33526	4.35972	1.52848	2.16533	2.68103	0.563595	2.44478	1.47152	2.65888	2.49198	1.62685	0.777329	2.06176	0.873752	1.95573	1.39212	1.69204	3.84	2.89314	2.83254	1.60113	2.00468	1.74081	1.04321	1.08379	3.06428	0.689585
JAX00014166	1.05668	4.07546	2.56944	1.15032	2.5626	0.971667	1.78077	0.508011	1.26961	1.03785	2.36949	1.27597	3.70743	0.822538	2.8285	2.10261	1.60745	0.867004	1.53496	1.05346	2.11633	4.78616	1.40684	4.32517	1.535	2.16363	2.7031	0.563717	2.44263	1.4716	2.67297	2.53856	1.62682	0.785719	2.06023	0.873662	1.88271	1.39446	1.69306	3.7759	2.8039	2.82501	1.60933	1.91494	1.74648	1.0343	1.07815	3.06321	0.721434
gUNC2453835	1.06477	4.07413	2.57665	1.15112	2.54799	0.965733	1.7814	0.507061	1.27009	1.03778	2.37002	1.27185	3.70652	0.821689	2.8295	2.09963	1.6	0.863063	1.53351	1.05237	2.12181	4.7899	1.41857	4.31822	1.53602	2.16331	2.70728	0.563747	2.44218	1.47083	2.6755	2.54643	1.62681	0.787298	2.05983	0.873965	1.8702	1.39486	1.69324	3.76364	2.78805	2.8236	1.61061	1.89864	1.74742	1.03277	1.07715	3.06258	0.726952
UNC2454760	1.08748	4.07124	2.5961	1.15362	2.50708	0.948947	1.78256	0.504198	1.2717	1.03931	2.37063	1.26053	3.70346	0.819885	2.83163	2.09117	1.57841	0.851869	1.52928	1.05016	2.13548	4.79883	1.44953	4.29746	1.53788	2.16276	2.71869	0.563862	2.44159	1.46728	2.68168	2.56716	1.62667	0.792018	2.0585	0.875359	1.83608	1.39564	1.69417	3.72838	2.74469	2.81952	1.61358	1.8528	1.75016	1.02897	1.07466	3.06015	0.741984
gUNC2456034	1.10353	4.05454	2.57195	1.17411	2.53885	0.947638	1.78232	0.48397	1.27682	1.13677	2.3508	1.2247	3.72493	0.810618	2.83761	2.14905	1.5433	0.848385	1.51112	1.03045	2.13466	4.78162	1.43271	4.26189	1.40648	2.15186	2.68481	0.566378	2.45969	1.3896	2.66881	2.49395	1.6203	0.827836	2.05343	0.910653	1.83668	1.32081	1.67565	3.72042	2.74201	2.82162	1.55894	1.79017	1.75414	1.02957	1.09424	3.07186	0.746395
JAX00014180	0.981986	4.58488	2.63383	1.21666	2.5996	0.964319	1.02198	0.445924	1.41812	2.98567	1.83888	1.37608	2.9114	1.9514	2.4867	2.25686	1.16489	0.823268	1.01445	1.89842	1.65147	3.91839	1.26933	4.103	0.965076	2.42317	1.92895	0.551285	2.6763	1.58164	2.14691	2.16231	1.533	1.2507	1.83727	0.993903	1.57909	1.18647	2.0083	3.68009	2.80264	2.79767	1.70933	1.35568	1.83303	1.10875	1.13262	3.10072	0.795127
gUNC2456475	0.996858	4.6111	2.67788	1.2723	2.59043	0.95511	1.05462	0.445704	1.40256	2.97236	1.83989	1.37419	2.90016	1.97939	2.47838	2.2018	1.15172	0.820591	0.994608	1.89653	1.65787	3.90022	1.27216	4.10468	1.00573	2.40779	1.9274	0.525797	2.66635	1.55694	2.17902	2.08731	1.53204	1.23602	1.83391	1.02594	1.46976	1.14079	1.96889	3.61297	2.80092	2.73857	1.72534	1.35259	1.83031	1.11231	1.15079	3.2018	0.790166
gUNC2456861	0.764612	4.98471	2.6988	1.11847	2.74186	1.71038	0.973431	0.469679	1.57688	3.00018	1.85606	1.44547	3.22044	2.27665	2.88897	2.62866	1.61044	1.00886	1.33574	2.14338	1.54687	3.7828	1.73534	4.33291	1.03823	2.46286	1.92583	0.523272	2.78227	1.56057	2.15987	2.0268	1.54505	1.35175	1.8994	1.18305	1.50138	1.10547	1.9739	3.6464	3.44433	2.60184	1.87868	1.60956	2.0067	1.2153	1.28466	3.10305	0.950984
gUNC2457020	0.602842	5.62202	2.68988	1.45497	1.80439	1.58559	1.31744	1.0129	1.00505	1.72664	2.00703	1.7943	1.78983	0.959034	2.16165	1.9102	2.31837	0.810593	1.5862	2.00685	0.614552	2.3997	0.963896	4.1285	1.03814	2.35001	1.97537	0.514323	2.05047	2.07803	2.05225	1.87475	1.54822	1.7289	1.53968	1.39332	2.37709	1.11611	1.54705	3.00205	2.55409	2.40501	1.05919	1.73126	1.84012	1.00342	0.969198	1.93668	1.09193
gJAX00280926	0.61721	5.64393	2.72377	1.51563	1.79433	1.58752	1.35344	1.01337	0.994188	1.71838	2.00774	1.78951	1.76906	0.983017	2.15824	1.84575	2.30267	0.810202	1.56589	2.00779	0.618846	2.36044	0.972407	4.14987	1.06962	2.33607	1.97427	0.491868	2.03604	2.04319	2.06884	1.78992	1.54567	1.71821	1.54114	1.43586	2.24601	1.0596	1.50409	2.97561	2.55862	2.35407	1.07172	1.72092	1.83278	0.998467	1.00311	2.03364	1.09126
UNC2457544	0.61721	5.64393	2.72377	1.51563	1.79433	1.58752	1.35344	1.01337	0.994188	1.71838	2.00774	1.78951	1.76906	0.983017	2.15824	1.84575	2.30267	0.810202	1.56589	2.00779	0.618846	2.36044	0.972407	4.14987	1.06962	2.33607	1.97427	0.491868	2.03604	2.04319	2.06884	1.78992	1.54567	1.71821	1.54114	1.43586	2.24601	1.0596	1.50409	2.97561	2.55862	2.35407	1.07172	1.72092	1.83278	0.998467	1.00311	2.03364	1.09126
gJAX00014191	0.875331	4.58853	2.74496	1.23705	1.68033	0.49552	1.03821	1.63808	0.779374	2.13567	2.15887	1.47339	1.79316	0.683297	1.63284	1.55021	0.946813	0.527651	0.780671	1.58056	0.607262	2.44882	0.231749	3.67965	1.58457	2.32024	1.99445	0.542779	1.95119	1.63294	2.0606	1.75654	1.98737	1.17407	1.58505	1.3588	1.2787	1.10873	1.47732	3.12011	1.72194	2.31131	0.975339	0.998821	1.85835	0.809249	0.859609	2.37805	1.06555
gUNC2458018	0.88157	4.59421	2.75382	1.25943	1.676	0.49607	1.04759	1.63784	0.775711	2.1327	2.15919	1.47197	1.78375	0.690779	1.63284	1.52932	0.942521	0.528231	0.778872	1.58048	0.608004	2.4318	0.235416	3.6861	1.59281	2.31532	1.99429	0.536629	1.94506	1.622	2.063	1.72727	1.98598	1.17499	1.58743	1.37159	1.24573	1.08906	1.4619	3.11494	1.72632	2.29726	0.978827	0.993975	1.8545	0.805868	0.87136	2.41388	1.06503
gJAX00280954	0.492532	4.3101	2.08661	1.77889	1.46022	0.422809	1.29715	1.421	0.751826	1.65534	1.85453	1.29467	1.82578	0.661818	1.26816	1.54553	0.988527	0.534439	1.33218	1.52232	0.611557	2.44177	0.287264	3.82619	1.52247	0.961689	1.27758	0.952541	1.56924	1.79435	1.91533	1.98441	1.15383	1.63209	1.65585	1.60764	2.10997	1.47735	1.39491	4.78379	1.89144	2.54682	0.818837	1.03934	1.77136	0.79692	1.02409	3.10829	0.37299
SX1017749302	0.936768	4.68513	2.12961	1.41167	1.46656	0.808512	1.67179	1.51259	0.946168	1.5076	1.86422	1.41853	2.00812	1.48739	1.23888	1.28607	0.924785	0.55193	1.08462	1.49283	1.35492	2.45817	0.616225	4.58625	1.86756	0.879514	1.59634	1.41642	1.53222	1.66691	1.89577	1.40425	1.32001	1.18236	1.46081	1.47498	1.84782	1.01218	1.08874	3.88449	1.72256	1.70863	0.829256	1.32511	2.00711	1.13053	0.844507	3.44198	0.780583
S6R017757122	0.874692	4.85898	2.12208	1.54518	1.38596	0.965728	1.51799	1.50872	0.80957	1.47764	1.98291	1.55798	1.71671	1.89163	1.22629	0.967637	0.852733	0.531956	0.855801	1.48777	1.65731	2.3721	0.929614	4.34602	1.93558	0.805054	1.61515	0.995515	1.48464	1.92313	1.83515	0.939829	1.28749	1.3341	1.33212	1.50454	1.06402	1.21432	0.961159	3.31167	1.73337	1.90712	0.83557	1.52651	1.90713	1.05373	0.837571	3.32515	0.913687
gUNC2460085	0.896958	4.83963	2.10067	1.60437	1.36034	0.96574	1.52687	1.50555	0.804471	1.47359	1.97984	1.55046	1.65619	1.89025	1.22392	0.902639	0.826737	0.533621	0.873408	1.48432	1.64652	2.28007	0.930866	4.37594	1.90807	0.7986	1.61349	1.00117	1.45463	1.88409	1.7907	0.873915	1.28248	1.37232	1.35602	1.5283	1.01901	1.15752	0.919732	3.38105	1.75193	1.90937	0.826316	1.47471	1.87351	1.01519	0.883033	3.41521	0.909426
S6N017761985	0.813823	4.71474	2.09281	1.63225	1.3302	0.903788	1.53048	1.46464	0.763377	1.43948	1.90433	1.5938	1.61045	1.82692	1.2463	0.850239	0.821318	0.544368	0.900043	1.48796	1.58585	2.2076	0.881119	4.53883	1.86617	0.814197	1.82407	1.03713	1.40956	1.76249	1.77764	0.902002	1.20484	1.3965	1.3593	1.53751	0.993092	1.12414	0.912919	3.46325	1.76441	1.83145	0.841466	1.39211	1.90369	0.969764	0.914457	3.46911	0.763743
gUNC2460751	1.31759	4.54282	2.75227	1.59111	1.46529	0.54045	1.45499	1.32959	0.616465	1.77011	2.24652	1.51997	0.867682	0.722286	1.71554	0.707443	0.752028	0.576189	0.87817	1.49601	1.46547	2.03733	0.322625	4.47017	0.949151	1.99648	2.42605	0.785357	1.6069	1.64944	1.78281	1.38673	1.61332	1.44661	1.63056	1.49893	0.832341	1.03066	1.10644	3.53624	1.80676	2.4336	1.04905	1.37771	1.76423	0.605805	1.1904	3.42413	1.08587
UNC2463449	1.03511	4.47452	2.76424	1.57658	1.30053	0.551995	1.44167	1.29772	0.623355	1.70035	2.05821	1.36369	1.11334	0.810803	1.51671	0.709879	0.871832	0.57237	1.01225	1.44319	1.46299	2.49083	0.38985	4.55341	1.07796	1.22073	1.91629	1.09452	1.74933	1.74389	2.02627	2.1267	1.36432	1.47247	1.4312	1.49197	1.25226	0.915774	0.862702	4.03922	1.7514	2.88662	1.02259	1.45492	2.01629	0.768073	0.95994	3.46746	0.984648
mJAX00014283	0.964891	4.49033	2.66375	1.57488	1.29631	0.569125	1.44737	1.29671	0.66366	1.62834	2.00967	1.30799	1.27283	0.894555	1.449	0.819901	0.920982	0.569974	1.08285	1.42525	1.46259	2.60479	0.417905	4.56798	1.1896	1.0126	1.77641	1.21485	1.70973	1.76103	2.02757	2.25285	1.26713	1.5032	1.39486	1.48533	1.49153	0.943279	0.871032	4.23722	1.74024	2.8899	1.0135	1.48641	2.0614	0.845542	0.912781	3.48781	0.895242
mJAX00014283b	0.964891	4.49033	2.66375	1.57488	1.29631	0.569125	1.44737	1.29671	0.66366	1.62834	2.00967	1.30799	1.27283	0.894555	1.449	0.819901	0.920982	0.569974	1.08285	1.42525	1.46259	2.60479	0.417905	4.56798	1.1896	1.0126	1.77641	1.21485	1.70973	1.76103	2.02757	2.25285	1.26713	1.5032	1.39486	1.48533	1.49153	0.943279	0.871032	4.23722	1.74024	2.8899	1.0135	1.48641	2.0614	0.845542	0.912781	3.48781	0.895242
SFJ020144611	1.15942	1.77068	1.79726	1.99146	1.99886	0.869653	1.89209	1.96872	2.07625	3.79886	1.3565	0.910714	1.06786	2.76173	0.791126	2.24018	1.80548	3.46443	3.8852	1.05124	1.18788	1.0201	2.014	1.24052	1.23769	1.20657	0.255252	1.04817	0.232126	4.19428	2.08472	0.571889	1.3402	0.833608	1.82886	2.09562	0.975478	1.78752	1.7229	0.982449	2.58745	1.47134	2.34936	1.33884	1.71713	2.20522	0.960242	1.43269	1.69379
gUNC2475948	1.15942	1.77068	1.79726	1.99146	1.99886	0.869653	1.89209	1.96872	2.07625	3.79886	1.3565	0.910714	1.06786	2.76173	0.791126	2.24018	1.80548	3.46443	3.8852	1.05124	1.18788	1.0201	2.014	1.24052	1.23769	1.20657	0.255252	1.04817	0.232126	4.19428	2.08472	0.571889	1.3402	0.833608	1.82886	2.09562	0.975478	1.78752	1.7229	0.982449	2.58745	1.47134	2.34936	1.33884	1.71713	2.20522	0.960242	1.43269	1.69379
B10020004250	1.14565	1.76901	1.79771	1.99206	2.00144	0.86958	1.88959	1.97366	2.07181	3.79637	1.35628	0.905153	1.06811	2.75526	0.787422	2.23682	1.80478	3.46312	3.881	1.05155	1.18756	1.02269	2.01434	1.24277	1.23105	1.20404	0.251191	1.0471	0.231874	4.1947	2.09239	0.569987	1.33854	0.831958	1.82938	2.0937	0.972694	1.79335	1.72341	0.980795	2.58884	1.4772	2.35102	1.34097	1.72628	2.20812	0.959035	1.43317	1.68235
mUNC020003180	1.13298	1.76755	1.79815	1.99263	2.0038	0.869552	1.88743	1.97806	2.06773	3.7939	1.35607	0.900089	1.06835	2.74944	0.784061	2.23374	1.80417	3.4619	3.87718	1.05184	1.18731	1.02521	2.01499	1.2448	1.22493	1.20167	0.24759	1.0461	0.231775	4.19509	2.0995	0.568304	1.33704	0.830458	1.82991	2.09196	0.970329	1.79876	1.72398	0.979459	2.59012	1.48267	2.35255	1.34294	1.73454	2.21083	0.95796	1.43353	1.67188
SNT020204170	1.07876	1.68439	1.79814	2.0523	1.95796	0.900154	1.86448	2.13685	2.09761	3.49803	1.41008	0.813403	1.06163	2.78201	0.81494	2.30191	1.91231	3.91128	4.00716	0.986289	0.981065	1.25545	1.7596	1.25941	1.40352	0.965076	0.22902	1.01195	0.152162	4.11079	2.08886	0.570194	1.34231	0.73765	1.60606	1.70453	0.99326	1.77702	1.49351	0.704188	2.68428	1.50251	2.56545	1.36754	1.52454	1.8396	1.12387	1.4292	1.4936
gUNC2495151	1.07384	1.65676	1.794	2.06468	1.96028	0.9072	1.85943	2.16068	2.16384	3.45548	1.41912	0.807598	1.06333	2.79777	0.837018	2.32504	1.93795	4.01218	4.03086	1.00504	0.975974	1.33975	1.71626	1.25383	1.44305	0.945028	0.224645	0.994182	0.139149	4.08098	2.10137	0.57162	1.3431	0.721835	1.56482	1.61476	1.00639	1.77403	1.42424	0.68702	2.70337	1.50487	2.60548	1.3714	1.49151	1.77127	1.16277	1.47317	1.45772
gUNC2501218	1.08004	1.5239	1.75665	2.06595	1.95871	0.952549	1.65527	2.12763	2.27568	3.19652	1.44984	0.816851	1.066	2.95793	0.868532	2.35736	1.94646	4.15009	4.05672	1.00803	1.00384	1.58359	1.72403	1.19612	1.45104	0.937245	0.226231	0.991413	0.128652	4.00331	2.13557	0.571025	1.40454	0.738059	1.52155	1.55564	1.00447	1.77362	1.27233	0.723551	2.68933	1.50201	2.40598	1.38926	1.40523	1.73094	1.20864	1.68798	1.41459
gJAX00482601	1.05996	1.58037	3.08731	1.77365	1.92004	1.06555	0.797724	2.26739	2.06267	1.44983	2.01701	0.462346	1.08745	3.0942	0.882686	1.90124	1.67402	3.8135	3.74269	0.312421	0.997522	2.23044	2.95849	1.82965	1.49627	0.724875	0.849786	1.01614	1.03501	4.57726	1.51616	0.862359	1.43262	0.708066	2.10909	0.774357	1.53242	2.86873	1.31332	1.4686	2.57348	1.83285	1.93663	1.64488	1.54583	1.66598	1.47435	2.16831	1.01588
S1J020264784	1.0414	1.58866	3.12746	1.77332	1.9301	1.06498	0.797923	2.24331	2.05372	1.44234	2.04533	0.458927	1.08666	3.08504	0.884492	1.90054	1.67387	3.80642	3.74215	0.309622	0.997233	2.23185	2.95883	1.85254	1.48791	0.741344	0.869107	1.0179	1.06049	4.59008	1.51242	0.87863	1.45461	0.708304	2.13173	0.774486	1.53366	2.88634	1.3285	1.47024	2.58633	1.84373	1.94414	1.64339	1.53088	1.66845	1.48195	2.16861	1.01161
gUNCHS003923	1.03784	1.5903	3.13531	1.77325	1.93206	1.06488	0.797955	2.23852	2.05199	1.44096	2.05081	0.458283	1.08652	3.08323	0.884901	1.90045	1.67384	3.80501	3.74204	0.309087	0.997176	2.23212	2.95889	1.85683	1.48622	0.744745	0.872928	1.01818	1.06543	4.59252	1.51172	0.881813	1.45898	0.708352	2.13614	0.774513	1.53391	2.88967	1.33147	1.47055	2.58867	1.84593	1.94561	1.64308	1.52783	1.66891	1.48346	2.16853	1.01089
S2C020289707	1.03683	1.59125	3.13908	1.77382	1.93391	1.06375	0.796791	2.23616	2.05095	1.43877	2.05252	0.458302	1.0861	3.08258	0.885405	1.89889	1.67299	3.80303	3.73937	0.30819	0.996522	2.23297	2.95892	1.85955	1.48562	0.745699	0.873207	1.01822	1.06774	4.59254	1.51073	0.881455	1.45901	0.708339	2.13833	0.773469	1.53402	2.89092	1.33059	1.47078	2.58843	1.84717	1.94837	1.643	1.52617	1.66879	1.48473	2.16901	1.01112
gUNC2522862	1.03669	1.59139	3.13961	1.7739	1.93418	1.06359	0.796627	2.23582	2.0508	1.43846	2.05277	0.458305	1.08604	3.08248	0.885476	1.89867	1.67287	3.80275	3.73898	0.308062	0.99643	2.23309	2.95893	1.85994	1.48553	0.745836	0.873249	1.01822	1.06807	4.59254	1.51059	0.881405	1.45902	0.708336	2.13864	0.773321	1.53404	2.8911	1.33046	1.47081	2.58839	1.84735	1.94876	1.64299	1.52594	1.66877	1.48491	2.16908	1.01115
mUNC020363105	0.987067	1.60605	3.21119	1.78083	1.95469	1.06356	0.790037	2.19222	2.03085	1.42044	2.09141	0.458114	1.08745	3.06267	0.888637	1.89709	1.66607	3.76838	3.72275	0.299135	0.989711	2.2417	2.95877	1.89376	1.469	0.765326	0.906326	1.02029	1.11611	4.6096	1.50631	0.893195	1.52246	0.71093	2.198	0.764382	1.54107	2.93874	1.35963	1.47308	2.60793	1.86365	1.97324	1.63588	1.49767	1.67117	1.51578	2.17129	0.990567
SNJ020344053	0.957762	1.61709	3.26136	1.78663	1.96712	1.06352	0.790436	2.16174	2.02486	1.4083	2.11725	0.458696	1.08925	3.05274	0.892563	1.89986	1.66653	3.75772	3.71923	0.297745	0.986409	2.24952	2.95839	1.91255	1.45696	0.780794	0.932639	1.02166	1.14675	4.61975	1.50441	0.905492	1.56274	0.712607	2.23657	0.762368	1.54374	2.96668	1.37897	1.47486	2.61997	1.87559	1.98907	1.6308	1.47645	1.67306	1.53989	2.16846	0.982584
gUNC2540465	0.984641	1.63966	3.43692	1.76004	2.03172	1.07328	0.788352	2.00947	2.02875	1.43383	2.25728	0.477398	1.1036	3.04924	0.986867	1.85036	1.70947	3.82967	3.71521	0.291157	1.00419	2.25597	2.99277	1.97163	1.38867	1.02571	1.00345	1.00035	1.23313	4.67461	1.5265	0.95826	1.65918	0.707539	2.2421	0.796892	1.58151	2.99131	1.3968	1.46626	2.63427	1.95468	2.00231	1.66226	1.37903	1.67744	1.56266	2.12928	1.02327
B10020009380	1.18123	1.69991	3.85622	1.65585	2.16919	1.10233	0.776115	1.57004	2.07874	1.55802	2.46989	0.556143	1.08986	3.05312	1.2329	1.69418	1.75989	3.97692	3.60206	0.293275	1.03638	2.25898	2.98241	1.94395	1.16412	1.79647	1.23182	0.867483	1.4057	4.6593	1.60686	1.08662	1.95361	0.701917	2.26088	0.892407	1.70468	3.0113	1.47711	1.416	2.64474	2.16755	2.02823	1.73456	0.987377	1.681	1.65491	1.89719	1.21801
gJAX00091105	1.26177	1.71368	3.93819	1.62286	2.19157	1.11039	0.771572	1.46089	2.09981	1.60305	2.47579	0.582181	1.07715	3.05695	1.28797	1.65364	1.75625	4.00131	3.55101	0.298069	1.04124	2.25735	2.95591	1.89412	1.10001	2.00547	1.29357	0.817157	1.43287	4.61657	1.63263	1.11103	2.03387	0.701743	2.26752	0.917884	1.74015	3.00183	1.50298	1.39732	2.64118	2.21804	2.03351	1.75022	0.86739	1.67942	1.67695	1.8163	1.28417
gUNC2553197	1.61026	1.74711	4.05995	1.50566	2.20695	1.13182	0.754643	1.16018	2.18889	1.77367	2.31102	0.67895	1.02811	3.07145	1.40691	1.55968	1.69415	4.02694	3.33722	0.325887	1.0479	2.24429	2.8005	1.61238	0.887955	2.60014	1.47974	0.614095	1.45438	4.36635	1.72462	1.14921	2.27797	0.704621	2.30117	1.00352	1.86788	2.91261	1.5965	1.32454	2.6084	2.34566	2.04989	1.79253	0.467708	1.66578	1.71113	1.52389	1.53143
gUNC2561908	2.01866	1.70291	4.08608	1.49269	2.2303	1.11199	0.717011	1.14405	2.31628	1.71696	2.30298	0.788343	1.06661	3.02994	1.51127	1.50337	1.75152	4.10854	3.20952	0.369155	1.07768	2.15122	2.58848	1.64259	0.853034	3.06904	1.48732	0.463814	1.48004	4.34552	1.80366	1.10855	2.28877	0.743871	2.07233	1.20848	2.28259	2.90769	1.61003	1.31212	2.58455	2.32539	1.8891	1.8815	0.452503	1.65407	1.87711	1.63077	1.54664
SFR020417522	2.02352	1.6894	4.07126	1.48836	2.23638	1.10903	0.717709	1.13411	2.31388	1.72525	2.2956	0.79283	1.06278	3.03372	1.50387	1.49847	1.74971	4.08424	3.18745	0.368893	1.06913	2.16138	2.59792	1.64027	0.840844	3.06511	1.49116	0.460668	1.48313	4.36639	1.80979	1.10641	2.29041	0.737034	2.06222	1.20102	2.29603	2.90183	1.62871	1.31439	2.57735	2.3432	1.88	1.88445	0.453085	1.64496	1.86815	1.64485	1.55106
SFC020438458	2.09318	1.55814	3.93328	1.41492	2.29972	1.08563	0.721937	1.02896	2.28387	1.82402	2.21027	0.846212	1.0317	3.07211	1.43752	1.44148	1.72476	3.80027	2.93926	0.365701	0.987329	2.27062	2.72535	1.61774	0.717905	3.03237	1.53505	0.435875	1.55555	4.55955	1.866	1.08755	2.30234	0.67462	1.97182	1.12287	2.43059	2.83282	1.82347	1.33643	2.47779	2.53073	1.78665	1.9048	0.46535	1.55295	1.781	1.79473	1.59958
gUNC2571163	2.10044	1.54861	3.92356	1.40662	2.30481	1.08448	0.721984	1.0205	2.28112	1.83289	2.2028	0.851099	1.02992	3.07511	1.43329	1.4363	1.72216	3.77519	2.918	0.36541	0.981445	2.27947	2.73793	1.61613	0.708532	3.03041	1.53882	0.434646	1.56484	4.57274	1.86993	1.08629	2.30293	0.670406	1.96572	1.11671	2.44068	2.82669	1.83879	1.33817	2.4678	2.54585	1.77939	1.90546	0.466842	1.54596	1.77454	1.80679	1.60378
SBH020446213	2.10984	1.53705	3.91158	1.39558	2.31146	1.08309	0.721933	1.00988	2.27759	1.84392	2.19332	0.857377	1.02779	3.07913	1.42828	1.42973	1.71882	3.74342	2.89104	0.364969	0.974414	2.29092	2.75438	1.61406	0.697264	3.02813	1.54361	0.432996	1.57726	4.58811	1.87485	1.0847	2.30391	0.665256	1.95859	1.1091	2.45277	2.81924	1.85772	1.34016	2.45491	2.56448	1.77094	1.90578	0.468906	1.53762	1.76667	1.82153	1.60923
S6J020446834	2.11123	1.53542	3.90989	1.39395	2.31242	1.08291	0.721919	1.00836	2.27708	1.84552	2.19195	0.85829	1.02749	3.0797	1.42759	1.42877	1.71832	3.73883	2.88716	0.364905	0.973422	2.29255	2.75678	1.61377	0.695662	3.02782	1.54431	0.432778	1.57912	4.59025	1.87554	1.08447	2.30405	0.664536	1.95759	1.10801	2.45449	2.81816	1.86042	1.34045	2.45303	2.56715	1.76973	1.90581	0.469211	1.53644	1.76555	1.82364	1.61002
gJAX00483446	2.16536	1.44683	3.89894	1.34245	2.34163	1.07723	0.720773	0.94362	2.2479	1.90702	2.12976	0.902292	1.03773	3.11948	1.41892	1.41193	1.70149	3.60999	2.74335	0.364056	0.932139	2.3539	2.85768	1.6246	0.613839	3.02439	1.56018	0.423669	1.66483	4.63465	1.89258	1.07278	2.29669	0.626729	1.96497	1.0661	2.51097	2.73978	1.93356	1.35322	2.38588	2.65295	1.72306	1.91216	0.476842	1.48647	1.74295	1.90011	1.63296
gUNC2592778	2.16739	1.43862	3.7573	1.43867	2.35767	1.04439	0.797405	0.903009	2.2684	1.90316	2.17866	1.00915	1.08044	3.11654	1.48165	1.42464	1.75175	3.65404	2.75815	0.387497	0.887631	2.34916	2.94276	1.64875	0.547786	3.07353	1.55054	0.419813	1.71472	4.54515	1.99728	1.04727	2.35969	0.60943	1.97001	1.02284	2.45632	2.76422	1.8979	1.38238	2.41731	2.84345	1.72307	1.84623	0.476249	1.43147	1.74231	2.01208	1.68937
gJAX00091360	2.16508	1.43462	3.6707	1.49448	2.36717	1.03041	0.847379	0.878661	2.27808	1.89651	2.20487	1.07861	1.10736	3.11353	1.52128	1.4281	1.77735	3.66952	2.76012	0.40859	0.85936	2.34094	2.98861	1.66528	0.509618	3.0979	1.54851	0.422488	1.74682	4.47184	2.06027	1.03301	2.40002	0.602698	1.97394	0.99672	2.4156	2.77499	1.86776	1.40129	2.4278	2.9631	1.72156	1.79467	0.478087	1.40833	1.74099	2.08595	1.72346
SBJ020533570	2.15612	1.43109	3.54389	1.57116	2.38034	1.02021	0.925155	0.842826	2.28811	1.87995	2.23919	1.18711	1.14697	3.10663	1.58241	1.42563	1.80638	3.6736	2.75199	0.450916	0.817248	2.32272	3.04402	1.69016	0.456399	3.13193	1.5547	0.432653	1.79436	4.34115	2.15009	1.01622	2.46387	0.598799	1.97697	0.95888	2.34586	2.78139	1.8141	1.43162	2.42865	3.14586	1.71783	1.70281	0.483963	1.39135	1.73886	2.20178	1.77503
mUNC2606288	2.14438	1.42955	3.45665	1.61926	2.38923	1.02198	0.981352	0.81928	2.29077	1.86305	2.25875	1.26755	1.17417	3.09987	1.62578	1.41835	1.81903	3.66092	2.73845	0.489476	0.787536	2.30465	3.07073	1.70922	0.421472	3.14882	1.56624	0.444753	1.82889	4.23327	2.20994	1.0062	2.51118	0.600846	1.97877	0.932486	2.29078	2.77877	1.77038	1.45424	2.41782	3.27307	1.71327	1.62752	0.490752	1.39134	1.73633	2.28744	1.80955
SBT020550682	2.1402	1.42931	3.43397	1.63107	2.39153	1.02392	0.996394	0.813674	2.29083	1.85781	2.26323	1.28945	1.18118	3.09679	1.63711	1.41554	1.82111	3.65511	2.73366	0.501017	0.779673	2.30001	3.07549	1.71457	0.41259	3.15167	1.57008	0.448655	1.83814	4.2023	2.22515	1.00361	2.52389	0.602156	1.97907	0.925645	2.27522	2.7775	1.75781	1.46088	2.41324	3.30662	1.71184	1.60635	0.493035	1.39265	1.7355	2.31071	1.81795
gUNC2610362	2.12916	1.42901	3.38296	1.65646	2.39689	1.03077	1.03102	0.801247	2.28959	1.8449	2.27217	1.34031	1.19706	3.08916	1.66272	1.40788	1.8239	3.63782	2.72056	0.529382	0.761664	2.28817	3.08316	1.72707	0.392999	3.15556	1.58076	0.459007	1.8597	4.12862	2.25926	0.99803	2.5531	0.606224	1.97985	0.910348	2.2387	2.77341	1.72783	1.47639	2.39996	3.38222	1.70814	1.55576	0.49903	1.39854	1.73311	2.36463	1.8366
SBB020584334	2.08324	1.42995	3.23846	1.71595	2.41411	1.07311	1.13452	0.767512	2.27227	1.7989	2.28709	1.49867	1.24248	3.06038	1.73583	1.37434	1.81394	3.54952	2.66222	0.631479	0.708662	2.24378	3.07687	1.76567	0.340155	3.14535	1.63318	0.501678	1.92672	3.88929	2.35362	0.985412	2.64115	0.627972	1.98158	0.867791	2.12332	2.74842	1.63218	1.52575	2.3352	3.59574	1.69321	1.38848	0.523578	1.44154	1.72154	2.53039	1.88771
S1L020586371	2.07858	1.43015	3.22734	1.71965	2.41567	1.07825	1.14295	0.765023	2.26977	1.79471	2.28749	1.51203	1.24606	3.05753	1.74142	1.3709	1.81186	3.53973	2.65611	0.640957	0.704404	2.23949	3.07431	1.76897	0.336278	3.14264	1.63887	0.506063	1.93244	3.86859	2.36089	0.984602	2.64835	0.630375	1.98176	0.864578	2.1136	2.7457	1.62389	1.52997	2.3282	3.61202	1.69171	1.37381	0.526122	1.44681	1.72024	2.54423	1.89143
mUNC2619648	2.07686	1.43023	3.22334	1.72095	2.41624	1.08018	1.14601	0.764131	2.26881	1.79317	2.2876	1.51689	1.24735	3.05648	1.74343	1.36963	1.81106	3.53607	2.65384	0.644439	0.702864	2.23791	3.0733	1.77018	0.334888	3.14158	1.641	0.50769	1.93453	3.86104	2.3635	0.984317	2.65097	0.631271	1.98183	0.863423	2.11006	2.74469	1.62087	1.53151	2.3256	3.61787	1.69115	1.36845	0.527067	1.4488	1.71975	2.54926	1.89275
mUNC2624191	2.03877	1.43188	3.14719	1.73972	2.42804	1.12502	1.20475	0.74852	2.24465	1.76068	2.28577	1.61468	1.27161	3.03072	1.78107	1.34116	1.78889	3.45193	2.60333	0.718116	0.673451	2.20698	3.04387	1.79432	0.308925	3.11333	1.69041	0.542816	1.97597	3.70961	2.41141	0.980018	2.70214	0.652303	1.98213	0.841586	2.03972	2.72014	1.56204	1.56403	2.26624	3.72747	1.67875	1.26	0.548046	1.49395	1.70877	2.64925	1.91614
gUNC2633019	2.15929	1.72459	2.81092	2.11959	2.61082	2.08726	1.25493	1.14629	2.46363	1.70244	2.16308	1.72449	1.78144	4.57276	2.71258	2.20046	4.67303	4.2132	3.09369	1.94445	0.67351	2.31132	3.40967	1.45119	0.239163	2.76232	0.912309	0.622143	2.15655	4.22669	2.00471	0.560653	1.12889	1.02365	1.83024	1.28452	1.63738	1.35735	1.12585	1.63366	1.65211	3.91879	2.34778	1.4791	0.815848	1.88541	1.70473	2.69575	2.26833
gbackupJAX00215705	2.09618	1.55344	2.64734	1.71046	2.6878	1.5047	1.40757	0.744809	2.16018	2.61389	1.97446	1.7177	2.74286	3.10985	2.15231	2.28716	1.99648	2.96425	2.71661	1.27716	1.62809	2.07427	3.12529	0.934072	0.220943	1.96444	1.08256	0.60629	1.88229	3.19491	2.07458	0.635388	1.01908	0.789014	1.80872	1.12498	1.7094	1.2922	0.793905	1.68026	1.11815	3.98047	1.74257	1.72348	0.798261	1.77945	1.25222	3.08286	2.00433
mJAX00484113	1.65869	1.55546	2.97123	2.67038	2.55386	1.43574	1.92915	0.737265	2.07751	3.50594	1.96687	2.13849	2.28996	3.06479	1.70565	2.21159	1.71501	2.73879	2.65843	1.33007	1.15538	2.2458	2.47172	0.930407	0.396813	1.85659	1.25021	0.821679	1.47935	3.01902	2.10847	0.445017	1.10545	1.00378	1.70905	1.02091	1.53967	1.15695	0.694317	1.1084	1.07188	3.6889	2.00726	1.25148	0.93987	2.04788	0.874537	3.12766	1.92502
gJAX00484223	1.86839	1.63987	1.69907	1.99198	3.12895	2.77178	1.66894	1.14584	2.23329	1.91102	2.13116	2.50085	2.95901	4.22162	3.36372	2.965	4.82508	3.18284	3.03697	2.84053	0.955779	1.88659	2.65416	1.95707	0.176699	2.11816	1.16758	1.12574	2.2666	3.41485	2.07947	0.557221	1.64129	1.12073	2.24568	1.61692	1.24046	0.909858	1.67566	0.558302	1.81293	3.17728	2.98962	1.87555	0.952182	2.4151	1.98781	2.59669	2.27678
gUNC2663264	1.78166	1.47895	1.83206	2.28897	3.10681	2.90339	1.85627	1.16861	2.17391	2.06587	2.09443	2.44138	3.05131	4.2151	3.51784	2.64808	4.73049	3.22639	2.87674	2.75447	1.02524	1.80834	2.73138	1.98284	0.193723	2.10588	1.19049	1.11619	2.59416	3.24807	2.05962	0.577001	1.82043	1.00388	2.43235	1.52935	1.1171	1.01037	1.91911	0.608895	1.71934	3.10017	2.83037	1.78693	0.900603	2.45256	2.24345	2.56725	2.26812
gUNCHS004121	2.26072	1.5677	2.47052	1.94115	3.65477	3.30145	1.8011	0.901273	2.0728	1.99552	1.95926	2.43013	2.63151	4.12755	2.83408	2.25183	2.87594	2.39588	2.46118	3.29021	1.28395	1.59922	2.07546	1.97614	0.224863	1.65014	1.25967	1.02698	2.87971	2.91185	2.07316	0.579887	1.63928	0.895847	2.28111	1.16919	1.44173	0.805384	2.21111	0.499885	1.37319	3.25296	2.67936	1.36162	0.621111	2.73009	1.78341	2.61765	2.36316
SAC020750668	2.57313	2.01321	1.83072	1.72092	3.13976	2.23207	1.59176	0.688987	2.04785	2.17305	1.9651	2.41761	2.48708	3.39409	2.4312	1.98606	1.9874	2.13501	2.38376	3.05732	1.54998	1.642	2.02301	2.16475	0.339856	1.64662	1.36989	1.0697	2.50586	2.67148	2.23844	1.10091	1.72733	0.818052	2.15075	1.20164	1.39066	0.792228	2.60197	0.542073	1.3114	3.15298	3.82135	1.28295	0.903873	2.68966	1.4392	2.83128	2.0877
B10020019473	1.88357	1.52359	1.62478	1.43001	2.01298	1.77099	2.27049	1.41417	1.72882	1.53872	2.51442	2.47242	2.99738	2.58557	2.02116	1.84305	1.77471	2.44583	1.23571	1.75703	1.4066	2.77708	1.79145	1.1217	0.393708	1.61075	2.16253	1.57567	1.76067	2.66558	2.70177	2.13915	1.37411	0.984809	2.19529	2.51868	1.51773	1.26864	1.56675	0.282956	1.40576	3.11283	4.79189	1.42193	1.43909	2.37121	2.00773	2.45303	2.55728
S2C020779389	1.89979	1.57634	1.62878	1.42658	1.92928	1.7742	2.3196	1.35682	1.74767	1.55089	2.48856	2.48178	2.9957	2.58117	2.03985	1.8462	1.76939	2.40429	1.23358	1.77511	1.38673	2.76499	1.78178	1.05025	0.404018	1.59688	2.10137	1.54518	1.76134	2.66261	2.7272	2.19328	1.36878	0.969776	2.20478	2.43554	1.5178	1.27514	1.52534	0.306733	1.438	3.11039	4.65492	1.40291	1.46701	2.38022	2.04093	2.45569	2.55875
S6J020782084	1.99853	1.85727	1.64143	1.41134	1.68223	1.79341	2.63524	1.09114	1.82823	1.63884	2.34682	2.54504	3.00963	2.54798	2.13263	1.84465	1.7538	2.2139	1.32584	1.88826	1.31539	2.63057	1.68337	0.774228	0.447768	1.52276	1.84075	1.3856	1.76978	2.63601	2.84143	2.42012	1.3453	0.913349	2.26356	1.94037	1.51574	1.30147	1.34235	0.434282	1.5756	3.09418	4.00258	1.30503	1.52571	2.4296	2.15388	2.45699	2.6522
gUNC2679953	2.55701	2.2563	1.63486	1.37856	1.88314	1.8176	3.80317	0.743637	1.40853	1.9456	2.09054	2.7479	3.26739	2.27324	2.136	1.64758	1.71499	1.95163	1.6026	2.09581	1.4288	2.14901	1.26219	0.539578	0.497553	1.36312	1.80267	1.14153	1.80698	2.54455	3.00371	3.10804	1.2879	0.966899	2.42223	0.961398	1.34193	1.34251	1.16299	0.521808	1.61961	2.97861	3.21525	1.22146	1.30177	2.58435	2.30737	2.2312	3.91011
gUNC2688214	2.28465	1.97596	1.90526	1.30456	2.68689	2.24931	2.80812	0.981566	1.09371	1.87864	1.77868	2.84134	3.67812	2.09728	2.44374	1.6215	2.07894	2.31337	1.92149	1.73033	1.28112	1.45702	1.31422	0.781155	0.541273	1.29294	2.42264	1.1438	1.9069	2.36306	3.08103	2.74793	1.38875	1.17118	2.55566	0.744661	1.10965	1.00517	1.28937	0.538244	1.32409	2.89492	3.40574	0.982465	1.74534	2.60821	3.04633	2.50139	3.59573
mUNC020012706	2.1253	1.85084	2.00013	1.27665	2.75805	2.33427	2.53618	1.124	1.04027	1.83744	1.76557	2.86263	3.70638	2.09764	2.53076	1.63808	2.18849	2.55321	1.95297	1.7048	1.17568	1.40571	1.31282	0.848492	0.560721	1.29734	2.63216	1.17199	1.92439	2.38145	3.03061	2.56294	1.4296	1.21071	2.5819	0.851936	1.10838	1.01559	1.34586	0.50759	1.39287	2.88681	3.15915	0.907052	1.71901	2.61423	3.25151	2.44347	3.54005
gUNC2706030	1.84293	1.87971	2.48521	1.77399	3.61458	2.81751	1.57972	0.6321	1.26806	1.86027	1.69999	2.99788	4.23134	3.31609	4.38493	3.07929	5.78623	3.26795	2.72216	3.0274	0.997261	1.41477	1.88055	1.45885	0.100135	2.03903	1.29493	1.44367	2.56508	2.82517	2.76902	0.969905	1.21966	1.42512	2.96102	0.933953	1.23989	1.27385	1.69373	0.461319	2.64906	2.92834	2.61531	1.32746	0.871224	2.91078	5.11691	1.51555	3.33835
SAJ020862287	1.90919	2.01483	2.49416	1.77439	3.59496	2.54739	1.41651	0.479428	1.28392	1.87804	1.60982	2.89754	4.29689	3.18619	4.40951	3.09174	5.75069	3.32663	2.72509	3.06508	1.02655	1.28112	1.89159	1.64954	0.0894763	2.06833	1.46008	1.43997	2.54325	2.76204	2.80771	1.14419	1.26296	1.28988	2.97075	1.04135	1.27667	1.25763	1.85274	0.414177	2.66198	2.94875	2.8796	1.37817	1.06122	2.89427	5.16232	1.42019	2.98929
gUNC2711956	1.86362	1.97125	2.53746	1.74032	3.62254	2.78495	1.47985	0.642595	1.31127	1.87963	1.65421	2.91457	4.39428	3.35031	4.47406	3.09605	6.09471	3.54391	2.76959	3.04014	1.03373	1.33225	1.89495	1.51767	0.0928224	2.05467	1.40425	1.45376	2.58424	2.86476	2.81438	1.08505	1.17882	1.36973	2.97001	0.920748	1.25789	1.25802	1.76248	0.427186	2.6705	2.95001	2.69301	1.28834	0.919629	2.90146	5.14371	1.41231	3.12528
SFT020911336	1.90146	1.98247	2.60242	1.67235	3.5183	2.60601	1.5209	0.614254	1.44224	1.89223	1.65962	2.82254	4.45312	3.57782	4.55657	3.15883	6.03796	3.56304	2.71995	3.0414	1.05746	1.27296	2.0416	1.58255	0.158255	2.09406	1.33307	1.44683	2.60315	3.10442	2.82234	1.08747	1.14205	1.33182	3.04881	0.998966	1.19298	1.28772	1.80549	0.427408	2.54066	2.81998	2.74406	1.28541	1	2.97197	5.25167	1.50181	3.32978
gUNC2730264	1.96503	1.99115	2.62652	1.68842	3.57381	2.6554	1.48848	0.627619	1.42117	1.88805	1.64947	2.80348	4.45217	3.44582	4.53981	3.12015	6.00809	3.57404	2.72083	3.08008	1.10043	1.26213	1.92278	1.58238	0.159421	2.09958	1.31836	1.46758	2.62355	3.0315	2.81259	1.09847	1.13508	1.32884	3.04968	0.915579	1.21509	1.31033	1.82559	0.428437	2.58162	2.81871	2.68902	1.27563	0.941757	2.93884	5.25877	1.52182	3.22028
gUNC2731905	1.79272	2.08015	3.09439	1.95161	3.87188	1.99702	1.38208	0.349947	1.40107	2.1954	2.00076	2.81693	3.80571	2.54283	3.38431	1.86977	3.10485	2.7415	2.10579	2.01407	1.69757	1.72095	1.69152	2.1679	0.329676	2.6504	1.48761	1.58671	2.73774	2.40143	2.89766	1.11203	1.22258	1.19887	3.50931	1.05797	1.06171	1.97418	3.29979	1.06438	2.04276	3.08283	2.9855	0.781145	0.698384	2.61975	5.68111	1.56862	2.79097
S3J020972567	2.38363	2.39259	2.57396	1.16402	2.78061	1.36136	1.48584	0.856496	2.03186	2.22733	1.99573	2.15464	3.69829	2.67528	3.26373	2.1306	2.87062	2.64688	2.59196	1.90832	1.72565	1.14941	2.51293	2.33276	0.665242	2.19083	1.331	2.26069	1.99485	2.54412	2.78156	0.946722	1.02648	1.44144	2.93075	1.29536	1.33303	1.22851	2.05488	1.06304	1.70984	3.38152	2.31126	1.34235	0.576584	2.59283	4.64771	2.1018	2.64429
B10020024585	2.45663	2.48178	2.60109	1.14023	2.68948	1.28596	1.47682	0.892581	2.11609	2.16001	2.06456	2.02117	3.67303	2.65215	3.2573	2.21855	2.92756	2.64932	2.65576	1.92185	1.85131	1.06731	2.42359	2.50084	0.711965	2.22944	1.2971	2.32234	1.93931	2.58222	2.79819	0.900912	1.0115	1.46094	2.90344	1.23389	1.31548	1.24695	2.03024	1.115	1.75255	3.46313	2.23044	1.5147	0.50554	2.55695	4.65157	2.21912	2.47523
gJAX00485387	2.47739	2.63543	2.68546	1.12542	2.64014	1.18314	1.41217	0.945947	2.24828	1.99604	2.22749	1.82878	3.62394	2.63265	3.2319	2.38358	3.04912	2.65844	2.7227	1.94684	2.01987	0.977089	2.22832	2.80328	0.757785	2.33099	1.26756	2.35734	1.85045	2.62193	2.86238	0.827562	0.985403	1.49346	2.89895	1.11436	1.2097	1.34642	1.99075	1.18989	1.96766	3.57717	2.14145	1.80883	0.394309	2.49264	4.82479	2.39494	2.1769
S2H021016392	2.42812	2.76626	2.8405	1.1016	2.87199	1.14443	1.29848	0.989059	2.33751	1.69234	2.45886	1.6833	3.60976	2.64425	3.15669	2.61338	3.24969	2.7127	2.75789	2.03823	2.17672	0.952726	1.96986	2.96459	0.730551	2.46402	1.31005	2.22147	1.76052	2.59167	3.07664	0.794224	0.954618	1.49121	2.92503	0.931972	0.993168	1.54727	1.89029	1.23493	2.57719	3.65926	2.12198	2.06173	0.304798	2.45469	5.10486	2.51308	1.94767
gUNCHS004244	2.87605	2.69183	2.09598	0.876282	1.87779	0.992376	1.92164	0.85373	2.20295	1.2405	2.05641	1.53177	3.56432	2.62773	2.51433	2.44551	2.68927	2.7406	2.7617	2.09068	2.57327	0.865429	3.14696	1.71527	0.603453	1.86072	1.45456	1.55415	1.6783	2.63094	4.03563	0.761065	0.939859	0.760578	2.49523	1.81397	1.37017	1.01994	1.46839	1.17388	1.46687	3.7545	2.1801	2.29985	0.696958	2.44769	1.54988	2.33471	4.5062
gUNC2767893	2.89529	2.73604	2.12423	0.886752	1.90471	0.972096	1.99364	0.872019	2.21261	1.23432	2.10703	1.54709	3.61258	2.5839	2.50346	2.46277	2.73848	2.78727	2.76766	2.14238	2.65262	0.768669	3.0997	1.76943	0.59698	1.89953	1.5166	1.54987	1.6708	2.65722	4.16664	0.772483	0.935537	0.769779	2.53646	1.72522	1.35673	1.06869	1.45707	1.17695	1.60348	3.78123	2.13294	2.27133	0.665906	2.43826	1.55449	2.35412	4.51602
S6N021054676	2.92625	2.80198	2.11098	0.829033	1.93706	0.977116	1.92862	0.878637	2.24041	1.22893	2.02581	1.54711	3.57121	2.56856	2.51644	2.4407	2.69424	2.71478	2.75122	2.11875	2.71582	0.790281	3.01372	1.74195	0.59398	1.85667	1.5419	1.50564	1.70271	2.65644	4.12775	0.804634	0.916909	0.787358	2.54308	1.72683	1.42096	1.10247	1.47267	1.17414	1.56412	3.74089	2.13166	2.259	0.641434	2.39911	1.55537	2.30344	4.52031
gUNC2770303	2.95014	2.86143	2.09786	0.776285	1.96973	0.982767	1.86955	0.883934	2.26463	1.22327	1.96866	1.54723	3.5331	2.5548	2.52701	2.42057	2.65127	2.64641	2.73831	2.09287	2.76583	0.816068	2.94945	1.71438	0.592581	1.81999	1.56022	1.46262	1.72577	2.6561	4.10969	0.832647	0.902703	0.803445	2.54614	1.73585	1.48747	1.13354	1.48168	1.1732	1.52679	3.69886	2.13048	2.24712	0.628649	2.35888	1.55567	2.23953	4.5244
SFT021080567	3.05258	3.45255	2.42444	1.08053	2.47771	1.9105	0.760837	1.24047	2.48628	1.17629	1.94735	1.51668	3.4722	3.90897	3.94685	3.43274	5.07444	2.78083	3.04986	2.68617	2.57822	0.841437	2.69541	2.28387	0.557391	2.25041	1.44484	1.41102	2.27935	3.28575	2.15589	0.992714	1.06631	1.13877	2.35599	1.6298	1.18925	1.30685	2.05739	1.14649	1.77702	3.42108	3.06278	2.87322	0.61567	2.64011	2.40954	1.89276	2.63129
gUNC2781257	3.06228	3.55373	2.42409	1.03218	2.50487	1.92833	0.684619	1.24021	2.51743	1.14778	1.98155	1.48416	3.32222	3.87986	3.94923	3.32933	4.89358	2.65806	2.97063	2.67356	2.59721	0.911491	2.56138	2.16315	0.536166	2.28325	1.45586	1.26198	2.28229	3.26537	2.20693	1.05864	1.06079	1.14788	2.3344	1.6049	1.29038	1.36683	2.03678	1.11436	1.80194	3.31716	3.04084	2.90859	0.623454	2.66685	2.41686	1.66828	2.60192
gUNC2792471	3.06542	3.5392	2.42064	1.01731	2.51172	1.94503	0.686063	1.24042	2.51852	1.14623	1.96923	1.43417	3.33947	3.85096	3.93485	3.36415	4.9161	2.66653	2.98074	2.68432	2.57833	0.9098	2.54135	2.16681	0.547698	2.28908	1.46044	1.29099	2.24261	3.25772	2.2142	1.06063	1.04188	1.14167	2.28184	1.61378	1.27162	1.36431	2.03048	1.11047	1.78963	3.34409	3.00223	2.91215	0.632606	2.77379	2.42334	1.65505	2.61832
B10020028620	3.32061	3.61931	2.28663	0.632786	2.04738	1.06692	1.92654	0.820824	2.24425	2.10704	2.51115	1.22629	4.25179	2.44212	2.83612	2.1655	2.20821	2.23576	2.91302	1.81195	2.50911	2.0977	2.23349	1.72823	1.27286	1.68728	2.44369	1.21914	1.7329	2.7978	3.02571	1.23551	0.854765	1.44317	2.73328	1.06231	2.06183	1.46237	1.45031	1.10286	1.09176	3.38988	2.23505	3.17319	0.650832	3.49008	1.78273	1.71381	2.28297
SNJ021145959	3.31508	3.61355	2.28768	0.633741	2.04748	1.06976	1.92596	0.821925	2.24511	2.11345	2.51088	1.21973	4.2761	2.43804	2.84158	2.17512	2.22349	2.24678	2.9279	1.80847	2.50772	2.10692	2.24155	1.7257	1.28311	1.68921	2.43913	1.22725	1.72831	2.80124	3.0224	1.23601	0.852195	1.4403	2.72914	1.06241	2.05464	1.46115	1.44972	1.101	1.09537	3.39386	2.227	3.18469	0.653714	3.5052	1.78612	1.71278	2.28472
gUNC2800194	3.2516	3.58952	2.31608	0.703612	2.01893	1.04718	1.94841	0.906129	2.27602	2.09869	2.62632	1.18347	4.47027	2.4596	2.87668	2.25517	2.35634	2.35642	3.08405	1.76864	2.4986	2.00633	2.32785	1.74879	1.4035	1.73373	2.44628	1.27898	1.70292	2.84648	2.92748	1.17776	0.875833	1.56901	2.75012	1.07163	1.98129	1.45001	1.45364	1.16085	1.13859	3.46002	2.14425	3.24517	0.720119	3.61299	1.79577	1.78104	2.27308
S2J021157890	3.24552	3.58744	2.30648	0.743144	1.97007	1.01033	1.93363	0.995492	2.29899	2.07241	2.665	1.13648	4.59602	2.46995	2.86354	2.32047	2.45986	2.4274	3.19927	1.74713	2.48832	1.94812	2.40386	1.74828	1.48976	1.75916	2.42554	1.34188	1.6575	2.87107	2.80507	1.14536	0.889747	1.66356	2.7135	1.07973	1.89287	1.43611	1.45823	1.20602	1.19399	3.53313	2.0535	3.27852	0.744619	3.68863	1.78343	1.81874	2.24527
mJAX00092566	3.26541	3.60139	2.26979	0.747588	1.91398	0.967013	1.91479	1.06433	2.30788	2.05234	2.6531	1.0903	4.65702	2.45829	2.81221	2.35443	2.52502	2.45337	3.26731	1.73489	2.47809	1.94014	2.45893	1.73502	1.54283	1.7611	2.39695	1.40125	1.6038	2.87836	2.69276	1.13388	0.893695	1.72225	2.64465	1.08397	1.81971	1.42625	1.46333	1.22955	1.24751	3.59917	1.97162	3.29236	0.738888	3.73247	1.75468	1.81866	2.20482
gUNC2810208	3.27774	3.68171	2.00851	0.64859	1.67186	0.794018	1.86186	1.25856	2.23841	2.02381	2.47927	0.927263	4.50674	2.21005	2.39475	2.30766	2.60546	2.28978	3.32665	1.68076	2.43685	2.10404	2.5212	1.65277	1.63471	1.61404	2.25626	1.63071	1.33112	2.8341	2.34153	1.16718	0.880438	1.82812	2.20827	1.06425	1.62176	1.41869	1.48451	1.29979	1.38754	3.83428	1.69954	3.19399	0.633149	3.72496	1.52738	1.6886	1.96951
S2C021205952	3.32985	3.70768	1.70617	0.512446	1.62035	0.920194	1.77403	1.60059	2.02173	1.99244	2.34103	0.859843	3.8212	1.90453	1.86083	2.15388	2.49144	1.89201	3.09658	1.80691	2.80999	2.07581	2.48197	1.57494	1.59093	1.37452	2.22243	1.93201	0.795822	2.36786	2.1932	1.20639	0.925841	1.82669	1.52412	0.96549	1.77901	1.40202	1.49404	1.53542	1.35483	2.81219	1.57293	3.1453	0.598752	4.05859	1.32861	1.6087	1.55422
mUNC2815389	3.29205	3.71792	1.65536	0.485229	1.61859	0.966003	1.74081	1.67722	2.00798	1.97492	2.31156	0.855254	3.68019	1.85118	1.76855	2.12256	2.46102	1.81652	3.05771	1.83269	2.85782	2.08929	2.46554	1.55856	1.58681	1.33164	2.203	2.00671	0.710385	2.28429	2.16847	1.20976	0.9443	1.82159	1.40214	0.948453	1.77895	1.40396	1.50025	1.60738	1.33749	2.64185	1.56358	3.0978	0.603642	4.09576	1.27846	1.57682	1.4938
SFJ021210250	3.27959	3.72061	1.64194	0.477813	1.61851	0.979274	1.73099	1.69823	2.00563	1.96964	2.30278	0.854403	3.64142	1.83715	1.74402	2.11415	2.4524	1.79597	3.04737	1.84002	2.86938	2.09388	2.46026	1.55384	1.58584	1.32027	2.19628	2.02789	0.688158	2.26219	2.16146	1.21035	0.949684	1.81968	1.3696	0.943948	1.77767	1.4048	1.50221	1.62812	1.33223	2.59775	1.56178	3.08334	0.605299	4.10286	1.2644	1.56713	1.47844
gUNC2826016	3.00251	3.73444	1.46631	0.377382	1.63373	1.20043	1.55324	1.99715	2.03831	1.86939	2.12289	0.859178	3.05225	1.6629	1.41335	2.00482	2.31568	1.4958	2.9052	1.9703	2.96275	2.19304	2.33492	1.4666	1.57006	1.177	2.00893	2.37834	0.415981	1.98443	2.03008	1.1985	1.04138	1.75397	0.923778	0.885741	1.7043	1.43229	1.54624	1.983	1.22975	2.09609	1.56972	2.81277	0.639341	4.02009	1.04546	1.3847	1.31132
SFC021261099	2.9834	3.72776	1.45521	0.38217	1.63232	1.20864	1.55837	1.99746	2.05104	1.88058	2.11743	0.848512	3.02039	1.67484	1.40364	2.00417	2.3199	1.48931	2.90654	2.00335	2.95714	2.19945	2.33724	1.4632	1.57187	1.192	2.0108	2.39015	0.411878	1.98413	2.02248	1.20193	1.04162	1.73094	0.895255	0.884349	1.70053	1.43283	1.55321	2.00244	1.22966	2.10014	1.56855	2.78724	0.651885	4.04428	1.03183	1.37785	1.30382
gUNCHS004443	2.97914	3.72604	1.45291	0.38317	1.63205	1.21035	1.55944	1.99738	2.05379	1.88303	2.11599	0.846193	3.01321	1.67761	1.40142	2.00411	2.32078	1.48792	2.90677	2.01067	2.95596	2.2008	2.33769	1.4624	1.57223	1.19537	2.01112	2.3929	0.41101	1.98417	2.02087	1.20275	1.04166	1.72572	0.888882	0.884058	1.69957	1.43298	1.55481	2.00683	1.22965	2.10103	1.56841	2.7815	0.654693	4.04944	1.02885	1.37636	1.30202
gUNC2842985	2.87507	3.65985	1.4324	0.390841	1.63049	1.22724	1.56726	1.96512	2.10065	1.93853	2.03969	0.805365	2.823	1.76755	1.33168	2.01731	2.32507	1.45913	2.89244	2.18454	2.93656	2.22181	2.32926	1.43881	1.57177	1.27672	1.99145	2.47688	0.396633	2.00512	2.0033	1.23384	1.03889	1.57424	0.734294	0.88194	1.66568	1.44321	1.59794	2.11192	1.23038	2.11953	1.59058	2.62866	0.715403	4.1195	0.968044	1.34305	1.24149
B10020032970	2.869	3.65954	1.43261	0.38973	1.63296	1.22408	1.56552	1.96087	2.1015	1.94324	2.03475	0.808498	2.8123	1.77761	1.3257	2.01956	2.32245	1.45603	2.88824	2.19652	2.93253	2.22205	2.32219	1.43841	1.57213	1.28005	1.98331	2.47755	0.395892	2.00896	2.01129	1.23632	1.03872	1.55934	0.728467	0.883698	1.66525	1.44464	1.59816	2.11329	1.2298	2.12043	1.59834	2.61723	0.714037	4.11121	0.965268	1.34222	1.24015
S1J021324821	2.85448	3.65871	1.43701	0.384711	1.64035	1.21226	1.55952	1.94669	2.10125	1.95518	2.01781	0.817411	2.78526	1.80538	1.3089	2.02717	2.31377	1.44864	2.87518	2.22646	2.9218	2.22194	2.3002	1.43736	1.5723	1.28778	1.959	2.4797	0.394521	2.02033	2.03534	1.24323	1.03745	1.51753	0.71521	0.888719	1.66413	1.4485	1.59848	2.11502	1.22833	2.12265	1.62061	2.58683	0.709053	4.08367	0.960141	1.34031	1.23527
SBH021332057	2.83972	3.65791	1.45105	0.374019	1.65158	1.1901	1.54885	1.92241	2.09571	1.96908	1.98754	0.829871	2.75443	1.84311	1.2861	2.04065	2.29912	1.4415	2.85468	2.26077	2.90818	2.22007	2.2655	1.43604	1.57065	1.29546	1.92236	2.48322	0.394192	2.03655	2.07128	1.25267	1.03395	1.46	0.703486	0.895822	1.66292	1.45314	1.59846	2.11321	1.22668	2.12482	1.65236	2.54856	0.699809	4.03693	0.958701	1.33872	1.22638
SFH021332690	2.83872	3.65787	1.45259	0.37296	1.65257	1.18798	1.54783	1.92016	2.09502	1.97013	1.98466	0.830922	2.75214	1.84628	1.28422	2.04193	2.29777	1.44106	2.85285	2.26337	2.9071	2.21983	2.2624	1.43594	1.57041	1.29599	1.91914	2.48354	0.394241	2.03791	2.0744	1.25346	1.03357	1.45518	0.702805	0.896428	1.66284	1.45348	1.59844	2.11287	1.22657	2.12495	1.65508	2.54552	0.698926	4.03261	0.958842	1.33864	1.22554
SAJ021338424	2.83543	3.65903	1.44995	0.374802	1.65415	1.18807	1.55627	1.92247	2.09638	1.97315	1.99292	0.831387	2.75723	1.845	1.28385	2.04556	2.30549	1.44364	2.86184	2.26362	2.90427	2.22188	2.26515	1.43501	1.5768	1.29637	1.91606	2.48679	0.393736	2.03992	2.07937	1.24854	1.03615	1.45494	0.702351	0.896815	1.66397	1.45475	1.59631	2.11242	1.22854	2.12671	1.65414	2.54642	0.700224	4.03315	0.959515	1.33711	1.22319
mUNC2848293	2.83749	3.65946	1.45147	0.373273	1.65081	1.18988	1.54944	1.92205	2.09664	1.97054	1.98676	0.830854	2.75469	1.84449	1.28574	2.0446	2.30259	1.44239	2.85797	2.26356	2.90614	2.22	2.26383	1.43353	1.57155	1.29546	1.91861	2.48463	0.393947	2.03863	2.07462	1.2524	1.03345	1.45614	0.702469	0.896446	1.66312	1.45279	1.59641	2.11253	1.22805	2.1248	1.65209	2.54735	0.698916	4.03311	0.959706	1.33787	1.22488
gUNC2849605	2.84419	3.66106	1.4558	0.368699	1.64182	1.19495	1.53023	1.92003	2.09691	1.96176	1.96767	0.828825	2.74715	1.8431	1.29038	2.04251	2.29334	1.43862	2.84693	2.26376	2.91166	2.21375	2.25936	1.4294	1.55606	1.29292	1.92633	2.47922	0.394443	2.03319	2.06008	1.26352	1.02568	1.46068	0.702748	0.895978	1.66071	1.44717	1.59655	2.11259	1.22642	2.11951	1.64636	2.54906	0.694827	4.03238	0.960092	1.34031	1.22989
S3J021372375	3.20071	4.15965	1.66304	0.7448	2.07935	1.86166	1.12355	2.05587	2.32584	1.22876	1.04357	0.483036	3.129	2.64893	2.37318	3.25563	5.22139	2.16884	3.2	3.28196	2.86626	1.53606	2.38831	2.22987	0.760005	1.89838	1.19689	2.60749	0.872006	1.50392	0.659027	0.865413	0.992068	1.03268	0.912888	1.31575	1.80781	0.918763	2.23895	2.17893	2.04414	1.90943	1.81427	2.96886	0.958054	3.78931	1.76532	1.36689	1.52425
gUNC2857265	3.20683	4.15979	1.6648	0.745158	2.07143	1.86019	1.10728	2.06012	2.32314	1.23362	1.04278	0.484933	3.11591	2.65361	2.37939	3.24054	5.20423	2.16026	3.18448	3.28171	2.87019	1.53657	2.38073	2.22934	0.758371	1.89223	1.19747	2.59355	0.873467	1.50854	0.659724	0.870028	0.988046	1.03041	0.913194	1.3098	1.80722	0.913476	2.24261	2.18436	2.03887	1.90607	1.81239	2.97171	0.959071	3.78968	1.76611	1.37216	1.52888
SFT021381098	3.20926	4.15977	1.66576	0.745063	2.06936	1.85955	1.1016	2.06114	2.32218	1.23388	1.04246	0.485373	3.11066	2.65622	2.38096	3.2358	5.19621	2.15705	3.17886	3.28232	2.87172	1.53571	2.37758	2.22971	0.757419	1.89011	1.19802	2.58868	0.874021	1.50859	0.660933	0.871743	0.987644	1.0297	0.913207	1.30791	1.80694	0.912729	2.2439	2.1864	2.03692	1.90507	1.81374	2.97196	0.95928	3.79026	1.76644	1.37408	1.53047
gUNC2862042	3.24407	4.15956	1.67848	0.745501	2.04229	1.85185	1.02199	2.07464	2.30314	1.23798	1.04047	0.490864	3.03227	2.68884	2.4006	3.16604	5.07837	2.10917	3.0969	3.28844	2.89239	1.52324	2.32701	2.23684	0.745055	1.85807	1.20573	2.52123	0.881379	1.5093	0.678537	0.895716	0.982929	1.01966	0.912945	1.27949	1.80494	0.902089	2.26198	2.21701	2.00708	1.89142	1.83218	2.9752	0.96373	3.79812	1.77128	1.40376	1.55427
S6J021408007	3.354	4.15663	1.69678	0.73458	2.00822	1.81506	0.95801	2.05679	2.2903	1.27531	1.03039	0.493215	2.9506	2.71998	2.41684	3.10548	4.96438	2.05163	3.02322	3.39624	2.97844	1.49942	2.24938	2.27007	0.73912	1.83849	1.23637	2.5457	0.882963	1.53898	0.685852	0.91402	0.97794	1.01344	0.934761	1.24941	1.74617	0.912441	2.30687	2.27745	1.98702	1.85555	1.85134	3.11137	0.930159	3.82496	1.7523	1.50921	1.58181
gJAX00093084	3.52379	4.15071	1.72884	0.723528	1.95904	1.75815	0.860813	2.02038	2.25002	1.34266	1.0222	0.495096	2.80991	2.75135	2.43314	3.00142	4.77798	1.95659	2.90392	3.56063	3.0876	1.46104	2.1095	2.33154	0.733111	1.8047	1.28097	2.59752	0.883287	1.6015	0.699916	0.94064	0.972552	1.00582	0.970054	1.19697	1.65318	0.931676	2.39577	2.37353	1.95729	1.80297	1.88009	3.35158	0.892172	3.84097	1.72488	1.6816	1.62883
B10020036081	3.54127	4.14996	1.73226	0.722808	1.95441	1.75232	0.850848	2.01598	2.24436	1.35055	1.02189	0.49517	2.79412	2.75339	2.43428	2.98983	4.75794	1.94621	2.89116	3.5773	3.09715	1.45687	2.09351	2.33903	0.732737	1.80082	1.28535	2.60363	0.883166	1.60949	0.701567	0.943256	0.972279	1.00512	0.973851	1.19106	1.64342	0.933846	2.40628	2.3838	1.95436	1.79773	1.8832	3.37907	0.889256	3.84071	1.72207	1.70013	1.63414
gUNC2878253	3.57451	4.14842	1.73887	0.721691	1.94569	1.74124	0.831961	2.00724	2.23279	1.366	1.02162	0.495241	2.76347	2.75661	2.4361	2.96734	4.7194	1.92619	2.86663	3.60895	3.11433	1.44886	2.06225	2.3537	0.732158	1.79334	1.29353	2.61582	0.882853	1.62544	0.704819	0.948156	0.97186	1.00384	0.981108	1.17954	1.62476	0.938114	2.42709	2.40344	1.94884	1.78791	1.88908	3.43276	0.884269	3.83917	1.7168	1.73576	1.64448
gJAX00487283	3.69884	4.14235	1.76372	0.72065	1.91666	1.69897	0.762623	1.97129	2.18214	1.43011	1.02345	0.494374	2.64238	2.76043	2.43886	2.8798	4.57334	1.84903	2.77421	3.72544	3.16583	1.4188	1.93754	2.41154	0.73215	1.76597	1.32209	2.6625	0.880963	1.69327	0.717477	0.965586	0.972434	0.999381	1.00899	1.13484	1.55271	0.954615	2.51917	2.47628	1.92816	1.75283	1.90989	3.64851	0.870662	3.8206	1.69786	1.87072	1.68451
SBH021494764	3.76592	4.13854	1.77799	0.72231	1.90296	1.67533	0.725536	1.94858	2.14826	1.46958	1.02715	0.493156	2.57168	2.75656	2.4373	2.82895	4.49091	1.80482	2.72259	3.788	3.18439	1.40179	1.86314	2.44741	0.733581	1.75048	1.3363	2.69205	0.879267	1.7369	0.72507	0.974161	0.974116	0.997339	1.02445	1.10867	1.51243	0.964482	2.57709	2.51695	1.91716	1.73486	1.92121	3.77739	0.86773	3.80121	1.68816	1.947	1.70792
gUNCHS004645	3.77034	4.13826	1.77896	0.722482	1.90208	1.67377	0.723101	1.94699	2.14582	1.47231	1.02748	0.493056	2.56685	2.75614	2.43711	2.82549	4.48536	1.80183	2.71912	3.79212	3.18536	1.40065	1.85803	2.44989	0.733713	1.74944	1.3372	2.69414	0.879135	1.73998	0.725596	0.974703	0.974256	0.997218	1.02548	1.10687	1.50974	0.965168	2.58115	2.51967	1.91645	1.7337	1.92196	3.78629	0.86767	3.79967	1.68754	1.95213	1.70952
gUNCHS004689	3.81869	4.13512	1.78955	0.724905	1.89293	1.65663	0.696677	1.92875	2.11764	1.50322	1.03167	0.491805	2.51281	2.75012	2.43434	2.78686	4.42395	1.76857	2.68087	3.83713	3.1936	1.38792	1.80056	2.47791	0.735543	1.738	1.34677	2.71797	0.877522	1.77511	0.731497	0.980404	0.976082	0.996	1.03691	1.08675	1.48	0.972899	2.62775	2.54966	1.90879	1.72124	1.93	3.88685	0.868133	3.78076	1.68073	2.00882	1.72744
gUNC2896990	3.8354	4.13392	1.79332	0.725996	1.88986	1.65067	0.687582	1.92205	2.10708	1.51443	1.03346	0.491293	2.49346	2.74738	2.43305	2.77304	4.40223	1.75676	2.66738	3.85269	3.1954	1.38344	1.77985	2.4881	0.736333	1.73398	1.34995	2.72678	0.876882	1.7881	0.733636	0.982273	0.976834	0.995633	1.04092	1.07952	1.46957	0.975715	2.64486	2.56017	1.9062	1.71705	1.93277	3.92331	0.868833	3.7732	1.67841	2.02883	1.73387
gJAX00487617	3.88782	4.12982	1.80514	0.730326	1.88133	1.63216	0.659186	1.89998	2.07116	1.5519	1.03999	0.48937	2.42984	2.73632	2.42776	2.72784	4.33239	1.71852	2.62411	3.90071	3.19711	1.36907	1.71191	2.5219	0.739458	1.72102	1.35951	2.75512	0.87455	1.83236	0.740534	0.9878	0.979866	0.994634	1.05393	1.05588	1.43611	0.984884	2.70302	2.59341	1.89823	1.70423	1.9414	4.04485	0.87276	3.74575	1.67093	2.09286	1.75487
mUNC020306643	3.91435	4.12783	1.81087	0.732856	1.87909	1.62268	0.644744	1.88783	2.05076	1.57271	1.04416	0.488367	2.39526	2.72832	2.42403	2.70364	4.29549	1.69786	2.60153	3.92475	3.19524	1.36039	1.67479	2.54174	0.741283	1.71423	1.36451	2.77097	0.872775	1.85739	0.744395	0.989888	0.981317	0.99418	1.06077	1.04353	1.41898	0.98876	2.73513	2.61084	1.89419	1.6977	1.94532	4.11155	0.875789	3.72885	1.66706	2.12688	1.76655
S6Y021637601	3.60124	4.17357	2.05704	0.470285	2.23404	0.815123	0.662737	1.61496	1.89628	1.55391	0.966338	0.614331	2.31152	1.68451	1.40924	1.93795	1.496	1.19923	2.0896	2.69934	3.12397	1.95553	1.22124	1.90412	1.36907	1.09347	1.62666	2.55265	0.617936	1.33179	1.29176	1.68912	0.87793	0.739926	0.823918	1.30671	3.26513	2.11286	2.06906	2.5545	1.10506	1.89106	1.12175	3.43972	0.741901	3.83902	0.870151	2.76523	1.7588
gJAX00487704	3.62067	4.21398	2.10015	0.494303	2.17562	0.801494	0.650623	1.63976	1.90535	1.55591	0.973093	0.600485	2.26701	1.72073	1.44318	1.87846	1.46663	1.23219	2.10041	2.74886	3.12461	1.98711	1.22913	1.87135	1.36565	1.08745	1.62356	2.55752	0.644177	1.32837	1.28704	1.70567	0.891708	0.731028	0.826362	1.25817	3.20734	2.15677	2.08201	2.55798	1.12046	1.88537	1.13814	3.41773	0.763881	3.86862	0.878108	2.77568	1.73499
S3J021653332	3.42578	3.81981	1.67395	0.283196	1.42833	0.789888	0.554803	2.05558	1.93482	1.60111	0.983781	0.585235	1.70814	1.75593	1.60501	1.26227	1.4142	1.08665	2.03551	2.72524	3.26544	1.34081	1.22467	1.95752	0.769227	1.44366	2.30172	3.28866	0.517893	1.34851	0.825318	1.2582	0.99521	0.976975	1.16587	1.06838	1.67022	0.84035	2.15218	2.83176	1.12039	1.72616	1.10801	3.36991	0.589918	3.51859	1.10653	2.08117	1.72773
S2J021672694	2.99499	4.09152	1.83147	0.260872	1.66646	0.703794	0.575514	2.09872	1.86813	1.69512	1.0296	0.713297	1.04103	1.85233	1.51173	0.82594	1.00709	1.12841	1.8205	2.86133	2.75003	1.49145	1.15257	2.1267	0.982422	1.40278	2.40533	3.31719	0.65717	1.39741	0.789186	1.13563	1.09039	0.897214	1.15185	1.25656	2.32377	1.14511	2.24375	2.84011	1.01882	1.6236	1.13371	2.83343	0.544925	3.59741	0.979161	2.06251	1.70323
gUNC2932119	2.89173	4.12137	1.8991	0.268703	1.75076	0.68496	0.572847	2.11289	1.83284	1.71239	1.03688	0.72437	0.94314	1.84219	1.40747	0.773445	0.916008	1.08164	1.73032	2.8357	2.6011	1.55858	1.12425	2.17072	1.05613	1.39424	2.35996	3.31555	0.672812	1.41157	0.817405	1.16111	1.11001	0.883842	1.14148	1.32772	2.51763	1.27653	2.26814	2.83831	0.960632	1.62222	1.14388	2.72552	0.55279	3.62829	0.925299	2.09533	1.7171
gUNC2935160	2.73532	4.1249	2.03972	0.296411	1.91891	0.653493	0.559698	2.13445	1.75058	1.74078	1.04702	0.719917	0.846434	1.7891	1.16564	0.741722	0.779826	0.950308	1.55023	2.74035	2.34229	1.69397	1.06082	2.25276	1.19353	1.38377	2.21514	3.31601	0.676886	1.44505	0.903426	1.26178	1.13702	0.868688	1.12142	1.46227	2.85646	1.54911	2.32066	2.83642	0.838567	1.64305	1.16664	2.5945	0.587224	3.67834	0.817614	2.19715	1.76392
S6J021689509	2.71954	4.10505	2.06025	0.298534	1.96396	0.620477	0.550799	2.11508	1.7158	1.75178	1.05566	0.717409	0.834783	1.79575	1.17591	0.730529	0.768082	0.957905	1.49864	2.74095	2.343	1.70339	1.03598	2.29059	1.19319	1.40371	2.21371	3.32122	0.686874	1.45997	0.903664	1.26512	1.16402	0.851914	1.12823	1.43909	2.82783	1.56528	2.34287	2.83867	0.844053	1.64312	1.19546	2.62538	0.59399	3.69127	0.82647	2.19742	1.75292
SAJ021699416	2.67036	4.12214	2.4295	0.578847	2.42999	0.554904	0.452799	2.13325	1.12979	1.59809	1.18655	0.75283	0.91893	2.56992	1.92421	1.14946	1.86332	1.44691	0.826942	3.57179	2.37734	1.84389	0.923426	3.1489	1.1788	1.95434	2.17664	3.52427	1.06444	1.93021	0.912755	1.28842	1.22975	0.762159	1.33159	1.38586	2.29848	1.6736	2.95805	2.89201	1.3517	1.65843	1.90547	3.39132	0.87092	4.01595	1.35746	2.19805	1.78226
gUNC2944490	2.66863	4.1169	2.44095	0.575423	2.41917	0.542155	0.457002	2.11787	1.13223	1.62254	1.18212	0.753537	0.918331	2.5669	1.9223	1.15264	1.87099	1.44871	0.832943	3.59954	2.35314	1.84222	0.919338	3.15781	1.1807	1.96519	2.17259	3.55794	1.06247	1.96755	0.91128	1.28605	1.22694	0.763677	1.3415	1.38489	2.26659	1.68288	3.00546	2.88953	1.3655	1.65454	1.90882	3.45836	0.875491	3.97826	1.35486	2.20006	1.78177
SBB021725481	2.66838	4.11408	2.44812	0.573598	2.4128	0.534763	0.459335	2.10995	1.13401	1.63718	1.17958	0.754123	0.91808	2.56544	1.9221	1.15396	1.87538	1.44985	0.836468	3.61554	2.33949	1.84094	0.916994	3.16276	1.18103	1.97242	2.17044	3.57641	1.06151	1.98932	0.910604	1.28521	1.22545	0.764758	1.34727	1.38479	2.24827	1.68796	3.03366	2.88744	1.37371	1.65257	1.91018	3.49701	0.877899	3.95467	1.3533	2.20137	1.78186
SS1021728498	2.66787	4.11192	2.45357	0.572286	2.40802	0.529276	0.461053	2.10405	1.1353	1.64814	1.17772	0.754583	0.91789	2.56429	1.92194	1.15493	1.87869	1.45073	0.83912	3.6272	2.3288	1.84001	0.915281	3.16641	1.18125	1.97784	2.16864	3.59007	1.06081	2.00579	0.910164	1.28456	1.22434	0.76557	1.35153	1.38471	2.2347	1.69173	3.05501	2.88569	1.37992	1.6512	1.9112	3.52591	0.879967	3.93667	1.35224	2.20196	1.78192
gUNC2953044	2.72768	3.98555	2.43644	0.545528	2.40594	0.489037	0.431656	2.08037	1.13368	1.67144	1.1162	0.791722	0.934053	2.51042	1.8614	1.16426	1.8937	1.46676	0.834009	3.67955	2.41388	1.84512	0.910441	3.20437	1.26067	1.93485	2.10189	3.58012	1.00897	2.07151	0.862082	1.32531	1.21457	0.729781	1.31747	1.40641	2.28716	1.65444	3.146	2.94103	1.33344	1.61907	1.90022	3.53573	0.944051	3.96176	1.3432	2.43159	1.74099
gUNCHS004803	2.81363	3.63645	2.39198	0.502577	2.39584	0.397795	0.370817	2.04044	1.13159	1.7316	0.967312	0.931938	0.97946	2.39128	1.74161	1.19144	1.93654	1.53635	0.8451	3.77041	2.54622	1.86372	0.902807	3.29053	1.4772	1.84765	1.94261	3.46633	0.909861	2.22518	0.772477	1.43309	1.19945	0.644207	1.24708	1.47441	2.40562	1.55555	3.38744	3.13411	1.20839	1.5485	1.88826	3.40907	1.09422	3.96598	1.32261	3.03607	1.65473
B10020044238	2.81029	3.41921	2.36572	0.494526	2.38525	0.352324	0.345642	2.03153	1.12963	1.76042	0.886688	1.03856	1.01029	2.33383	1.69751	1.21415	1.96339	1.59266	0.865823	3.78794	2.55737	1.87788	0.901018	3.3273	1.61218	1.81783	1.85793	3.34162	0.876738	2.29864	0.737756	1.49494	1.1976	0.597766	1.22818	1.51835	2.46034	1.49851	3.53402	3.27047	1.1337	1.51477	1.88949	3.23724	1.16955	3.9408	1.31244	3.37399	1.61373
SBR021781453	2.72749	3.10389	2.32602	0.50308	2.36693	0.294293	0.322042	2.03385	1.12811	1.79106	0.773306	1.2159	1.05865	2.27205	1.66313	1.25346	2.00375	1.69417	0.918098	3.76039	2.47918	1.90127	0.90787	3.35886	1.82039	1.79023	1.74805	3.1063	0.858796	2.3799	0.717174	1.5866	1.20057	0.532356	1.23093	1.5884	2.5097	1.42844	3.73767	3.48597	1.02668	1.47353	1.90203	2.87645	1.26257	3.88296	1.30059	3.79524	1.56479
gUNC2964223	2.70782	3.05781	2.31982	0.506335	2.36401	0.286304	0.320061	2.0363	1.12755	1.79398	0.756394	1.24458	1.06634	2.26403	1.6613	1.26011	2.01008	1.71155	0.928415	3.75033	2.45812	1.90478	0.909425	3.36111	1.85295	1.78746	1.73308	3.06756	0.859492	2.38953	0.717182	1.60093	1.20173	0.522898	1.23494	1.59976	2.51332	1.41982	3.76666	3.51801	1.01126	1.46807	1.90483	2.813	1.27504	3.87197	1.29917	3.84773	1.55845
SBH021805924	2.779	3.15689	2.16023	0.579564	2.38818	0.337782	0.303312	2.25145	1.42535	1.86464	0.700062	1.26494	1.03987	2.212	1.6982	1.43872	2.26807	1.78288	1.22148	3.93104	2.38353	1.88139	0.924114	3.38941	2.00199	1.78578	1.69929	2.92005	0.844368	2.55182	0.714162	1.64917	1.27184	0.529766	1.20507	1.54152	2.82782	1.4413	3.91293	3.61539	0.895729	1.49684	1.9249	2.42108	1.21438	3.62854	1.16476	3.96143	1.67415
SBT021816505	2.7828	3.17732	2.12814	0.592883	2.38913	0.354621	0.302966	2.2851	1.47032	1.87589	0.692489	1.266	1.04077	2.21037	1.71086	1.47001	2.31842	1.79757	1.27697	3.95942	2.37169	1.87421	0.931038	3.39189	2.02193	1.7881	1.69431	2.8986	0.845543	2.57012	0.714298	1.65583	1.28143	0.537754	1.20237	1.53712	2.86808	1.44486	3.93314	3.62663	0.884667	1.49518	1.92762	2.3623	1.20371	3.57971	1.1473	3.97379	1.69496
SSR021819552	2.78468	3.19705	2.09677	0.605723	2.38936	0.372182	0.303125	2.31648	1.51187	1.88641	0.685605	1.26671	1.04274	2.21019	1.72418	1.49996	2.36768	1.81218	1.331	3.98578	2.36042	1.8668	0.938489	3.3938	2.04	1.79081	1.68963	2.87861	0.847446	2.58559	0.714579	1.66196	1.29008	0.546652	1.20036	1.53407	2.90367	1.44813	3.95158	3.63642	0.875789	1.49218	1.9301	2.30784	1.19364	3.53203	1.13178	3.98443	1.71492
gICR1009	2.77839	3.26909	1.97717	0.653618	2.38506	0.447121	0.307295	2.4256	1.65316	1.92322	0.662623	1.26804	1.0583	2.21954	1.78211	1.61015	2.55705	1.87049	1.537	4.07573	2.31868	1.8359	0.971882	3.39736	2.0998	1.80436	1.67281	2.8077	0.860391	2.62681	0.716859	1.68309	1.31806	0.588337	1.19771	1.5315	3.01244	1.45877	4.01318	3.66583	0.855461	1.47024	1.93843	2.12007	1.15812	3.35091	1.08346	4.01568	1.78817
S3J021841101	2.76946	3.29975	1.92262	0.675113	2.38075	0.484833	0.310764	2.47092	1.71014	1.93856	0.653333	1.26847	1.06902	2.22808	1.81183	1.65889	2.64464	1.89865	1.63165	4.11183	2.2996	1.82071	0.989338	3.39736	2.12367	1.81194	1.6654	2.77683	0.86892	2.63774	0.718511	1.69203	1.32871	0.610709	1.19891	1.53437	3.05036	1.46268	4.03787	3.67616	0.851912	1.45539	1.94183	2.04221	1.14339	3.2687	1.06605	4.02629	1.82035
S3J021852202	2.75703	3.32883	1.86774	0.696608	2.37507	0.524734	0.315131	2.51414	1.76332	1.95317	0.644501	1.2691	1.08187	2.23899	1.84365	1.70719	2.73371	1.9281	1.72761	4.14516	2.28001	1.80489	1.00815	3.39644	2.14615	1.82032	1.65797	2.74609	0.879042	2.6443	0.720571	1.70081	1.33832	0.635044	1.20158	1.53955	3.08208	1.466	4.06102	3.68504	0.851396	1.43764	1.94509	1.9676	1.1295	3.18629	1.05101	4.03512	1.852
S2C021859097	2.74759	3.34592	1.8336	0.709937	2.37088	0.550507	0.318277	2.53989	1.79439	1.96186	0.639211	1.26967	1.09089	2.24688	1.86442	1.73692	2.78965	1.94704	1.78777	4.16438	2.26752	1.79479	1.02047	3.39543	2.1595	1.8259	1.65334	2.72695	0.886115	2.64621	0.722065	1.70622	1.34378	0.651057	1.204	1.54389	3.09871	1.46775	4.07468	3.68991	0.852521	1.4252	1.94707	1.92281	1.12134	3.13516	1.04283	4.03978	1.87134
mJAX00093867	2.73962	3.35824	1.80786	0.719971	2.36739	0.570406	0.320865	2.55875	1.8168	1.96821	0.635308	1.27022	1.09819	2.25337	1.88056	1.75918	2.8321	1.96165	1.83337	4.17806	2.2579	1.78706	1.03007	3.39443	2.1693	1.83028	1.64983	2.71247	0.891843	2.64657	0.723305	1.71029	1.34765	0.663557	1.20622	1.54772	3.10972	1.46891	4.08462	3.69326	0.854077	1.41512	1.94853	1.88977	1.11545	3.0967	1.03724	4.04287	1.88574
SBC021868182	2.73334	3.3669	1.78904	0.727296	2.36466	0.585198	0.322872	2.57223	1.83262	1.97273	0.632496	1.2707	1.10381	2.25841	1.89263	1.77536	2.86327	1.97252	1.86684	4.18761	2.25074	1.78136	1.03725	3.39358	2.17632	1.83358	1.64725	2.70184	0.896247	2.64624	0.724275	1.71327	1.35034	0.67292	1.20807	1.55084	3.11694	1.46967	4.09171	3.69556	0.855591	1.40736	1.94959	1.866	1.11129	3.06863	1.03347	4.04492	1.89616
gUNC2987801	2.69576	3.34187	1.78435	0.737356	2.36259	0.583494	0.324856	2.58085	1.83009	1.9717	0.619521	1.29834	1.11288	2.25633	1.90776	1.78574	2.87739	1.99721	1.89076	4.16442	2.21774	1.78414	1.03811	3.39098	2.20853	1.83636	1.63556	2.66093	0.908404	2.65487	0.730455	1.72716	1.35418	0.673435	1.22358	1.55901	3.10484	1.46769	4.11191	3.72115	0.851962	1.40539	1.95307	1.81151	1.12065	3.05694	1.03502	4.06259	1.89975
gUNC2998289	2.6995	3.34008	1.7822	0.737142	2.36285	0.583207	0.324406	2.58683	1.82971	1.9699	0.614716	1.30013	1.11476	2.25368	1.90843	1.786	2.88218	2.00583	1.89568	4.15953	2.21948	1.7841	1.03779	3.39282	2.21852	1.83156	1.6348	2.66791	0.909328	2.66132	0.731268	1.73583	1.35565	0.674471	1.22369	1.56278	3.1036	1.47114	4.11257	3.7147	0.853238	1.40463	1.95437	1.80662	1.12551	3.04808	1.0351	4.0665	1.90417
S3J021922102	2.70068	3.34083	1.78208	0.737024	2.36264	0.583702	0.32358	2.58774	1.82758	1.96981	0.614555	1.2997	1.11463	2.25168	1.9101	1.78606	2.88235	2.00521	1.89521	4.15834	2.22027	1.78636	1.03977	3.39272	2.21882	1.83274	1.6349	2.66854	0.908666	2.66155	0.731425	1.73625	1.35564	0.674566	1.22359	1.56257	3.10331	1.47131	4.11207	3.71357	0.854794	1.40461	1.95473	1.80651	1.12539	3.04789	1.03553	4.06687	1.90695
mJAX00488677	2.70093	3.34098	1.78206	0.736999	2.36259	0.583806	0.323406	2.58793	1.82713	1.96979	0.614521	1.29961	1.11461	2.25125	1.91045	1.78607	2.88238	2.00508	1.89511	4.15809	2.22044	1.78683	1.04019	3.3927	2.21888	1.83299	1.63492	2.66867	0.908526	2.6616	0.731458	1.73634	1.35563	0.674586	1.22357	1.56252	3.10325	1.47134	4.11196	3.71334	0.855122	1.4046	1.95481	1.80648	1.12537	3.04785	1.03562	4.06695	1.90754
SFC021948262	2.71466	3.34893	1.78083	0.735338	2.36276	0.589989	0.314506	2.59934	1.80184	1.96877	0.6127	1.29494	1.11334	2.22799	1.92949	1.7871	2.88424	1.99775	1.89006	4.14505	2.22951	1.81328	1.06269	3.39092	2.22165	1.84749	1.6346	2.67459	0.900991	2.66395	0.732715	1.74055	1.35587	0.676087	1.22328	1.56051	3.09806	1.47289	4.10543	3.6998	0.872976	1.40442	1.95881	1.80608	1.12336	3.04557	1.04044	4.07094	1.9415
SFJ021950001	2.71561	3.34948	1.78075	0.735227	2.36281	0.590413	0.313909	2.60014	1.80011	1.9687	0.612574	1.29462	1.11326	2.22638	1.9308	1.78716	2.88436	1.99723	1.88972	4.14414	2.23015	1.81511	1.06422	3.39079	2.22183	1.8485	1.6346	2.67499	0.900466	2.6641	0.732808	1.74083	1.35588	0.676188	1.22325	1.5604	3.09774	1.473	4.10496	3.69885	0.87422	1.40441	1.95906	1.80604	1.12323	3.04542	1.04079	4.07119	1.94381
S1L021951235	2.71631	3.34989	1.78068	0.735146	2.36286	0.590725	0.313472	2.60072	1.79883	1.96865	0.612481	1.29437	1.1132	2.22519	1.93177	1.78721	2.88445	1.99686	1.88946	4.14348	2.23063	1.81645	1.06535	3.39069	2.22197	1.84924	1.63459	2.67527	0.900079	2.66422	0.732876	1.74104	1.35589	0.676262	1.22323	1.56033	3.09751	1.47308	4.10462	3.69815	0.875136	1.4044	1.95925	1.80601	1.12314	3.04532	1.04104	4.07138	1.94551
SS6021955394	2.71854	3.35121	1.78049	0.734888	2.36303	0.591719	0.312085	2.60259	1.79476	1.96849	0.612184	1.2936	1.11299	2.22139	1.93485	1.78736	2.88473	1.99564	1.88866	4.14137	2.23214	1.82072	1.06894	3.39037	2.22239	1.85161	1.6346	2.67619	0.898841	2.66459	0.733098	1.7417	1.35591	0.676498	1.22317	1.5601	3.09679	1.47334	4.10352	3.6959	0.878066	1.40436	1.95984	1.80592	1.12284	3.04498	1.04186	4.07198	1.95092
gUNC3010578	2.7237	3.35427	1.78004	0.73431	2.36342	0.593997	0.308937	2.60693	1.78539	1.9681	0.611501	1.29181	1.11254	2.21267	1.9419	1.78771	2.88537	1.99286	1.88681	4.13654	2.23571	1.83054	1.07716	3.38963	2.22336	1.85705	1.63464	2.67826	0.895997	2.66541	0.73363	1.7432	1.35594	0.677035	1.22303	1.55962	3.09523	1.47392	4.10094	3.69069	0.884819	1.40426	1.96115	1.8057	1.12217	3.04421	1.04375	4.07331	1.9633
B10020049612	2.73459	3.36082	1.7791	0.733105	2.36464	0.598813	0.302439	2.61618	1.76553	1.96725	0.610036	1.28791	1.11159	2.19413	1.95683	1.78841	2.88665	1.98686	1.88288	4.12628	2.24336	1.8512	1.09436	3.38801	2.22534	1.86863	1.63497	2.68245	0.889888	2.66712	0.734855	1.74635	1.35599	0.678161	1.22268	1.55891	3.09224	1.47519	4.09529	3.67951	0.899212	1.40402	1.9637	1.80518	1.12078	3.04266	1.04787	4.07594	1.9892
mbackupJAX00094100	2.73606	3.36172	1.77897	0.732947	2.36486	0.599458	0.301585	2.61743	1.76287	1.96713	0.609839	1.28738	1.11146	2.19162	1.95883	1.7885	2.88681	1.98605	1.88236	4.1249	2.24441	1.85397	1.09666	3.38778	2.2256	1.87019	1.63503	2.683	0.889059	2.66735	0.735026	1.74677	1.35599	0.67831	1.22263	1.55885	3.09188	1.47537	4.09451	3.67799	0.901162	1.40398	1.96402	1.8051	1.12061	3.04246	1.04844	4.07627	1.99266
gUNCHS004928	2.79452	3.39434	1.77397	0.731909	2.38146	0.624979	0.273441	2.66653	1.66211	1.95932	0.595221	1.26684	1.11537	2.09008	2.043	1.80356	2.89997	1.96142	1.87605	4.07346	2.28336	1.96166	1.18503	3.38795	2.24967	1.93921	1.63917	2.71173	0.855088	2.67383	0.746991	1.7612	1.35915	0.683748	1.22236	1.55695	3.06863	1.48209	4.05757	3.62414	0.980475	1.40121	1.97349	1.79933	1.10801	3.03876	1.07533	4.1059	2.12844
B10020051054	2.79767	3.39663	1.77385	0.731884	2.38258	0.626436	0.272023	2.66888	1.65624	1.95909	0.594705	1.26549	1.11537	2.08441	2.04772	1.80435	2.9003	1.95917	1.87523	4.07096	2.28581	1.96767	1.18995	3.38777	2.25019	1.94343	1.63964	2.71313	0.853048	2.67368	0.747838	1.76147	1.3592	0.683908	1.22206	1.55684	3.06769	1.48226	4.05543	3.62126	0.985133	1.40108	1.97368	1.79889	1.10688	3.03906	1.07698	4.10711	2.13576
SBT022045776	2.79958	3.39803	1.77377	0.73187	2.38329	0.627319	0.271172	2.67031	1.65269	1.95895	0.594392	1.26467	1.11537	2.08096	2.05059	1.80483	2.9005	1.9578	1.87473	4.06944	2.2873	1.97132	1.19292	3.38766	2.25049	1.94599	1.63994	2.71397	0.851805	2.67358	0.748354	1.76163	1.35923	0.684004	1.22187	1.5568	3.06715	1.48237	4.05412	3.6195	0.98797	1.401	1.97379	1.79862	1.10621	3.03924	1.07798	4.10784	2.14019
gUNC3043685	2.81079	3.4086	1.77157	0.731907	2.38723	0.632979	0.265966	2.67839	1.63021	1.9583	0.592747	1.25682	1.11818	2.06017	2.07071	1.81129	2.904	1.94908	1.87329	4.06003	2.2962	1.99262	1.21439	3.38707	2.25269	1.96294	1.64156	2.72264	0.84361	2.67291	0.752622	1.76342	1.35825	0.686871	1.22188	1.55607	3.06401	1.48324	4.04413	3.6112	1.00643	1.40204	1.97461	1.79718	1.10236	3.04021	1.08396	4.11222	2.16821
S3R022073208	2.81878	3.41638	1.77002	0.73194	2.39073	0.637117	0.262435	2.68401	1.61405	1.95779	0.591596	1.25117	1.12026	2.04535	2.08509	1.816	2.90654	1.94277	1.87227	4.05327	2.30268	2.00798	1.22948	3.38645	2.25423	1.97498	1.64273	2.72872	0.837666	2.67245	0.755849	1.76463	1.35757	0.688954	1.22188	1.55553	3.06202	1.48385	4.03673	3.60498	1.01992	1.40273	1.97509	1.79615	1.09967	3.04091	1.08858	4.11518	2.18832
gUNC3051114	2.81878	3.41638	1.77002	0.73194	2.39073	0.637117	0.262435	2.68401	1.61405	1.95779	0.591596	1.25117	1.12026	2.04535	2.08509	1.816	2.90654	1.94277	1.87227	4.05327	2.30268	2.00798	1.22948	3.38645	2.25423	1.97498	1.64273	2.72872	0.837666	2.67245	0.755849	1.76463	1.35757	0.688954	1.22188	1.55553	3.06202	1.48385	4.03673	3.60498	1.01992	1.40273	1.97509	1.79615	1.09967	3.04091	1.08858	4.11518	2.18832
SFT022079038	2.82	3.41757	1.76978	0.731953	2.39126	0.637748	0.261911	2.68487	1.6116	1.95772	0.591419	1.25031	1.12057	2.0431	2.08726	1.81671	2.90692	1.94181	1.87213	4.05226	2.30369	2.01031	1.23176	3.38637	2.25446	1.9768	1.64291	2.72964	0.836762	2.67238	0.756348	1.76482	1.35747	0.689266	1.22188	1.55546	3.06174	1.48394	4.03559	3.60403	1.02198	1.40283	1.97515	1.79599	1.09927	3.04102	1.08929	4.11563	2.19136
S1J022085299	2.82196	3.41949	1.7694	0.731974	2.39207	0.638758	0.261079	2.68626	1.60765	1.95759	0.591132	1.24891	1.12109	2.03951	2.09073	1.81786	2.90754	1.94027	1.87189	4.05067	2.30533	2.01401	1.2354	3.38623	2.25484	1.9797	1.64322	2.7311	0.835317	2.67226	0.757159	1.76513	1.35733	0.689765	1.22187	1.55533	3.06128	1.48408	4.03378	3.6025	1.02527	1.40299	1.97524	1.79573	1.09861	3.04119	1.09041	4.11634	2.19623
gJAX00489448	2.82368	3.42118	1.76907	0.731994	2.39281	0.639642	0.260355	2.68749	1.6042	1.95748	0.59088	1.24769	1.12153	2.03636	2.09378	1.81886	2.90808	1.93893	1.87168	4.04926	2.30678	2.01726	1.23859	3.38612	2.25516	1.98224	1.64349	2.73238	0.834045	2.67216	0.757872	1.76539	1.35721	0.690202	1.22187	1.55524	3.0609	1.48421	4.03218	3.60116	1.02816	1.40312	1.9753	1.7955	1.09805	3.04134	1.09141	4.11695	2.20049
mUNC3068322	2.84478	3.45247	1.76489	0.727289	2.40845	0.656036	0.249719	2.70975	1.55401	1.95408	0.590693	1.23032	1.13182	1.99414	2.14573	1.84508	2.92413	1.92509	1.87094	4.03157	2.33043	2.0664	1.28858	3.38275	2.26124	2.02147	1.64801	2.75436	0.813293	2.67046	0.769729	1.76866	1.34576	0.69815	1.22358	1.55445	3.05641	1.48502	3.99919	3.57924	1.07688	1.40711	1.98447	1.79492	1.09145	3.04423	1.10792	4.12498	2.26319
gUNC3077062	1.62904	4.16101	1.44094	0.594014	1.42804	1.38272	0.530245	2.41236	2.08868	2.2574	1.49799	1.84998	1.97818	2.10115	2.06177	3.20841	2.98695	2.51396	2.2269	3.74555	2.13822	0.912336	1.29356	3.13288	3.22562	2.01354	0.84772	3.33744	1.16494	2.11835	0.710417	1.94317	2.92446	1.29681	1.43506	1.24021	2.41125	0.982339	4.70642	4.35394	1.56944	1.93945	1.93334	2.40842	1.13788	2.73149	0.862141	4.04894	2.18328
gUNC3088407	1.62813	4.16478	1.43907	0.590364	1.4402	1.38819	0.532958	2.41396	2.07484	2.25541	1.49466	1.84477	1.98121	2.09299	2.06264	3.21276	2.98093	2.50888	2.22825	3.73338	2.14691	0.916042	1.2982	3.14008	3.22675	2.02222	0.846968	3.33865	1.15921	2.11837	0.713155	1.94363	2.9166	1.29821	1.4364	1.24471	2.40746	0.976427	4.70612	4.34828	1.57705	1.93943	1.93891	2.40935	1.13461	2.72874	0.861504	4.0495	2.19474
gUNC3090814	1.62808	4.1658	1.439	0.589977	1.44136	1.38902	0.533732	2.41483	2.07132	2.25498	1.49389	1.84358	1.98181	2.09098	2.06397	3.21335	2.9806	2.50821	2.22859	3.73191	2.14845	0.917031	1.29938	3.14066	3.22721	2.02394	0.84718	3.33937	1.15797	2.11856	0.713695	1.94374	2.91593	1.29838	1.43647	1.24575	2.40698	0.976187	4.70508	4.34656	1.57878	1.93899	1.93918	2.40916	1.1338	2.72812	0.86182	4.05006	2.19771
SBH022193729	1.62807	4.16605	1.43898	0.589885	1.44163	1.38922	0.533916	2.41504	2.07047	2.25487	1.49371	1.84329	1.98195	2.0905	2.06429	3.21348	2.98053	2.50806	2.22867	3.73156	2.14881	0.917269	1.29966	3.14079	3.22732	2.02435	0.847227	3.33955	1.15768	2.11861	0.713825	1.94377	2.91577	1.29842	1.43649	1.24599	2.40685	0.976132	4.70483	4.34616	1.5792	1.93889	1.93924	2.40911	1.13361	2.72797	0.861901	4.05019	2.19842
gUNC3103316	1.62728	4.19376	1.43668	0.578682	1.47677	1.40903	0.553787	2.43733	1.98279	2.24338	1.47436	1.81232	1.9968	2.0407	2.09715	3.22808	2.97063	2.49159	2.23898	3.69398	2.18782	0.942594	1.32874	3.15694	3.23802	2.06744	0.853879	3.35552	1.12607	2.1228	0.727874	1.94634	2.8965	1.30278	1.43832	1.27445	2.39806	0.969487	4.67717	4.30534	1.62331	1.9275	1.94655	2.4036	1.11421	2.71225	0.870476	4.06325	2.27045
gUNC3104097	1.62725	4.1956	1.4365	0.577844	1.47948	1.41024	0.55509	2.43878	1.97729	2.24259	1.47312	1.8103	1.99774	2.03756	2.09919	3.22904	2.96982	2.49056	2.23978	3.69152	2.19038	0.944231	1.33055	3.15816	3.23866	2.07022	0.854427	3.35639	1.12401	2.12299	0.728802	1.94649	2.89504	1.30305	1.43844	1.27648	2.39777	0.968997	4.67532	4.30287	1.62616	1.92671	1.94712	2.40324	1.11304	2.71126	0.871031	4.06404	2.27488
gJAX00490113	1.62698	4.21788	1.43423	0.567008	1.51482	1.42356	0.569874	2.45457	1.9155	2.23312	1.45924	1.78776	2.00817	2.00272	2.12165	3.2403	2.9588	2.47881	2.24977	3.66258	2.21955	0.962935	1.35071	3.17394	3.24557	2.10159	0.861571	3.36516	1.10069	2.12471	0.73978	1.9481	2.87688	1.30604	1.43971	1.30077	2.39623	0.962771	4.65419	4.27702	1.65868	1.91748	1.95463	2.39894	1.10031	2.69995	0.877556	4.07276	2.32411
SFJ022279637	1.62688	4.23083	1.43282	0.559727	1.53868	1.43047	0.578179	2.46331	1.8823	2.22743	1.45164	1.77558	2.01387	1.98402	2.13338	3.2468	2.95089	2.47251	2.25662	3.64596	2.23609	0.97335	1.36142	3.18468	3.24911	2.11902	0.866583	3.36917	1.08769	2.12503	0.74622	1.9489	2.86467	1.30763	1.4404	1.31569	2.39735	0.958711	4.64247	4.2642	1.67658	1.91179	1.95994	2.39649	1.09374	2.69383	0.881159	4.07764	2.3504
mUNC3118371	1.62683	4.23673	1.43216	0.556144	1.55039	1.43342	0.581875	2.46722	1.86785	2.22478	1.4483	1.77028	2.01637	1.97583	2.13842	3.24976	2.94688	2.46978	2.26002	3.63843	2.24357	0.977951	1.36607	3.19003	3.25062	2.12679	0.869127	3.37078	1.0819	2.125	0.749143	1.94925	2.85863	1.30831	1.4407	1.32275	2.39836	0.956742	4.6373	4.25896	1.68446	1.90912	1.96261	2.39539	1.09095	2.69116	0.882705	4.07987	2.36182
UNC3120836	1.62683	4.24199	1.43236	0.552887	1.56071	1.43586	0.584981	2.47085	1.85572	2.22213	1.44547	1.76603	2.01791	1.96971	2.14253	3.25163	2.94319	2.46805	2.26361	3.63228	2.25036	0.982337	1.3694	3.1948	3.2518	2.13267	0.871834	3.37133	1.07748	2.12489	0.752164	1.94985	2.85344	1.30867	1.4402	1.32855	2.399	0.95477	4.63353	4.25432	1.6914	1.90616	1.96465	2.39366	1.08813	2.6886	0.883803	4.08172	2.37194
mUNC3124756	1.62492	4.25932	1.4342	0.536664	1.61008	1.44137	0.597177	2.48857	1.807	2.20618	1.43537	1.74957	2.0235	1.94238	2.16089	3.25826	2.92669	2.46185	2.28304	3.60147	2.27833	0.999193	1.3834	3.21863	3.25513	2.15727	0.885407	3.37346	1.06003	2.12422	0.764565	1.95109	2.82334	1.30861	1.43697	1.35504	2.40412	0.94575	4.62059	4.23948	1.718	1.89277	1.974	2.38512	1.07867	2.67755	0.887668	4.09026	2.41169
SBC022343175	1.61575	4.63928	1.26133	0.450324	2.62678	1.00966	1.09604	2.97895	2.30172	1.85601	1.92635	1.82417	2.82975	1.87833	2.70589	4.66757	4.01345	3.26847	4.01675	4.08167	2.56798	1.1508	2.17346	3.56919	4.79265	2.77139	1.69267	3.51834	1.01658	2.22351	0.872345	1.69176	3.93671	1.46476	1.41767	1.8561	1.95707	1.69687	4.61563	4.92285	2.54381	1.83111	2.01959	1.6437	1.00469	2.1264	1.02043	4.50825	2.0458
S2J022346383	1.61606	4.60126	1.23602	0.477313	2.68224	0.994067	1.13125	2.99489	2.30203	1.83882	1.94442	1.83869	2.86613	1.87361	2.71287	4.69573	4.0653	3.29488	4.08156	4.09132	2.59324	1.16525	2.19373	3.58114	4.82239	2.79095	1.72141	3.51759	1.01216	2.2187	0.886102	1.67075	3.95855	1.46594	1.4211	1.85578	1.90451	1.70673	4.60269	4.91979	2.58527	1.83501	2.02138	1.61782	1.00334	2.08516	1.02524	4.52694	1.99147
UNC020395186	1.61607	4.60028	1.23542	0.477994	2.68352	0.993709	1.13209	2.99522	2.302	1.83842	1.94483	1.83903	2.86697	1.8735	2.71299	4.69631	4.06653	3.29548	4.08303	4.09151	2.59384	1.1656	2.19418	3.58141	4.82299	2.79138	1.72203	3.51757	1.01206	2.21858	0.886435	1.67026	3.95898	1.46596	1.42118	1.85572	1.90327	1.70691	4.60237	4.91965	2.58623	1.83513	2.02141	1.61725	1.00332	2.08421	1.02535	4.52736	1.99019
mUNC020395186	1.61607	4.60028	1.23542	0.477994	2.68352	0.993709	1.13209	2.99522	2.302	1.83842	1.94483	1.83903	2.86697	1.8735	2.71299	4.69631	4.06653	3.29548	4.08303	4.09151	2.59384	1.1656	2.19418	3.58141	4.82299	2.79138	1.72203	3.51757	1.01206	2.21858	0.886435	1.67026	3.95898	1.46596	1.42118	1.85572	1.90327	1.70691	4.60237	4.91965	2.58623	1.83513	2.02141	1.61725	1.00332	2.08421	1.02535	4.52736	1.99019
S2J022372552	1.5729	4.50354	1.18773	0.471814	2.73009	1.04991	1.19381	3.01826	2.21146	1.78554	1.94576	1.794	2.86926	1.81285	2.72384	4.62719	4.115	3.25253	4.10235	3.9186	2.63889	1.21761	2.22281	3.58272	4.7787	2.82985	1.70976	3.50254	0.992315	2.18078	0.886967	1.63617	4.20029	1.46652	1.30833	1.88764	1.91256	1.78415	4.49953	4.82298	2.76204	1.81691	2.01538	1.58286	1.05697	1.86967	1.02367	4.45067	1.99149
gUNC3152204	1.50071	4.1257	1.18347	0.478222	0.633554	1.03166	1.2429	3.07255	3.78715	1.79677	2.12468	1.69056	2.84098	1.69857	3.13421	4.3419	4.09639	3.63233	3.57187	4.28163	2.26515	2.41318	2.69207	1.51798	4.68407	2.75148	1.1601	3.81473	1.02061	2.05677	1.05186	1.80419	4.19884	1.54002	1.3002	1.53561	1.28346	1.98115	3.42049	5.27847	3.00541	1.83223	1.45015	1.78606	1.77434	2.34973	1.26526	4.43413	1.8625
gUNC3159715	1.57271	4.02355	1.70798	0.556483	1.0135	1.31563	1.33021	2.94971	2.06597	1.36269	2.01974	1.46433	4.0237	1.49508	2.8904	5.9777	4.96359	3.17067	3.49773	3.77548	2.99141	1.92116	2.28879	1.72707	4.7008	2.58585	1.15962	3.54314	0.967488	2.35892	1.43326	2.18314	4.45629	1.50379	1.08501	1.88591	2.05768	2.86315	3.18132	3.64693	3.16778	1.98279	0.932177	2.57927	1.682	1.91962	1.11729	5.50154	2.14019
SS1022430815	1.46882	4.03467	1.35669	0.492728	1.22645	1.549	1.33975	2.97908	2.0255	1.34502	1.9654	1.43203	3.70543	1.47059	2.8241	5.45511	4.74439	3.0695	3.38917	3.79036	2.97591	1.68313	2.34266	1.66917	4.4564	2.58159	1.22618	3.59228	0.972263	2.18103	1.21454	1.96287	4.56242	1.50113	1.02917	1.86487	2.14638	2.99109	3.09865	3.63742	3.27016	2.11138	0.952602	2.23557	1.72194	1.54001	1.06977	5.04295	2.17945
gUNC3168121	1.54902	4.19688	1.30176	0.499655	1.25087	1.31802	1.33643	3.10524	2.60254	1.48799	2.11193	1.72678	2.75726	1.47398	3.02993	4.26226	4.00787	3.08411	3.39291	3.52124	2.33975	2.12276	2.30412	1.59922	4.25277	2.60417	1.25304	3.77495	0.954543	1.98528	1.04933	1.47076	4.96107	1.4249	1.03809	1.68558	1.46781	2.12732	3.16122	5.05387	3.23313	1.85118	2.15943	1.47731	1.27173	1.3991	1.112	4.18277	2.36295
S2J022453030	1.49966	4.10207	1.4657	0.466415	0.878089	1.39696	1.77508	3.07609	2.02186	1.88682	2.57112	1.76882	2.83295	2.23019	2.94511	4.2281	4.07631	3.02207	3.43789	3.88901	2.47529	1.67445	2.38438	1.5709	5.20775	2.6184	1.52649	3.42216	0.957866	2.56055	1.62648	1.75295	4.84717	2.64553	0.957386	1.66741	1.22544	2.61669	3.05242	3.56391	3.3168	1.77975	1.30279	1.6621	1.31166	1.41375	1.10241	4.07529	1.90875
mUNC3175666	1.51707	4.10579	1.51948	0.462441	0.930103	1.48397	1.79727	3.09002	1.98912	1.87839	2.56909	1.7734	2.81626	2.21282	2.98255	4.21374	4.09274	2.96458	3.4131	3.86683	2.56197	1.561	2.32195	1.58382	5.0877	2.63338	1.5361	3.39957	0.952323	2.56087	1.55866	1.73218	4.98547	2.62472	0.913482	1.73916	1.20664	2.71778	2.93014	3.54241	3.36562	1.78443	1.29297	1.67563	1.33896	1.29968	1.12816	4.12469	1.95966
gUNC3179577	1.53206	4.1049	1.56083	0.460882	0.967117	1.53773	1.81389	3.09591	1.96106	1.87228	2.56832	1.7745	2.80395	2.19953	3.00305	4.20115	4.10178	2.92067	3.39417	3.85366	2.62118	1.4907	2.27683	1.59208	5.0028	2.636	1.54325	3.38311	0.94564	2.56018	1.51723	1.71884	5.0769	2.6107	0.88577	1.78799	1.19815	2.78658	2.83956	3.53149	3.3809	1.79211	1.28776	1.69037	1.35746	1.22283	1.1467	4.16141	1.98753
SBH022499235	1.55694	4.09824	1.62396	0.460415	1.01924	1.60136	1.83993	3.09808	1.91544	1.86486	2.56587	1.77235	2.78413	2.1777	3.02448	4.17896	4.10951	2.85592	3.36599	3.84004	2.69929	1.41318	2.21462	1.60218	4.88363	2.62889	1.55163	3.35987	0.932479	2.55797	1.46723	1.70061	5.1955	2.5929	0.85174	1.85431	1.19348	2.87366	2.70565	3.52164	3.37727	1.80716	1.27721	1.71536	1.38178	1.11863	1.17362	4.2131	2.01579
gUNC3184173	1.60589	4.06611	1.73937	0.464143	1.09736	1.68347	1.88177	3.08578	1.8241	1.84466	2.57167	1.77267	2.75962	2.13915	3.03988	4.13237	4.11823	2.74264	3.31461	3.80382	2.82162	1.29271	2.1009	1.61375	4.68608	2.591	1.57674	3.32266	0.90267	2.55369	1.39091	1.68463	5.38383	2.55486	0.801751	1.95431	1.19793	3.03655	2.46948	3.52599	3.31283	1.84923	1.28413	1.77875	1.41615	0.958034	1.21919	4.29536	2.03481
S2H022509582	1.61011	4.05359	1.74553	0.464197	1.10656	1.68148	1.88589	3.08251	1.81041	1.84234	2.5723	1.77071	2.76741	2.12994	3.04288	4.15274	4.12821	2.73971	3.31489	3.79924	2.84154	1.2798	2.08702	1.61461	4.68279	2.5821	1.57953	3.31738	0.894545	2.55955	1.38584	1.68842	5.38267	2.55187	0.8018	1.96566	1.19832	3.05084	2.45173	3.52519	3.30327	1.85083	1.28218	1.79128	1.41959	0.9584	1.22321	4.31397	2.03592
gUNC3194074	1.63074	3.98806	1.77685	0.465687	1.14789	1.66397	1.90567	3.06172	1.74175	1.82975	2.57528	1.75994	2.81108	2.0865	3.05042	4.25483	4.17822	2.72427	3.31685	3.77354	2.93388	1.22531	2.01873	1.61729	4.67182	2.53225	1.5925	3.29258	0.854271	2.58762	1.36522	1.71141	5.37603	2.53802	0.802085	2.01554	1.20342	3.12163	2.36631	3.52441	3.24396	1.86129	1.2755	1.85734	1.43761	0.961912	1.24195	4.40155	2.03247
S2R022539142	1.63066	3.98762	1.77668	0.465686	1.14797	1.66385	1.90573	3.06167	1.74159	1.82954	2.57559	1.76003	2.81153	2.0866	3.05033	4.25517	4.1785	2.72412	3.31697	3.77334	2.93394	1.22486	2.0186	1.61721	4.67221	2.53259	1.59264	3.29275	0.854232	2.58766	1.36502	1.71164	5.37597	2.53795	0.802029	2.0156	1.2033	3.12222	2.3663	3.52456	3.24379	1.86141	1.27574	1.85749	1.43787	0.961959	1.24199	4.40177	2.03239
SFT022540510	1.63065	3.98752	1.77664	0.465686	1.14798	1.66383	1.90574	3.06166	1.74156	1.82949	2.57565	1.76005	2.81163	2.08663	3.05031	4.25524	4.17857	2.72409	3.31699	3.7733	2.93395	1.22476	2.01857	1.6172	4.67229	2.53266	1.59267	3.29279	0.854224	2.58767	1.36497	1.71169	5.37596	2.53794	0.802017	2.01562	1.20327	3.12236	2.3663	3.5246	3.24375	1.86144	1.2758	1.85753	1.43793	0.96197	1.24199	4.40182	2.03237
SBB022550690	1.63039	3.98598	1.77603	0.465685	1.14825	1.66344	1.90596	3.06149	1.74104	1.82876	2.57671	1.76035	2.81317	2.08698	3.05	4.2564	4.17954	2.72359	3.31738	3.77261	2.93416	1.22322	2.01814	1.61692	4.67361	2.53382	1.59314	3.29336	0.854093	2.58782	1.36428	1.71245	5.37575	2.53771	0.801831	2.01582	1.20287	3.12437	2.36625	3.52513	3.24317	1.86187	1.27659	1.85803	1.43885	0.962134	1.24211	4.40254	2.03208
mUNC3202883	1.62941	3.9798	1.7737	0.465702	1.14938	1.66184	1.90691	3.06072	1.73891	1.82589	2.58084	1.76152	2.81934	2.08838	3.04876	4.26104	4.18344	2.72173	3.31893	3.76994	2.93497	1.21724	2.01644	1.61585	4.67878	2.53832	1.59493	3.29569	0.853584	2.58836	1.36143	1.71548	5.37484	2.5368	0.801121	2.01666	1.20144	3.13234	2.36604	3.52724	3.24092	1.86354	1.27967	1.86001	1.44247	0.962761	1.24255	4.40539	2.03092
gUNC3205421	1.62908	3.97771	1.77293	0.465711	1.14975	1.66129	1.90721	3.06047	1.7382	1.82493	2.58219	1.76191	2.82141	2.08886	3.04834	4.26258	4.18475	2.72115	3.31944	3.76905	2.93524	1.21528	2.0159	1.61549	4.68049	2.53983	1.59551	3.29647	0.85343	2.58853	1.36044	1.71649	5.37452	2.5365	0.800893	2.01695	1.20103	3.13499	2.36599	3.52795	3.24021	1.86409	1.28067	1.86064	1.44368	0.962964	1.2427	4.4063	2.03054
B10020064841	1.62859	3.97488	1.77229	0.465785	1.15006	1.66068	1.90764	3.06013	1.73728	1.82349	2.58433	1.76238	2.82493	2.08932	3.04768	4.26522	4.18718	2.72023	3.32025	3.76774	2.93577	1.21267	2.01487	1.61488	4.68288	2.54202	1.59627	3.29843	0.853136	2.58878	1.35985	1.71851	5.37412	2.53599	0.800478	2.01772	1.19996	3.13904	2.36577	3.52907	3.23909	1.86504	1.28219	1.8618	1.44535	0.963173	1.24265	4.40767	2.03025
gUNC3214809	1.62805	3.97164	1.77159	0.465877	1.15044	1.65996	1.90817	3.05972	1.73624	1.82187	2.58672	1.76289	2.82889	2.08984	3.04692	4.2682	4.18994	2.71925	3.32117	3.76628	2.93637	1.20976	2.01373	1.61421	4.68555	2.54447	1.59708	3.30064	0.852809	2.58905	1.35911	1.72075	5.37364	2.53541	0.800022	2.01858	1.19884	3.14357	2.36551	3.53031	3.23786	1.86608	1.28386	1.86307	1.44724	0.963397	1.2426	4.40922	2.02993
S6Y022619844	1.62804	3.9706	1.77128	0.46594	1.15059	1.65981	1.90857	3.05949	1.73611	1.82144	2.58743	1.76273	2.82948	2.08973	3.04686	4.26872	4.1903	2.71919	3.32145	3.7661	2.93653	1.20978	2.01383	1.61399	4.68605	2.5452	1.59712	3.30113	0.852831	2.58911	1.35958	1.721	5.37331	2.53523	0.800027	2.01885	1.19864	3.14437	2.36542	3.53044	3.23754	1.86612	1.28376	1.86334	1.44773	0.963456	1.24253	4.40971	2.03004
gUNC3223501	1.6281	3.97038	1.77125	0.466042	1.15053	1.66026	1.90854	3.05966	1.73611	1.82139	2.58796	1.76257	2.83003	2.08977	3.04726	4.26921	4.19049	2.71945	3.32159	3.76639	2.93695	1.20966	2.01387	1.61387	4.6865	2.54547	1.59726	3.30139	0.85307	2.5892	1.36012	1.72128	5.3729	2.53458	0.800104	2.01884	1.19877	3.14562	2.36566	3.53062	3.23685	1.86619	1.28405	1.86384	1.44795	0.96343	1.24247	4.40978	2.03066
mUNC020087824	1.58944	3.97662	1.75801	0.488208	1.15344	1.70121	1.91949	3.09643	1.76079	1.82671	2.73336	1.72938	2.91755	2.14449	3.12036	4.29753	4.16343	2.79971	3.34361	3.79579	2.94783	1.20849	2.0157	1.62042	4.68952	2.60565	1.59232	3.28563	0.87163	2.58168	1.37646	1.718	5.2852	2.49554	0.818685	2.02959	1.16243	3.25103	2.36916	3.68835	3.18968	1.85756	1.27923	1.89772	1.45853	0.970199	1.24313	4.43858	2.07741
gUNC3230084	1.58389	3.97522	1.75652	0.491849	1.15385	1.70686	1.92057	3.10198	1.76357	1.82731	2.75542	1.72436	2.93005	2.153	3.13115	4.29917	4.15766	2.81163	3.34511	3.79947	2.94978	1.20826	2.0152	1.62159	4.68805	2.61474	1.5922	3.28302	0.875165	2.58001	1.37945	1.71752	5.26826	2.48883	0.82167	2.03119	1.15724	3.26682	2.36973	3.71161	3.1812	1.85509	1.27855	1.90337	1.46035	0.971696	1.24321	4.44314	2.08473
SBT022654821	1.57934	3.97358	1.75538	0.494918	1.1542	1.71141	1.92134	3.10656	1.76565	1.82777	2.77369	1.72022	2.94025	2.16011	3.14004	4.29997	4.15253	2.82143	3.34596	3.80237	2.95145	1.20806	2.01461	1.6226	4.68644	2.62227	1.59224	3.2808	0.878245	2.57852	1.38202	1.71712	5.25347	2.48311	0.824184	2.03251	1.15301	3.27988	2.37021	3.73075	3.1739	1.85281	1.27801	1.90816	1.4619	0.973036	1.24326	4.44698	2.09084
S6Y022660828	1.57284	3.97052	1.75388	0.499456	1.15469	1.7178	1.92224	3.11315	1.76834	1.82837	2.80016	1.71423	2.95474	2.17052	3.15279	4.30014	4.14443	2.8355	3.34653	3.80623	2.95397	1.20777	2.01345	1.62414	4.68344	2.63311	1.59254	3.27743	0.882961	2.5762	1.38583	1.71654	5.23085	2.47475	0.827889	2.03439	1.14698	3.29869	2.37094	3.7583	3.16283	1.84912	1.2772	1.91525	1.46421	0.97515	1.24336	4.45262	2.09971
gUNCHS005211	1.57032	3.96886	1.75347	0.501233	1.15485	1.72018	1.92281	3.11562	1.76935	1.82999	2.81061	1.71273	2.96012	2.17424	3.15766	4.29993	4.14105	2.84101	3.34681	3.80926	2.95575	1.20789	2.01328	1.62483	4.68098	2.63794	1.59253	3.27625	0.885017	2.57693	1.38736	1.71667	5.2216	2.47067	0.829425	2.03535	1.14409	3.30705	2.37165	3.76875	3.15847	1.84776	1.27656	1.91868	1.46516	0.975903	1.24338	4.45522	2.10339
gUNC3234516	1.56962	3.96837	1.75336	0.501732	1.15489	1.72084	1.92297	3.11631	1.76962	1.83044	2.81352	1.71232	2.9616	2.17527	3.15902	4.29984	4.14008	2.84254	3.34686	3.81009	2.95624	1.20792	2.01322	1.62502	4.68027	2.63928	1.59253	3.27592	0.885598	2.57712	1.38779	1.71671	5.21899	2.46954	0.829855	2.03562	1.14329	3.30938	2.37185	3.77165	3.15724	1.84736	1.27638	1.91964	1.46542	0.976118	1.24339	4.45595	2.10442
mUNC020089575	1.56059	3.96166	1.7519	0.508433	1.15545	1.72884	1.92439	3.1248	1.77265	1.83696	2.8512	1.70949	2.98211	2.18829	3.17719	4.29727	4.12711	2.86207	3.34612	3.82119	2.96318	1.20881	2.01109	1.62833	4.67159	2.65955	1.59511	3.2722	0.893932	2.58052	1.39365	1.71471	5.18367	2.45334	0.83447	2.04152	1.13307	3.33945	2.3759	3.8082	3.14102	1.84095	1.27439	1.93268	1.46899	0.979111	1.24135	4.46623	2.11968
UNC3239202	1.56059	3.96166	1.7519	0.508433	1.15545	1.72884	1.92439	3.1248	1.77265	1.83696	2.8512	1.70949	2.98211	2.18829	3.17719	4.29727	4.12711	2.86207	3.34612	3.82119	2.96318	1.20881	2.01109	1.62833	4.67159	2.65955	1.59511	3.2722	0.893932	2.58052	1.39365	1.71471	5.18367	2.45334	0.83447	2.04152	1.13307	3.33945	2.3759	3.8082	3.14102	1.84095	1.27439	1.93268	1.46899	0.979111	1.24135	4.46623	2.11968
UNC3247099	1.45723	4.20366	1.66257	0.561711	0.918298	1.71955	1.87606	3.13609	2.12025	1.87819	2.90706	1.73079	2.78722	2.45616	3.05759	3.74508	3.84625	2.96881	3.32323	3.91853	2.47261	1.63118	2.34967	1.59812	4.66556	2.84999	1.53301	3.38786	1.12049	2.42098	1.65382	1.66509	5.19301	2.5012	0.834735	1.74726	1.14628	2.98554	2.78528	3.839	3.2024	1.78879	1.32255	1.68995	1.40579	1.00258	1.13604	4.07556	2.02647
gUNCJPD000774	1.43681	4.20898	1.66522	0.589653	0.844782	1.64946	1.87405	3.10815	2.17899	1.87725	2.92693	1.72431	2.77144	2.52012	2.97328	3.62235	3.7844	2.98362	3.319	3.90986	2.33538	1.80685	2.41657	1.58411	4.6769	2.83455	1.51352	3.42118	1.16364	2.37678	1.7672	1.68827	5.18465	2.51333	0.834111	1.64981	1.17366	2.89823	2.87708	3.86376	3.10321	1.79088	1.34851	1.67678	1.40183	1.02605	1.10613	3.98544	1.93494
UNC3251467	1.44003	4.2086	1.67676	0.604654	0.771327	1.53407	1.86802	3.05205	2.19656	1.8574	2.88292	1.71546	2.75145	2.54988	2.83615	3.53141	3.75569	2.94604	3.30819	3.8512	2.19136	1.99725	2.45566	1.56457	4.72964	2.73734	1.48663	3.45196	1.17003	2.33344	1.86191	1.72802	5.22884	2.56675	0.828275	1.53058	1.2151	2.77451	2.93416	3.84637	2.97281	1.81379	1.3843	1.67703	1.39474	1.03558	1.08597	3.88452	1.78695
gUNC3252670	1.44502	4.21026	1.67452	0.599577	0.770615	1.53026	1.86609	3.04916	2.1931	1.85094	2.86469	1.71388	2.74597	2.54218	2.82793	3.53604	3.76283	2.93546	3.30898	3.84265	2.18815	1.9949	2.45497	1.56254	4.73777	2.72472	1.48538	3.45333	1.1628	2.32985	1.85498	1.72806	5.24501	2.57603	0.826687	1.52709	1.21807	2.7628	2.92906	3.83336	2.97954	1.81787	1.3862	1.67324	1.39155	1.0315	1.08783	3.877	1.77903
UNC3254350	1.45358	4.21264	1.67145	0.590993	0.769588	1.52247	1.86411	3.04204	2.1867	1.85042	2.83402	1.71966	2.7374	2.52509	2.81462	3.54341	3.77527	2.91783	3.31117	3.83767	2.18727	1.99259	2.45405	1.55998	4.74606	2.70963	1.48562	3.45784	1.1519	2.33373	1.84256	1.72684	5.27234	2.58559	0.822967	1.52582	1.22076	2.74794	2.926	3.80902	2.99238	1.82482	1.38769	1.67107	1.38703	1.02466	1.08829	3.86697	1.76877
SX1022720755	1.4606	4.21395	1.6688	0.584132	0.76878	1.51606	1.86207	3.0366	2.18105	1.84952	2.80897	1.72462	2.7299	2.51092	2.80369	3.54819	3.78445	2.90332	3.31211	3.83314	2.18646	1.99109	2.45307	1.55796	4.75192	2.69743	1.48621	3.46136	1.14336	2.33636	1.8328	1.7258	5.29328	2.5932	0.820135	1.52499	1.22311	2.73605	2.9233	3.78893	3.00221	1.82982	1.38874	1.66898	1.38329	1.01952	1.08869	3.85877	1.76067
SFJ022731375	1.47546	4.23175	1.51405	0.488761	0.891735	1.58693	1.87991	2.99332	2.15013	1.8369	2.733	1.75408	2.72875	2.34171	3.04528	3.78896	4.12893	2.85198	3.33279	3.86728	2.41019	1.7076	2.4056	1.60395	4.52459	2.73724	1.57642	3.49513	1.0609	2.51103	1.77105	1.55782	5.24206	2.59104	0.823069	1.54045	1.00469	2.25482	2.81556	3.6855	3.23041	1.80557	1.23395	1.96329	1.28931	0.928259	1.23581	3.89294	1.80127
gUNC3266951	1.58945	4.0181	1.36475	0.339138	1.15797	1.67951	1.95998	2.9337	2.04671	1.80999	2.57429	1.69949	2.97342	1.84933	2.8734	4.50908	4.57274	2.43209	3.35585	3.44803	2.97832	1.38243	2.24734	1.59023	4.06667	2.62258	1.6243	3.54309	0.7186	2.72218	1.80281	1.43016	4.62446	2.60236	0.801872	1.72858	0.620577	1.524	2.50616	3.56209	3.26026	1.85702	0.926976	2.66246	1.19196	0.807768	1.2925	4.2058	1.92764
UNC3267830	1.608	3.97856	1.36779	0.330133	1.17944	1.67979	1.96948	2.93056	2.03319	1.80753	2.55572	1.68611	3.01355	1.79576	2.79708	4.58666	4.58022	2.36925	3.35516	3.37257	3.03222	1.37799	2.22886	1.57898	4.0318	2.59316	1.61557	3.54552	0.67552	2.72425	1.81781	1.43923	4.53749	2.60616	0.797054	1.75795	0.596466	1.48276	2.47376	3.55522	3.22304	1.87112	0.904108	2.72376	1.19219	0.803462	1.27369	4.2518	1.93959
gUNC3267830	1.608	3.97856	1.36779	0.330133	1.17944	1.67979	1.96948	2.93056	2.03319	1.80753	2.55572	1.68611	3.01355	1.79576	2.79708	4.58666	4.58022	2.36925	3.35516	3.37257	3.03222	1.37799	2.22886	1.57898	4.0318	2.59316	1.61557	3.54552	0.67552	2.72425	1.81781	1.43923	4.53749	2.60616	0.797054	1.75795	0.596466	1.48276	2.47376	3.55522	3.22304	1.87112	0.904108	2.72376	1.19219	0.803462	1.27369	4.2518	1.93959
gUNC3268280	1.61271	3.96601	1.36986	0.32878	1.18646	1.68137	1.97371	2.93095	2.0307	1.80706	2.55531	1.68	3.03006	1.78059	2.77158	4.61291	4.57916	2.35081	3.35578	3.34745	3.04979	1.37828	2.22366	1.57493	4.02058	2.58545	1.6113	3.54552	0.662025	2.72346	1.82527	1.44359	4.50548	2.60596	0.79592	1.76853	0.588343	1.47309	2.46346	3.55834	3.20736	1.87569	0.896734	2.74366	1.19351	0.803108	1.26609	4.26966	1.94543
UNC3268533	1.6127	3.96598	1.36979	0.328756	1.18648	1.68136	1.97371	2.9309	2.03069	1.80706	2.55531	1.68	3.0301	1.7806	2.77152	4.61297	4.57916	2.35074	3.35576	3.34737	3.04977	1.37828	2.22368	1.57491	4.02062	2.58545	1.6113	3.54552	0.662	2.72347	1.82526	1.44357	4.50549	2.60594	0.79592	1.76849	0.588362	1.47303	2.46349	3.55838	3.20734	1.87571	0.89673	2.74368	1.19356	0.803106	1.26607	4.26961	1.94544
SFH022759780	1.61365	3.96161	1.37119	0.328903	1.18736	1.67862	1.97736	2.92946	2.02896	1.80713	2.55772	1.67853	3.02956	1.77781	2.76987	4.61186	4.57322	2.34997	3.35184	3.34622	3.0491	1.37818	2.22146	1.57413	4.02143	2.58523	1.61144	3.545	0.662872	2.72366	1.82547	1.44352	4.50884	2.60173	0.796231	1.76695	0.589468	1.47283	2.46456	3.55893	3.20428	1.879	0.897039	2.73932	1.19173	0.801758	1.26671	4.26951	1.94258
SFJ022759836	1.61371	3.96165	1.3714	0.328868	1.18716	1.67855	1.97716	2.92864	2.02888	1.80796	2.55753	1.67889	3.03035	1.77769	2.7693	4.61272	4.57386	2.34953	3.35071	3.34634	3.04864	1.3778	2.22127	1.57387	4.02312	2.5851	1.61043	3.54487	0.662869	2.72432	1.82483	1.4442	4.50903	2.60142	0.796289	1.76641	0.588796	1.47331	2.46435	3.55876	3.20402	1.87933	0.896655	2.73965	1.19163	0.801696	1.26674	4.26967	1.94235
S3J022765013	1.61534	3.96304	1.37741	0.327919	1.18245	1.67667	1.97135	2.90522	2.02659	1.83088	2.55194	1.68917	3.05195	1.77413	2.75285	4.63708	4.59089	2.33684	3.31855	3.34965	3.03544	1.36692	2.21598	1.56703	4.07032	2.58133	1.58201	3.5411	0.662802	2.74169	1.80689	1.46311	4.51412	2.5926	0.797789	1.75174	0.570438	1.48694	2.45868	3.55422	3.19659	1.88863	0.885717	2.74827	1.18882	0.800052	1.26748	4.27452	1.93609
S2C022765884	1.61563	3.96335	1.37851	0.327751	1.18176	1.67633	1.97026	2.90097	2.02619	1.83491	2.55085	1.69103	3.05575	1.77346	2.74983	4.64147	4.59378	2.33453	3.31273	3.35025	3.03301	1.36494	2.21501	1.56589	4.07873	2.58066	1.57687	3.54039	0.662794	2.74461	1.80368	1.4665	4.51503	2.59097	0.798031	1.74919	0.567254	1.48942	2.45766	3.55343	3.19523	1.89029	0.883728	2.74969	1.18832	0.799772	1.26759	4.27546	1.93501
UNC3272772	1.61614	3.96394	1.38052	0.32745	1.18065	1.67573	1.96827	2.89327	2.02547	1.84213	2.54883	1.6944	3.06255	1.7722	2.74432	4.64939	4.59887	2.33034	3.3022	3.35132	3.02859	1.36133	2.21325	1.56393	4.09384	2.57948	1.56757	3.53908	0.662784	2.74974	1.7979	1.47261	4.51665	2.58799	0.798446	1.74467	0.561601	1.49393	2.45584	3.55203	3.19277	1.89326	0.880121	2.75215	1.18742	0.799281	1.26777	4.27722	1.93311
SX1022779779	1.57227	4.28089	1.80136	0.323807	2.15566	1.67022	1.78661	2.20139	2.25447	1.64236	2.1576	1.8105	2.93283	1.32799	2.47464	5.04761	3.66438	1.90322	2.55082	3.06343	1.48654	1.02915	1.87398	2.44477	4.34725	2.48126	0.844878	3.96544	0.760755	2.31163	1.33132	1.70557	4.85606	1.75192	0.660616	2.12334	0.943958	1.90484	2.54466	4.0762	2.81094	2.45127	0.659304	2.01532	1.33529	0.571335	1.11949	4.08641	2.43029
UNC3278066	1.56007	4.3073	1.81777	0.324498	2.21616	1.67289	1.79487	2.19745	2.26058	1.59443	2.15075	1.79308	2.89581	1.30557	2.4797	5.02762	3.5944	1.89931	2.55324	3.03261	1.44249	1.0277	1.85919	2.49098	4.29105	2.46665	0.84578	3.9624	0.768368	2.25454	1.33806	1.69059	4.86415	1.72441	0.653378	2.15976	0.987237	1.90131	2.52552	4.07934	2.79392	2.4738	0.664704	1.95495	1.3407	0.564481	1.11249	4.0213	2.45414
gUNC3278810	1.55349	4.3139	1.82431	0.324305	2.2164	1.67573	1.80354	2.19658	2.26212	1.58942	2.15417	1.78438	2.8953	1.29948	2.48956	5.02319	3.58543	1.8983	2.55652	3.01767	1.42217	1.02835	1.85261	2.49552	4.29385	2.45425	0.844287	3.96372	0.771753	2.25513	1.33479	1.69099	4.86822	1.71527	0.653989	2.16191	0.985599	1.89876	2.51014	4.07384	2.78613	2.48887	0.66782	1.94331	1.34272	0.558704	1.11238	3.97208	2.45905
UNC3279845	1.5497	4.31769	1.82798	0.324187	2.21649	1.67738	1.80867	2.1961	2.26286	1.5867	2.15618	1.77947	2.89512	1.29619	2.49484	5.02069	3.58046	1.89767	2.5584	3.00925	1.4109	1.02884	1.84891	2.49792	4.29587	2.44715	0.84332	3.96404	0.773633	2.2554	1.33319	1.69131	4.87042	1.71036	0.654366	2.163	0.984414	1.89728	2.50112	4.07034	2.78168	2.4973	0.669658	1.93667	1.34375	0.555504	1.11225	3.94415	2.46168
gUNC3282025	1.53969	4.3279	1.83739	0.323851	2.21675	1.68171	1.82198	2.19483	2.26435	1.5795	2.16119	1.76679	2.89464	1.2878	2.50803	5.01421	3.56783	1.89606	2.56317	2.98739	1.38292	1.03006	1.83933	2.50357	4.30105	2.42846	0.840797	3.9636	0.77847	2.25538	1.32937	1.69217	4.87562	1.69822	0.655373	2.16557	0.981169	1.89339	2.4768	4.06022	2.77022	2.51866	0.674315	1.91945	1.34609	0.547519	1.11193	3.87199	2.4681
gUNC3284740	1.54129	4.28522	1.84513	0.326671	2.21723	1.68179	1.84913	2.1903	2.25518	1.58037	2.15789	1.75335	2.89173	1.27528	2.50621	5.00058	3.54429	1.89401	2.55144	2.98175	1.37943	1.02848	1.81892	2.48878	4.30597	2.42533	0.839559	3.95816	0.786417	2.24274	1.32934	1.69083	4.87802	1.68319	0.656532	2.16636	0.986947	1.88962	2.48028	4.06711	2.75396	2.52162	0.671185	1.89728	1.33388	0.536301	1.1186	3.86045	2.44427
B10020070362	1.54485	4.14991	1.86781	0.336075	2.2174	1.68722	1.93396	2.17712	2.22785	1.58359	2.14157	1.7105	2.88396	1.23832	2.50277	4.9588	3.47687	1.88785	2.51862	2.96563	1.3681	1.02323	1.75561	2.4407	4.32095	2.41621	0.834743	3.94023	0.810846	2.19925	1.32924	1.68606	4.87719	1.63885	0.66023	2.17351	1.00477	1.87651	2.49126	4.0882	2.70476	2.52066	0.65949	1.83107	1.29691	0.502759	1.14072	3.82107	2.37188
UNC3290343	1.54522	4.12785	1.87133	0.337719	2.21724	1.68889	1.94767	2.17519	2.22366	1.58423	2.13811	1.70338	2.88294	1.23267	2.5026	4.95226	3.46689	1.88693	2.51401	2.96334	1.36617	1.02233	1.74541	2.43253	4.32329	2.41484	0.833822	3.93709	0.814782	2.19161	1.32922	1.68521	4.8759	1.63213	0.66085	2.17528	1.00764	1.87418	2.49305	4.09143	2.69706	2.5191	0.657323	1.82062	1.29106	0.497498	1.1445	3.81409	2.36028
SNJ022819537	1.54591	4.0698	1.88046	0.342084	2.21659	1.69403	1.98382	2.17041	2.21274	1.58591	2.12797	1.68482	2.88014	1.2182	2.50216	4.93487	3.44125	1.88453	2.50207	2.95752	1.36111	1.01996	1.71855	2.41127	4.32962	2.41113	0.831298	3.9292	0.824919	2.17105	1.32922	1.68296	4.87104	1.61474	0.662399	2.18006	1.01501	1.86781	2.49759	4.10032	2.67724	2.51322	0.65136	1.79413	1.27583	0.48407	1.15481	3.79564	2.33099
gUNC3291948	1.54488	4.05084	1.88289	0.343659	2.21298	1.69032	1.9957	2.17453	2.20621	1.58172	2.12504	1.68117	2.87629	1.20993	2.49556	4.92094	3.43066	1.88097	2.49784	2.95313	1.35459	1.01632	1.70296	2.40539	4.33259	2.41049	0.829829	3.92879	0.824838	2.16496	1.32933	1.68204	4.86868	1.61129	0.662609	2.18356	1.01701	1.86624	2.49779	4.10229	2.66483	2.51107	0.648713	1.78547	1.27256	0.479983	1.15614	3.78867	2.32047
gUNC3294360	1.53623	3.90758	1.89969	0.355681	2.18375	1.66346	2.08512	2.20737	2.15695	1.55145	2.09974	1.6542	2.84995	1.14962	2.44549	4.81758	3.35588	1.85418	2.47003	2.92014	1.30462	0.989031	1.58717	2.36094	4.35543	2.40451	0.817966	3.92542	0.822629	2.11765	1.33004	1.6747	4.84553	1.58789	0.664328	2.21213	1.03158	1.8536	2.49781	4.1175	2.57055	2.48861	0.627941	1.72367	1.25009	0.451337	1.16631	3.73461	2.24254
S3R022843244	1.51805	3.64764	1.92511	0.379032	2.12436	1.61836	2.24576	2.27199	2.06723	1.50255	2.04107	1.60546	2.82006	1.05166	2.35578	4.64218	3.23994	1.80647	2.43557	2.86194	1.21312	0.938463	1.38601	2.27877	4.40076	2.38694	0.794217	3.92389	0.812547	2.02354	1.33073	1.66396	4.77894	1.55673	0.669181	2.26811	1.05533	1.82622	2.49075	4.14734	2.39584	2.42096	0.587872	1.62523	1.21892	0.409253	1.18626	3.62914	2.10541
gUNC3300936	1.50495	3.5204	1.9382	0.390055	2.0884	1.59766	2.31787	2.30154	2.02363	1.48251	2.00913	1.58565	2.81293	1.01214	2.31296	4.56541	3.19254	1.78151	2.41895	2.83712	1.16965	0.911419	1.29497	2.24537	4.42422	2.37561	0.782316	3.92816	0.80529	1.97761	1.33016	1.66014	4.74129	1.54433	0.672435	2.29489	1.06131	1.81292	2.48656	4.17175	2.30907	2.37956	0.568661	1.58615	1.20894	0.392182	1.19547	3.5925	2.0397
SAC022853530	1.46978	3.57718	1.95476	0.390853	1.93847	1.57772	2.19212	2.24618	1.98075	1.47965	2.13363	1.70869	2.76527	1.0184	2.29272	4.52113	3.1452	1.72594	2.30076	2.81282	1.14573	0.893812	1.28629	2.28652	4.42366	2.36261	0.760264	3.9659	0.869034	1.96168	1.32949	1.66347	4.8583	1.53738	0.673436	2.2302	1.06006	1.79653	2.57776	4.3495	2.28066	2.36062	0.557223	1.58833	1.26064	0.3871	1.15329	3.72081	2.00049
gUNC3308187	1.33896	3.80598	2.11231	0.416737	1.27073	1.4291	1.04818	1.54691	2.36187	1.48028	2.28663	2.33307	2.36129	1.22086	2.20649	4.00804	2.83962	1.53868	1.50848	2.95151	0.972664	0.997598	1.25005	2.42846	3.58286	2.25383	0.664779	3.78545	1.17249	1.88064	1.39427	1.68349	4.41857	1.29641	0.678018	1.82528	1.2571	1.80809	2.90718	4.57387	2.18849	1.86287	0.487631	1.56289	1.71615	0.484297	0.937974	4.10825	1.61633
SFT022884953	1.36012	3.87585	2.12818	0.425189	1.26461	1.39307	1.05038	1.56142	2.3314	1.46862	2.3118	2.35653	2.35759	1.18912	2.18117	3.97415	2.82153	1.51373	1.49014	2.93557	1.02322	0.983455	1.19853	2.39826	3.59759	2.2382	0.667417	3.78672	1.13695	1.85308	1.39298	1.69397	4.38005	1.30971	0.685681	1.82537	1.27021	1.81586	2.91457	4.55138	2.1534	1.77106	0.460411	1.56084	1.75317	0.47306	0.946339	4.1731	1.56046
gUNC3316097	1.35553	3.95829	2.1326	0.43436	1.25484	1.3517	1.04961	1.59291	2.27508	1.46573	2.34943	2.36504	2.34507	1.15008	2.13811	3.91526	2.77529	1.47334	1.46519	2.89848	1.03347	0.968904	1.16042	2.39516	3.62185	2.20231	0.674699	3.82386	1.09724	1.81843	1.42716	1.70539	4.35536	1.32954	0.683226	1.81508	1.27588	1.84346	2.9065	4.50286	2.08599	1.68609	0.449665	1.53741	1.7902	0.464609	0.946682	4.26731	1.49648
mUNC3319811	1.34431	4.06214	2.1323	0.445314	1.2449	1.29135	1.0511	1.64106	2.1935	1.46563	2.39897	2.37469	2.33531	1.09927	2.07781	3.84465	2.71879	1.42123	1.43664	2.85531	1.04213	0.95344	1.11121	2.38628	3.65147	2.15111	0.683601	3.87059	1.03702	1.76756	1.48739	1.72267	4.31698	1.36196	0.68181	1.79904	1.27494	1.87752	2.88963	4.43921	1.98661	1.57463	0.437912	1.50273	1.83931	0.461254	0.947096	4.39131	1.41023
gUNCHS005379	1.50085	4.07321	2.09333	0.443264	1.02703	1.10629	1.03663	1.88943	1.85464	1.36614	2.51862	2.36942	2.54724	0.980272	2.27491	3.91448	2.88784	1.4323	1.43252	2.71735	1.14122	0.915313	1.08159	2.20045	3.90666	2.09101	0.742622	3.66671	0.902307	1.90929	1.3293	1.9469	4.10138	1.64899	0.955331	1.63721	1.2146	1.86259	2.80823	4.21523	1.74843	1.39283	0.321416	1.6926	1.97475	0.569789	1.0841	4.90902	1.2684
S3J022969267	1.60382	4.06472	2.06567	0.456791	0.931685	1.04015	1.02754	1.98497	1.70473	1.33431	2.56534	2.41744	2.64486	0.944884	2.41783	3.93132	2.9406	1.47825	1.48067	2.65291	1.18545	0.898019	1.08487	2.10965	4.03941	2.09834	0.772361	3.66435	0.893566	1.96663	1.28696	2.04392	3.95167	1.79055	1.11685	1.60491	1.17127	1.87969	2.77008	4.12866	1.68929	1.33849	0.288333	1.72002	2.03209	0.648494	1.14074	5.08772	1.2708
gUNC3338557	1.64022	4.06193	2.05545	0.463036	0.900525	1.02007	1.02449	2.01456	1.65601	1.32598	2.58084	2.44005	2.67643	0.934911	2.47014	3.93317	2.95324	1.4974	1.5021	2.63078	1.19945	0.89294	1.08755	2.07914	4.08484	2.10409	0.782546	3.67498	0.896249	1.98352	1.27702	2.075	3.89712	1.83827	1.17394	1.59825	1.15527	1.8886	2.75731	4.10058	1.67446	1.32245	0.279631	1.72117	2.05111	0.677971	1.15832	5.13915	1.27814
gUNC3339978	1.65263	4.05765	2.05233	0.465191	0.892074	1.01444	1.02552	2.0234	1.64153	1.32257	2.58852	2.4501	2.6863	0.931236	2.48459	3.93405	2.95613	1.50284	1.50879	2.62122	1.19639	0.893617	1.09092	2.07402	4.0973	2.10637	0.785685	3.68066	0.899869	1.99197	1.27116	2.08388	3.88734	1.85027	1.1907	1.59649	1.1525	1.89163	2.75227	4.09418	1.67142	1.32652	0.279907	1.72141	2.05747	0.684727	1.163	5.14901	1.28154
SBH022991433	1.67544	4.05076	2.04924	0.469836	0.880322	1.00351	1.02532	2.04386	1.61309	1.31145	2.59464	2.46922	2.70525	0.917706	2.51066	3.93804	2.96503	1.5227	1.52442	2.60062	1.19123	0.890007	1.09603	2.06652	4.10963	2.11482	0.794631	3.69241	0.908224	2.00703	1.25367	2.09811	3.86932	1.86378	1.22354	1.60382	1.15863	1.89738	2.75442	4.08306	1.67046	1.33495	0.276486	1.72175	2.0676	0.696696	1.17216	5.16726	1.28893
S3J023003848	1.81383	4.02232	2.02533	0.503501	0.817583	0.942558	1.02955	2.1638	1.44683	1.2557	2.632	2.60085	2.81646	0.838733	2.67755	3.95146	3.00657	1.65409	1.6347	2.47464	1.16661	0.871616	1.12876	2.01938	4.17574	2.17576	0.854823	3.79466	0.971735	2.09149	1.161	2.17753	3.74748	1.93763	1.42812	1.66126	1.20222	1.93835	2.77026	4.01964	1.68063	1.38366	0.261645	1.7049	2.12795	0.770843	1.22444	5.2607	1.34369
B10020075481	1.98792	4.01882	1.97284	0.563259	0.759969	0.871399	1.05436	2.32219	1.23693	1.21282	2.6858	2.81824	2.95775	0.735571	2.92274	3.93584	3.0295	1.85903	1.82672	2.29481	1.14649	0.860115	1.1809	1.95423	4.23168	2.28039	0.958912	4.01323	1.08687	2.1895	1.07566	2.26435	3.55683	2.00977	1.71471	1.77271	1.28595	2.00899	2.79571	3.94024	1.73243	1.44223	0.259175	1.63837	2.2055	0.876852	1.28702	5.33092	1.44026
gUNC3351416	2.01227	4.02191	1.96156	0.574068	0.7545	0.861172	1.06093	2.34744	1.20549	1.20986	2.69503	2.85601	2.97914	0.719486	2.96293	3.92938	3.02982	1.89369	1.86166	2.26501	1.1445	0.860254	1.19032	1.94421	4.23577	2.29866	0.97857	4.05553	1.10741	2.20357	1.06723	2.27555	3.52498	2.01756	1.76008	1.79361	1.30258	2.02145	2.79941	3.92808	1.74408	1.4505	0.261024	1.62432	2.21693	0.894202	1.29615	5.33474	1.45735
gUNC3353430	2.02063	4.02692	1.95789	0.578064	0.750847	0.858733	1.06128	2.35851	1.19907	1.20519	2.69676	2.87083	2.9738	0.714541	2.97952	3.91769	3.02683	1.90926	1.87377	2.25617	1.14462	0.856148	1.19037	1.94228	4.2324	2.30893	0.987116	4.0718	1.11928	2.21021	1.06333	2.27629	3.50851	2.01911	1.77973	1.8067	1.31086	2.02781	2.80653	3.92575	1.75154	1.45464	0.261086	1.6174	2.21502	0.897454	1.29864	5.34225	1.46893
SFR023052815	1.96122	4.05713	1.92851	0.578458	0.797302	0.84044	1.07507	2.43927	1.17395	1.18452	2.70641	2.88257	2.95311	0.670297	3.00036	3.8856	3.04754	1.94387	1.8914	2.20325	1.10977	0.846663	1.17995	1.97234	4.12921	2.32573	1.01809	4.07287	1.12597	2.22064	1.10399	2.23013	3.4882	1.95415	1.81764	1.86068	1.38739	2.04436	2.83964	3.89404	1.76827	1.45835	0.272037	1.61505	2.18258	0.905732	1.34429	5.37353	1.48279
S6Y023054737	1.95023	4.06261	1.92223	0.578527	0.806388	0.837157	1.07851	2.45448	1.16951	1.18124	2.70862	2.88447	2.95003	0.662468	3.00493	3.87995	3.05205	1.95012	1.89549	2.19374	1.10424	0.845449	1.17803	1.97792	4.11082	2.3288	1.02458	4.07263	1.12715	2.22346	1.11206	2.22182	3.4843	1.94264	1.82478	1.87045	1.40184	2.04704	2.84465	3.88836	1.77139	1.45895	0.274408	1.61538	2.17636	0.907233	1.35285	5.37802	1.48555
gUNC3367467	1.94732	4.21078	1.89475	0.619953	0.868675	0.852633	1.16862	2.49486	1.15798	1.17694	2.78701	2.93472	3.0273	0.622986	3.08974	3.98247	3.07023	1.98216	1.92648	2.1512	1.02192	0.903599	1.29319	2.03547	4.03129	2.37604	1.04898	4.11779	1.14041	2.3014	1.10681	2.08899	3.57201	1.84462	1.98263	1.93175	1.5105	2.06728	2.81988	3.75715	1.86497	1.5852	0.375327	1.67657	2.18225	0.908478	1.42284	5.21057	1.52744
S1J023078864	1.92758	4.25225	1.84416	0.671768	0.96046	0.873266	1.29546	2.51169	1.15901	1.15839	2.89233	2.96425	3.09375	0.590381	3.17514	4.07863	3.05742	1.97451	1.9533	2.10627	0.937906	0.974459	1.44911	2.11244	3.86668	2.47346	1.07924	4.16574	1.15207	2.36174	1.13844	1.89446	3.59433	1.73609	2.20144	1.95582	1.62445	2.09015	2.71203	3.66117	1.95006	1.74262	0.497478	1.80302	2.08881	0.951142	1.50751	4.99815	1.6127
mUNC020103640	1.72721	4.05206	1.55954	0.833237	1.3039	0.973658	1.71994	2.66792	1.05232	1.176	3.09594	2.92964	3.30925	0.675147	3.44581	4.27942	3.01682	2.06025	2.07457	2.03361	0.829737	1.22822	2.1104	2.41258	3.36735	2.61602	1.3293	4.25589	1.12484	2.50732	1.45586	1.38655	3.43796	1.58729	2.96888	1.91953	1.86672	2.06908	2.06653	3.21731	2.06013	2.2211	0.924274	2.28617	1.64705	1.25104	1.78121	4.19372	2.15262
gJAX00493970	1.68747	4.32063	1.43018	0.989961	1.4904	1.01136	1.59786	2.55406	0.840704	1.36436	2.90739	2.87437	3.65948	0.602165	3.72786	4.4725	3.27552	2.31391	2.25904	2.002	1.06093	1.33791	2.39836	2.45786	3.58781	2.50033	1.69126	4.24091	1.0451	2.89233	1.66725	1.53176	3.47064	1.5137	3.27377	1.9701	2.13106	1.91071	2.12943	3.03164	2.08026	2.2847	1.11827	2.40945	1.72353	1.22782	1.81545	4.03738	2.3045
gUNC3390481	1.61006	4.34882	1.48371	1.13345	1.55649	1.166	1.41544	2.53695	0.664247	1.47936	2.68485	2.87272	3.76235	0.540274	3.80045	4.62075	3.35355	2.54806	2.2242	1.95937	1.22108	1.37582	2.62923	2.37532	3.79781	2.41584	1.78176	4.08556	0.979188	3.0024	1.66772	1.68683	3.40577	1.41916	3.42425	1.99195	2.22663	1.73747	2.20734	2.77451	2.15326	2.29033	1.27036	2.47496	1.80535	1.20659	1.73795	3.8718	2.52134
gbackupUNC020104494	1.56657	4.31954	1.50235	1.13198	1.57021	1.23588	1.39603	2.55201	0.652868	1.52794	2.56566	2.85428	3.76269	0.525126	3.80871	4.6392	3.35857	2.53832	2.21894	1.95368	1.27502	1.38662	2.69317	2.37525	3.80355	2.37952	1.81455	4.02327	0.951255	3.01697	1.60336	1.73472	3.30096	1.39777	3.38254	2.00181	2.24742	1.69642	2.23508	2.67834	2.15302	2.21259	1.31102	2.44813	1.85402	1.20656	1.70261	3.78824	2.61078
ST2023174930	1.52197	4.25283	1.52171	1.13347	1.5935	1.31736	1.37987	2.57668	0.641959	1.585	2.42953	2.8241	3.7607	0.514617	3.81822	4.65321	3.36022	2.53308	2.21189	1.94687	1.33464	1.39563	2.73775	2.38165	3.80712	2.33698	1.85703	3.95378	0.924639	3.02814	1.52868	1.79394	3.16644	1.37329	3.32869	2.01014	2.27216	1.64783	2.26553	2.58097	2.15064	2.1218	1.35787	2.42099	1.90334	1.20593	1.66248	3.7139	2.70649
gUNCHS005561	1.49501	4.19184	1.5335	1.13619	1.61324	1.37226	1.37291	2.59669	0.633899	1.6246	2.33786	2.79799	3.7633	0.511988	3.8251	4.66167	3.36279	2.5334	2.20772	1.9401	1.37395	1.40144	2.75459	2.38851	3.80954	2.30657	1.8897	3.90723	0.908687	3.03351	1.47671	1.83892	3.06968	1.35801	3.28922	2.01515	2.29007	1.61363	2.28424	2.52022	2.1486	2.06127	1.38977	2.40338	1.93435	1.20493	1.63578	3.67229	2.76671
S2C023201218	1.48716	4.1528	1.54483	1.1418	1.62839	1.39034	1.36633	2.5975	0.606937	1.63426	2.23627	2.78732	3.75638	0.495467	3.81963	4.63376	3.34632	2.54345	2.19107	1.91281	1.37164	1.38886	2.64951	2.39234	3.79566	2.28446	1.89847	3.84232	0.909757	3.03581	1.4296	1.85944	2.98754	1.34447	3.265	2.00977	2.30721	1.58729	2.29246	2.4972	2.12882	2.03456	1.41012	2.39749	1.94517	1.18777	1.62682	3.6478	2.77808
B10020080039	1.48698	4.15178	1.54508	1.14194	1.62875	1.39074	1.36621	2.59753	0.606322	1.63446	2.23396	2.78704	3.75625	0.495095	3.81949	4.63312	3.34597	2.54373	2.19071	1.91218	1.37156	1.38858	2.64705	2.39246	3.79536	2.28397	1.89868	3.84086	0.909779	3.03586	1.42851	1.85993	2.98562	1.34417	3.26441	2.00964	2.30762	1.58668	2.29264	2.49667	2.12837	2.03394	1.41059	2.39735	1.94542	1.18737	1.62661	3.64726	2.77831
ST2023203727	1.48582	4.14522	1.54667	1.14286	1.63107	1.39321	1.36546	2.59773	0.602444	1.63569	2.21944	2.78525	3.7555	0.492749	3.81861	4.62911	3.34386	2.54552	2.1885	1.90814	1.3711	1.38682	2.63152	2.39325	3.79348	2.28087	1.90004	3.83171	0.909919	3.03616	1.42163	1.86297	2.97347	1.34228	3.26064	2.00884	2.31027	1.5828	2.29377	2.49329	2.12557	2.02997	1.41357	2.39643	1.94699	1.18485	1.62524	3.64385	2.77973
mUNC3410857	1.48426	4.13612	1.54877	1.14415	1.63421	1.39646	1.36453	2.59804	0.597272	1.63728	2.20011	2.78277	3.75459	0.489633	3.81739	4.62375	3.34113	2.54804	2.18561	1.90272	1.37044	1.38449	2.61065	2.39441	3.79103	2.27677	1.9019	3.81958	0.910099	3.03656	1.4124	1.86707	2.95715	1.33979	3.25551	2.00777	2.31386	1.5776	2.29526	2.48878	2.12186	2.02464	1.41756	2.39519	1.94909	1.18145	1.62338	3.63936	2.78154
gUNC3415704	1.47333	4.06193	1.56209	1.15449	1.65592	1.43115	1.36168	2.59503	0.577636	1.65854	2.10638	2.76309	3.75159	0.48668	3.81871	4.59045	3.3258	2.5589	2.16924	1.88448	1.3615	1.36432	2.48339	2.39667	3.7702	2.27199	1.9061	3.75864	0.911507	3.03609	1.35581	1.87651	2.85373	1.33572	3.22596	1.98714	2.33604	1.54734	2.29617	2.46759	2.09436	1.99502	1.42213	2.39685	1.9408	1.17153	1.60973	3.60372	2.79698
S3R023247232	1.45836	3.95323	1.57851	1.17083	1.68677	1.47006	1.3662	2.59247	0.553348	1.68235	1.99156	2.73218	3.75233	0.4829	3.81785	4.55044	3.31151	2.57664	2.15358	1.86045	1.34541	1.33973	2.31473	2.4036	3.74599	2.271	1.90922	3.68722	0.912853	3.035	1.28372	1.88814	2.71659	1.33106	3.18089	1.96304	2.36869	1.50804	2.29845	2.44543	2.06169	1.95546	1.42744	2.39651	1.93233	1.15768	1.58969	3.56525	2.80946
gJAX00096462	1.45499	3.92762	1.58193	1.17487	1.69392	1.47779	1.36839	2.59175	0.54821	1.68716	1.96737	2.72445	3.75336	0.482126	3.81755	4.54229	3.30934	2.58116	2.15098	1.85519	1.34147	1.33466	2.2777	2.40572	3.74103	2.27143	1.9098	3.67274	0.913063	3.03467	1.26809	1.89069	2.68606	1.33017	3.17	1.95803	2.37629	1.49943	2.29893	2.44091	2.05516	1.94668	1.42858	2.39619	1.93091	1.15462	1.58504	3.55779	2.811
S2R023265838	1.45138	3.89984	1.58548	1.17933	1.7017	1.48568	1.37121	2.59092	0.542831	1.69204	1.94215	2.71584	3.7546	0.481214	3.81704	4.53382	3.30738	2.58622	2.14858	1.84963	1.33698	1.32946	2.23818	2.40822	3.73594	2.27214	1.91028	3.65793	0.913244	3.0343	1.25158	1.89326	2.65347	1.3293	3.15794	1.95272	2.38457	1.4903	2.29941	2.43652	2.04848	1.93751	1.42974	2.39568	1.92953	1.15134	1.58009	3.55022	2.81221
gUNC3425213	1.45104	3.89719	1.58581	1.17976	1.70244	1.4864	1.3715	2.59084	0.542329	1.69249	1.93979	2.71501	3.75474	0.481129	3.81699	4.53303	3.30721	2.58671	2.14837	1.84911	1.33655	1.32898	2.23447	2.40847	3.73547	2.27222	1.91033	3.65656	0.913259	3.03426	1.25003	1.8935	2.65039	1.32922	3.15678	1.95222	2.38536	1.48944	2.29946	2.43612	2.04786	1.93664	1.42985	2.39562	1.92941	1.15103	1.57962	3.54952	2.8123
ST2023290065	1.44912	3.88233	1.58763	1.18218	1.70659	1.49039	1.37321	2.59037	0.539544	1.69498	1.92676	2.71031	3.75556	0.480665	3.81671	4.52873	3.30637	2.58948	2.14727	1.8462	1.33413	1.32631	2.21375	2.4099	3.73287	2.27272	1.91056	3.64902	0.913337	3.03406	1.24139	1.89484	2.63321	1.32879	3.15025	1.94949	2.38978	1.48464	2.29971	2.43389	2.04449	1.93182	1.43045	2.3953	1.92877	1.14931	1.57697	3.54572	2.81271
S3J023300520	1.44813	3.8746	1.58857	1.18345	1.70875	1.49241	1.37414	2.59012	0.538116	1.69624	1.92007	2.70784	3.75603	0.480428	3.81657	4.52653	3.30598	2.59094	2.14674	1.8447	1.33286	1.32494	2.20307	2.41066	3.73154	2.273	1.91068	3.64518	0.913374	3.03395	1.23693	1.89554	2.62434	1.32857	3.14684	1.94809	2.39208	1.48217	2.29983	2.43276	2.04277	1.92933	1.43076	2.39513	1.92846	1.14842	1.57558	3.5438	2.81286
gUNC3434180	1.44748	3.86952	1.58918	1.18428	1.71017	1.49372	1.37477	2.58996	0.537185	1.69706	1.91573	2.70622	3.75634	0.480274	3.81647	4.52511	3.30574	2.5919	2.1464	1.84372	1.33203	1.32406	2.19608	2.41116	3.73068	2.2732	1.91075	3.6427	0.913396	3.03388	1.23403	1.89599	2.61853	1.32843	3.14459	1.94718	2.39359	1.48055	2.29992	2.43203	2.04166	1.92771	1.43096	2.395	1.92827	1.14783	1.57468	3.54256	2.81294
gUNC3435709	1.44597	3.85773	1.59058	1.18624	1.71345	1.4967	1.37629	2.58957	0.53505	1.69894	1.90575	2.70241	3.75712	0.479925	3.81624	4.52188	3.30524	2.59415	2.14568	1.84146	1.33008	1.32203	2.17998	2.41236	3.72872	2.27369	1.91092	3.63702	0.913442	3.03371	1.22732	1.89704	2.60511	1.32812	3.13933	1.94509	2.39709	1.47682	2.30011	2.43036	2.03914	1.92395	1.43142	2.39471	1.92785	1.14649	1.57257	3.53975	2.81307
SBB023323889	1.44411	3.84086	1.59246	1.18942	1.71771	1.50072	1.37749	2.58902	0.532175	1.70158	1.89118	2.69716	3.75719	0.479332	3.81587	4.51643	3.30381	2.5966	2.14394	1.83825	1.32726	1.31905	2.15699	2.41345	3.72565	2.27415	1.91116	3.62789	0.91349	3.03343	1.21863	1.89862	2.5865	1.32749	3.13276	1.94237	2.4011	1.47217	2.30031	2.42751	2.03507	1.91859	1.43223	2.39436	1.9268	1.14442	1.5698	3.53557	2.81311
SBH023332665	1.44266	3.82774	1.5939	1.1919	1.72102	1.50375	1.37852	2.58859	0.529979	1.70358	1.88006	2.69304	3.75732	0.478881	3.81558	4.51229	3.30279	2.59854	2.14268	1.83579	1.32505	1.31678	2.13929	2.41435	3.72332	2.27456	1.91133	3.62096	0.913519	3.0332	1.21195	1.89983	2.57214	1.32702	3.12762	1.9403	2.40422	1.4686	2.30046	2.42535	2.03199	1.91445	1.43285	2.39407	1.92604	1.14282	1.56764	3.53244	2.81305
gJAX00494942	1.43987	3.80225	1.59663	1.19677	1.72746	1.50937	1.38077	2.58771	0.525812	1.70732	1.85895	2.68492	3.75776	0.478031	3.815	4.50451	3.30106	2.60241	2.14045	1.83107	1.32073	1.31249	2.10537	2.41619	3.71892	2.2755	1.91164	3.60794	0.913555	3.03277	1.19918	1.90215	2.54451	1.32615	3.11754	1.93639	2.4103	1.46174	2.30075	2.42129	2.02624	1.90652	1.43404	2.39345	1.92467	1.13976	1.56344	3.52663	2.81268
gUNC3447687	1.43884	3.79288	1.59761	1.19857	1.72983	1.51135	1.38168	2.58738	0.524313	1.70865	1.85136	2.6819	3.75799	0.47773	3.81478	4.50174	3.30051	2.60386	2.1397	1.82936	1.31914	1.31096	2.09305	2.41691	3.71736	2.27588	1.91174	3.60329	0.913561	3.0326	1.19454	1.90299	2.53444	1.32584	3.1138	1.93498	2.41255	1.45925	2.30085	2.41985	2.0242	1.90363	1.43446	2.39321	1.92421	1.13864	1.56189	3.52458	2.81247
SBC023368718	1.43848	3.78957	1.59795	1.19921	1.73066	1.51204	1.38201	2.58726	0.523787	1.70911	1.84869	2.68083	3.75809	0.477624	3.8147	4.50077	3.30032	2.60438	2.13945	1.82876	1.31857	1.31042	2.08871	2.41717	3.71681	2.27603	1.91177	3.60167	0.913563	3.03255	1.19291	1.90329	2.53089	1.32574	3.11247	1.93449	2.41335	1.45837	2.30089	2.41934	2.02349	1.90262	1.43461	2.39312	1.92405	1.13825	1.56135	3.52387	2.81238
S3C023369883	1.43839	3.78875	1.59804	1.19937	1.73087	1.51221	1.38209	2.58723	0.523656	1.70923	1.84803	2.68056	3.75811	0.477598	3.81468	4.50053	3.30028	2.60451	2.13938	1.82861	1.31843	1.31028	2.08762	2.41723	3.71667	2.27606	1.91178	3.60127	0.913563	3.03253	1.1925	1.90336	2.53001	1.32571	3.11214	1.93436	2.41355	1.45816	2.3009	2.41921	2.02331	1.90236	1.43465	2.3931	1.92401	1.13815	1.56121	3.52369	2.81236
S2T023394984	1.43634	3.76999	1.59996	1.203	1.73562	1.51602	1.38411	2.58655	0.52072	1.7118	1.83314	2.67443	3.75874	0.477016	3.81422	4.49517	3.29935	2.60752	2.13807	1.82524	1.3152	1.30729	2.06321	2.41874	3.71363	2.27694	1.91195	3.59227	0.913564	3.0322	1.18331	1.90503	2.50999	1.32515	3.10457	1.93162	2.41807	1.45321	2.30111	2.41641	2.01937	1.89665	1.43548	2.39258	1.92316	1.13593	1.55809	3.51976	2.81177
B10020085328	1.43216	3.73165	1.60374	1.2105	1.74533	1.5233	1.38875	2.58511	0.514915	1.71678	1.8037	2.66167	3.76043	0.475883	3.81328	4.48475	3.29796	2.61385	2.13582	1.8185	1.30854	1.3014	2.01419	2.42208	3.70768	2.27902	1.91225	3.57474	0.913522	3.03152	1.16489	1.90839	2.46957	1.32407	3.08887	1.92624	2.42736	1.44325	2.30152	2.41098	2.01177	1.88516	1.43711	2.3914	1.92168	1.13146	1.55169	3.51228	2.81006
gICR5045	1.43207	3.73082	1.60382	1.21066	1.74554	1.52345	1.38886	2.58508	0.514792	1.71688	1.80308	2.66139	3.76047	0.475859	3.81326	4.48453	3.29793	2.61399	2.13578	1.81836	1.3084	1.30127	2.01314	2.42215	3.70755	2.27907	1.91226	3.57438	0.913521	3.0315	1.16449	1.90846	2.4687	1.32405	3.08853	1.92613	2.42757	1.44304	2.30153	2.41086	2.01161	1.88492	1.43715	2.39138	1.92165	1.13136	1.55155	3.51212	2.81002
S3T023417413	1.43116	3.72252	1.60462	1.2123	1.74765	1.52493	1.38995	2.58475	0.513565	1.7179	1.79688	2.65858	3.76091	0.475623	3.81305	4.48236	3.29772	2.6154	2.13538	1.81693	1.30694	1.30004	2.00268	2.42292	3.70632	2.27957	1.91232	3.57073	0.913505	3.03135	1.16057	1.90917	2.46004	1.32383	3.08509	1.92501	2.42959	1.44092	2.30161	2.40973	2.01004	1.88246	1.43749	2.3911	1.92138	1.13041	1.55016	3.51061	2.80955
S3N023421264	1.43026	3.71422	1.60541	1.21395	1.74975	1.52638	1.39108	2.58443	0.512349	1.71891	1.79074	2.65575	3.76137	0.475391	3.81284	4.48023	3.29754	2.61683	2.135	1.8155	1.30549	1.29883	1.99227	2.4237	3.7051	2.28009	1.91237	3.56713	0.913486	3.03119	1.15666	1.90988	2.45141	1.32362	3.08163	1.9239	2.43161	1.43881	2.3017	2.40862	2.0085	1.88001	1.43784	2.39082	1.92112	1.12945	1.54876	3.50912	2.80906
S6Y023436902	1.42862	3.6973	1.60697	1.21718	1.75404	1.52924	1.39316	2.58375	0.509912	1.72088	1.77819	2.65023	3.76181	0.474873	3.81236	4.47534	3.29655	2.61925	2.13385	1.81252	1.30246	1.29644	1.97151	2.42533	3.70238	2.28083	1.91246	3.55987	0.913437	3.03077	1.14915	1.9114	2.43437	1.32308	3.07514	1.92175	2.43555	1.43457	2.30188	2.40615	2.00504	1.87486	1.43856	2.39031	1.92061	1.12761	1.54613	3.50655	2.80797
SBJ023442990	1.42855	3.69736	1.60712	1.21717	1.75386	1.52922	1.3933	2.58364	0.509966	1.72092	1.77831	2.65016	3.76186	0.474969	3.81231	4.47542	3.29657	2.61927	2.13385	1.81259	1.30234	1.29612	1.9715	2.42547	3.70236	2.2809	1.91248	3.55993	0.913408	3.0309	1.14897	1.91144	2.43426	1.3231	3.07507	1.92176	2.43548	1.43447	2.30186	2.40622	2.00481	1.87497	1.43843	2.39037	1.92071	1.12767	1.54601	3.50647	2.80793
gUNC3467697	1.42854	3.69737	1.60715	1.21717	1.75382	1.52922	1.39334	2.58361	0.509977	1.72093	1.77833	2.65014	3.76187	0.47499	3.8123	4.47544	3.29657	2.61927	2.13386	1.81261	1.30232	1.29605	1.9715	2.4255	3.70236	2.28092	1.91248	3.55994	0.913401	3.03093	1.14893	1.91145	2.43423	1.3231	3.07505	1.92177	2.43547	1.43445	2.30186	2.40623	2.00476	1.875	1.4384	2.39039	1.92074	1.12769	1.54599	3.50645	2.80792
gJAX00096872	1.42822	3.69767	1.60784	1.21712	1.75292	1.52911	1.39403	2.58306	0.510239	1.72112	1.7789	2.64982	3.7621	0.475445	3.81205	4.47579	3.29659	2.61932	2.13385	1.81297	1.30178	1.29448	1.97147	2.42613	3.70229	2.28124	1.91257	3.5602	0.913256	3.03156	1.14812	1.91162	2.4337	1.32317	3.07472	1.92183	2.43515	1.43398	2.3018	2.40656	2.00366	1.87554	1.43774	2.3907	1.92125	1.12801	1.54543	3.50609	2.80772
S2H023483060	1.42811	3.69776	1.60807	1.2171	1.75263	1.52907	1.39425	2.58288	0.510324	1.72119	1.77908	2.64971	3.76217	0.475593	3.81197	4.47591	3.2966	2.61934	2.13385	1.81309	1.3016	1.29397	1.97146	2.42634	3.70226	2.28134	1.9126	3.56029	0.913209	3.03177	1.14785	1.91167	2.43353	1.32319	3.07462	1.92185	2.43504	1.43383	2.30178	2.40667	2.0033	1.87571	1.43753	2.3908	1.92142	1.12811	1.54525	3.50597	2.80766
gUNC3482843	1.42793	3.69793	1.60847	1.21707	1.75212	1.52901	1.39465	2.58257	0.510476	1.7213	1.77941	2.64952	3.76229	0.475856	3.81182	4.47611	3.29661	2.61938	2.13385	1.81331	1.30129	1.29307	1.97144	2.42671	3.70222	2.28152	1.91265	3.56044	0.913126	3.03213	1.14738	1.91177	2.43323	1.32323	3.07442	1.9219	2.43485	1.43356	2.30174	2.40686	2.00266	1.87602	1.43715	2.39098	1.92171	1.12829	1.54493	3.50576	2.80755
S1H023506874	1.42787	3.69799	1.6086	1.21706	1.75194	1.52899	1.39478	2.58246	0.510528	1.72134	1.77952	2.64946	3.76233	0.475945	3.81177	4.47618	3.29661	2.61939	2.13385	1.81338	1.30119	1.29277	1.97143	2.42683	3.70221	2.28159	1.91266	3.56049	0.913097	3.03226	1.14722	1.9118	2.43313	1.32324	3.07436	1.92191	2.43478	1.43347	2.30173	2.40692	2.00244	1.87612	1.43702	2.39104	1.92181	1.12836	1.54482	3.50569	2.80751
B10020087700	1.42786	3.698	1.60863	1.21706	1.75191	1.52898	1.39481	2.58244	0.510537	1.72135	1.77954	2.64945	3.76234	0.475961	3.81176	4.47619	3.29662	2.61939	2.13385	1.81339	1.30117	1.29271	1.97143	2.42685	3.70221	2.2816	1.91267	3.5605	0.913092	3.03228	1.14719	1.91181	2.43311	1.32324	3.07435	1.92191	2.43477	1.43346	2.30172	2.40693	2.00241	1.87614	1.43699	2.39105	1.92183	1.12837	1.5448	3.50568	2.80751
mUNC3484677	1.42782	3.69803	1.6087	1.21706	1.75182	1.52897	1.39488	2.58239	0.510564	1.72137	1.7796	2.64942	3.76236	0.476008	3.81174	4.47622	3.29662	2.61939	2.13385	1.81343	1.30111	1.29255	1.97143	2.42692	3.7022	2.28163	1.91267	3.56052	0.913077	3.03234	1.14711	1.91183	2.43306	1.32325	3.07432	1.92192	2.43473	1.43341	2.30172	2.40696	2.00229	1.8762	1.43692	2.39109	1.92188	1.1284	1.54475	3.50564	2.80749
S6Y023518801	1.42775	3.69809	1.60887	1.21704	1.7516	1.52895	1.39504	2.58226	0.510628	1.72141	1.77973	2.64934	3.76241	0.476117	3.81168	4.4763	3.29661	2.6194	2.13384	1.81351	1.30098	1.29217	1.97143	2.42707	3.70218	2.2817	1.9127	3.56059	0.913042	3.03249	1.14691	1.91187	2.43293	1.32326	3.07424	1.92194	2.43465	1.4333	2.3017	2.40704	2.00202	1.87633	1.43676	2.39117	1.92201	1.12848	1.54461	3.50555	2.80744
gUNC3489675	1.42765	3.69819	1.60909	1.21702	1.75131	1.52891	1.39526	2.58208	0.510714	1.72147	1.77991	2.64924	3.76247	0.476263	3.81159	4.4764	3.2966	2.6194	2.13383	1.81363	1.3008	1.29167	1.97142	2.42727	3.70215	2.2818	1.91272	3.56067	0.912994	3.03269	1.14665	1.91193	2.43276	1.32329	3.07415	1.92197	2.43454	1.43316	2.30168	2.40714	2.00165	1.8765	1.43655	2.39127	1.92218	1.12859	1.54444	3.50544	2.80738
gUNC3495996	1.42753	3.6983	1.60936	1.217	1.75096	1.52887	1.39553	2.58186	0.510817	1.72155	1.78013	2.64912	3.76256	0.476443	3.81149	4.47654	3.2966	2.61942	2.13382	1.81377	1.30059	1.29105	1.97141	2.42752	3.70212	2.28192	1.91276	3.56077	0.912937	3.03294	1.14633	1.91199	2.43256	1.32331	3.07402	1.922	2.43441	1.43298	2.30165	2.40727	2.00121	1.8767	1.43629	2.39139	1.92238	1.12871	1.54422	3.50529	2.8073
SSR023559106	1.42751	3.69831	1.6094	1.21699	1.75091	1.52886	1.39556	2.58184	0.510829	1.72156	1.78015	2.6491	3.76257	0.476464	3.81148	4.47655	3.2966	2.61942	2.13382	1.81379	1.30056	1.29098	1.97141	2.42755	3.70212	2.28194	1.91276	3.56079	0.91293	3.03297	1.14629	1.912	2.43254	1.32331	3.07401	1.922	2.43439	1.43296	2.30165	2.40728	2.00116	1.87673	1.43626	2.39141	1.9224	1.12873	1.5442	3.50528	2.80729
S3R023586618	1.42723	3.69855	1.61	1.21694	1.75012	1.52877	1.39615	2.58136	0.511061	1.72173	1.78065	2.64883	3.76275	0.476863	3.81126	4.47685	3.2966	2.61945	2.13379	1.8141	1.30009	1.28961	1.97139	2.4281	3.70206	2.28221	1.91284	3.56101	0.912802	3.03352	1.14558	1.91215	2.43209	1.32337	3.07373	1.92207	2.4341	1.43256	2.30159	2.40756	2.00018	1.87719	1.43567	2.39169	1.92285	1.12901	1.54372	3.50496	2.80712
gUNC3501939	1.42715	3.69862	1.61018	1.21693	1.74989	1.52874	1.39633	2.58122	0.511128	1.72178	1.78079	2.64874	3.7628	0.476979	3.8112	4.47693	3.2966	2.61946	2.13378	1.81419	1.29995	1.28922	1.97139	2.42826	3.70204	2.28229	1.91286	3.56107	0.912765	3.03368	1.14537	1.9122	2.43196	1.32338	3.07365	1.92209	2.43402	1.43244	2.30158	2.40764	1.99989	1.87732	1.4355	2.39177	1.92298	1.12909	1.54358	3.50486	2.80707
mUNC020442578	1.42738	3.69894	1.6103	1.21685	1.74839	1.52857	1.39701	2.58095	0.511389	1.72202	1.78121	2.64927	3.76489	0.477477	3.81222	4.47908	3.29809	2.61971	2.13442	1.81462	1.29895	1.287	1.97129	2.42885	3.7022	2.28359	1.91276	3.5619	0.912779	3.03438	1.14534	1.91232	2.43123	1.32297	3.07442	1.92314	2.43367	1.43179	2.30175	2.40875	1.99864	1.87785	1.43453	2.39192	1.92347	1.12943	1.5418	3.50465	2.80796
gUNC3510621	1.71686	3.31578	1.81113	1.19899	2.21086	1.91816	1.49883	1.98354	0.879665	1.73572	1.34092	3.2288	5.27804	0.469115	5.05062	6.70784	4.89877	3.13229	2.99548	2.41655	1.34146	1.02388	1.9766	2.39528	3.77078	3.08129	1.74112	3.5309	0.993186	2.46419	1.32342	1.67956	2.43267	0.782447	4.02869	2.05546	2.62934	1.043	2.55126	2.9942	3.10117	1.78423	1.21867	1.78073	1.90222	1.51639	2.58708	3.52431	2.44305
SSH023646944	1.71655	3.31604	1.81122	1.19889	2.21101	1.91819	1.49908	1.98365	0.87972	1.73574	1.34131	3.22889	5.27814	0.469185	5.05061	6.70809	4.89883	3.13216	2.99541	2.41662	1.34127	1.02371	1.97659	2.39551	3.77042	3.0816	1.7412	3.53106	0.993064	2.4637	1.32372	1.67938	2.43259	0.78237	4.02877	2.05563	2.62918	1.04262	2.55131	2.99424	3.10153	1.78416	1.21884	1.78034	1.90221	1.51656	2.58745	3.52428	2.44243
SFJ023650735	1.71587	3.31679	1.81156	1.1987	2.21164	1.91826	1.49976	1.98362	0.879595	1.73561	1.34201	3.22875	5.27871	0.469335	5.04978	6.70845	4.89888	3.13142	2.99566	2.41635	1.34079	1.02327	1.97624	2.39649	3.76952	3.08178	1.74129	3.53261	0.992723	2.46283	1.32446	1.67923	2.43243	0.782763	4.02838	2.05565	2.62885	1.042	2.55142	2.99308	3.10205	1.78415	1.21909	1.77957	1.90188	1.51671	2.58809	3.52301	2.44089
gUNCHS005753	1.71197	3.32106	1.8135	1.19759	2.21525	1.91869	1.50371	1.98345	0.87891	1.73491	1.34602	3.22788	5.28186	0.470188	5.04501	6.71044	4.89906	3.12718	2.99701	2.41479	1.33809	1.02079	1.97424	2.40204	3.76438	3.08282	1.74179	3.54141	0.990767	2.45784	1.32872	1.67835	2.43155	0.785	4.02617	2.05584	2.627	1.03852	2.55209	2.98643	3.10507	1.78404	1.22053	1.77518	1.89999	1.51755	2.59183	3.51567	2.43204
gJAX00097245	1.7096	3.32219	1.81525	1.1973	2.21653	1.91882	1.5063	1.98193	0.877748	1.73455	1.34655	3.22648	5.28348	0.470811	5.04131	6.71116	4.89882	3.12399	2.99778	2.4131	1.33607	1.0192	1.97346	2.40553	3.76262	3.08163	1.74172	3.54693	0.989597	2.45781	1.33087	1.67898	2.43202	0.786897	4.02415	2.0547	2.62579	1.0396	2.55222	2.98074	3.10513	1.78539	1.22096	1.77339	1.89862	1.51709	2.59331	3.5091	2.42947
S1L023691303	1.64163	3.47411	1.81334	1.17899	2.19354	1.92361	1.47967	1.97008	0.629038	1.50433	1.34062	3.03893	5.28427	0.446077	4.79817	6.68285	4.91308	3.13814	3.01919	2.0315	1.09584	0.831501	2.01388	2.49373	3.80865	2.68143	1.74118	3.7776	0.960631	2.4429	1.41286	1.62289	2.42809	0.908639	4.07225	1.86973	2.52097	1.0887	2.38025	2.46101	3.11916	1.83705	1.22577	1.85968	1.70169	1.51375	2.51995	2.92304	2.32774
gJAX00097292	1.63759	3.28972	1.66871	1.142	3.06686	1.82892	2.22653	3.00043	1.06787	1.29113	1.31961	2.85712	5.07212	0.752121	4.37798	5.95471	4.88011	3.85487	4.2213	1.96988	0.749731	0.927773	2.12664	1.8288	3.0914	2.28065	1.14265	3.77016	0.988933	2.12114	1.25714	1.29062	2.34363	1.25606	4.02817	2.31703	0.795023	0.587891	1.54898	1.75396	3.33378	1.76001	1.07276	1.84381	1.40625	1.29248	2.77913	1.59673	2.15388
mUNC3536464	1.67102	3.01358	1.68657	1.20522	1.06398	1.82699	1.56078	1.5596	1.74842	1.7985	1.23503	3.52702	4.94062	0.571661	5.26698	6.0848	4.81541	3.32356	2.89857	2.81881	1.96041	2.00282	2.3728	1.64609	3.14866	3.27742	1.10945	3.3604	1.02678	2.4383	1.409	1.42844	2.38906	1.24336	4.15295	1.60896	1.06526	0.574286	2.15071	3.70712	3.08596	1.7753	1.17876	1.87326	2.30275	1.80812	2.96042	3.23663	1.88571
gUNC3545364	1.55189	2.98677	1.66728	1.12464	0.740357	1.76701	2.19928	2.03486	1.89082	1.99587	1.23491	3.14902	5.71074	0.724623	5.17788	6.81085	5.04757	3.65714	3.44648	2.89823	1.94925	1.62031	2.22638	1.6168	3.711	3.31727	1.12828	3.4915	0.968803	2.42845	1.44453	1.41498	2.5361	1.40229	4.21475	1.72834	1.02605	0.559423	2.0959	3.6817	2.80209	1.82759	1.26419	1.83193	1.9747	1.54313	2.88991	3.18368	1.8984
SNJ023788924	1.57324	3.01882	1.81622	1.09288	1.72046	1.83365	2.64581	2.42144	1.19404	1.28489	1.27914	2.57753	5.95471	0.878025	4.61284	6.78653	5.32567	3.80874	4.25761	1.80342	0.801374	0.84475	2.26156	1.69219	3.75867	2.01591	1.30015	3.43628	0.968972	2.21007	1.58043	1.24536	2.44298	1.41175	4.11179	1.75706	1.31509	0.709303	1.39581	1.93704	3.28542	1.88914	1.1052	1.82553	1.82414	1.70831	3.04905	1.5624	1.67005
mJAX00496926	1.44137	2.82	1.71477	0.932941	0.610694	1.66334	2.69369	2.5647	2.39465	1.92607	1.11381	2.48303	5.9679	0.902224	5.18189	6.73526	5.31485	4.04536	4.05291	2.95447	1.83485	1.10626	1.97625	1.62931	3.91957	3.50935	1.21889	3.49295	0.919472	2.34848	1.5619	1.30262	2.2653	1.5286	4.14166	1.87424	1.08403	0.5733	2.04707	3.56893	2.55666	1.8751	1.33452	1.77982	1.64774	1.39979	2.9594	2.99291	1.87628
[truncated: 8,695 more rows]
[truncated: 34 more columns]
