# Supplementary material for: Using the collaborative cross to identify the role of host genetics in defining the murine gut microbiome
Source: Microbiome. 2023 Jul 8;11:149. doi: 10.1186/s40168-023-01552-8 (PMC10329326; doi:10.1186/s40168-023-01552-8)
Supplement: Supplementary file 10 — Additional file 9: Table S5. All protein coding genes and mouse QTL's within each significant region. [file 40168_2023_1552_MOESM9_ESM.xlsx]

## Sheet: Genes
S. no	QTL	Chromosome	Start	End	cM	strand GRCm39	MGI ID	Feature Type	Symbol	Name
1	Micabf1	19	40917371	40982664	34.26	-	MGI:96878	protein coding gene	Blnk	B cell linker
2	Micabf1	19	41900362	41907099	35.44	+	MGI:97552	protein coding gene	Pgam1	phosphoglycerate mutase 1
3	Micabf1	19	38105077	38113729	32.75	-	MGI:97879	protein coding gene	Rbp4	retinol binding protein 4, plasma
4	Micabf1	19	41071192	41195274	34.39	-	MGI:1346044	protein coding gene	Tll2	tolloid-like 2
5	Micabf1	19	39275488	39319157	33.91	+	MGI:103238	protein coding gene	Cyp2c29	cytochrome P450, family 2, subfamily c, polypeptide 29
6	Micabf1	19	38121229	38172403	32.77	+	MGI:105956	protein coding gene	Pde6c	phosphodiesterase 6C, cGMP specific, cone, alpha prime
7	Micabf1	19	38919359	38959495	33.57	+	MGI:106209	protein coding gene	Hells	helicase, lymphoid specific
8	Micabf1	19	41818409	41821022	35.3	+	MGI:109450	protein coding gene	Frat1	frequently rearranged in advanced T cell lymphomas
9	Micabf1	19	40283197	40502223	34.25	-	MGI:700014	protein coding gene	Sorbs1	sorbin and SH3 domain containing 1
10	Micabf1	19	39980868	40000687	34.24	+	MGI:1306806	protein coding gene	Cyp2c37	cytochrome P450, family 2. subfamily c, polypeptide 37
11	Micabf1	19	39755517	39801258	34.24	-	MGI:1306815	protein coding gene	Cyp2c40	cytochrome P450, family 2, subfamily c, polypeptide 40
12	Micabf1	19	39499306	39556973	34.15	+	MGI:1306818	protein coding gene	Cyp2c39	cytochrome P450, family 2, subfamily c, polypeptide 39
13	Micabf1	19	39378000	39451519	34.03	-	MGI:1306819	protein coding gene	Cyp2c38	cytochrome P450, family 2, subfamily c, polypeptide 38
14	Micabf1	19	41588696	41732104	34.99	-	MGI:1315203	protein coding gene	Slit1	slit guidance ligand 1
15	Micabf1	19	42186410	42190691	35.93	-	MGI:1860298	protein coding gene	Sfrp5	secreted frizzled-related sequence protein 5
16	Micabf1	19	40210683	40260060	34.24	-	MGI:1860611	protein coding gene	Pdlim1	PDZ and LIM domain 1 (elfin)
17	Micabf1	19	42024439	42033549	35.65	+	MGI:1861447	protein coding gene	Ankrd2	ankyrin repeat domain 2 (stretch responsive muscle)
18	Micabf1	19	38253135	38297387	32.9	+	MGI:1861691	protein coding gene	Lgi1	leucine-rich repeat LGI family, member 1
19	Micabf1	19	40538701	40576907	34.25	-	MGI:1888908	protein coding gene	Aldh18a1	aldehyde dehydrogenase 18 family, member A1
20	Micabf1	19	40600810	40730046	34.25	+	MGI:102805	protein coding gene	Entpd1	ectonucleoside triphosphate diphosphohydrolase 1
21	Micabf1	19	41017714	41047964	34.32	+	MGI:98659	protein coding gene	Dntt	deoxynucleotidyltransferase, terminal
22	Micabf1	19	40446657	40447409		-	MGI:3642414	protein coding gene	3010085J16Rik	RIKEN cDNA 3010085J16 gene
23	Micabf1	19	40026384	40062271	34.24	-	MGI:3642960	protein coding gene	Cyp2c54	cytochrome P450, family 2, subfamily c, polypeptide 54
24	Micabf1	19	40737197	40816187	34.26	+	MGI:3645359	protein coding gene	Cc2d2b	coiled-coil and C2 domain containing 2B
25	Micabf1	19	41513691	41515400	34.89	+	MGI:3648734	protein coding gene	Morf4l1b	mortality factor 4 like 1B
26	Micabf1	19	39677278	39729498	34.24	-	MGI:3612287	protein coding gene	Cyp2c68	cytochrome P450, family 2, subfamily c, polypeptide 68
27	Micabf1	19	39597286	39637495	34.24	-	MGI:3612288	protein coding gene	Cyp2c67	cytochrome P450, family 2, subfamily c, polypeptide 67
28	Micabf1	19	42063378	42074796	35.72	-	MGI:2449568	protein coding gene	Morn4	MORN repeat containing 4
29	Micabf1	19	41834411	41836571	35.33	-	MGI:2673967	protein coding gene	Frat2	frequently rearranged in advanced T cell lymphomas 2
30	Micabf1	19	41970202	42023082	35.56	+	MGI:2385092	protein coding gene	Ubtd1	ubiquitin domain containing 1
31	Micabf1	19	41851290	41884612	35.36	-	MGI:2147437	protein coding gene	Rrp12	ribosomal RNA processing 12 homolog
32	Micabf1	19	40078132	40102394	34.24	+	MGI:2147497	protein coding gene	Cyp2c50	cytochrome P450, family 2, subfamily c, polypeptide 50
33	Micabf1	19	42135839	42140142	35.84	+	MGI:2147570	protein coding gene	Marveld1	MARVEL (membrane-associating) domain containing 1
34	Micabf1	19	38085527	38102711	32.73	+	MGI:2147577	protein coding gene	Ffar4	free fatty acid receptor 4
35	Micabf1	19	41581802	41584597	34.99	+	MGI:2147586	protein coding gene	AI606181	expressed sequence AI606181
36	Micabf1	19	39102342	39175200	33.75	+	MGI:1917138	protein coding gene	Cyp2c66	cytochrome P450, family 2, subfamily c, polypeptide 66
37	Micabf1	19	38176929	38212604	32.82	-	MGI:1917817	protein coding gene	Fra10ac1	FRA10AC1 homolog (human)
38	Micabf1	19	41755027	41790486	35.19	-	MGI:1918335	protein coding gene	Arhgap19	Rho GTPase activating protein 19
39	Micabf1	19	37887484	38032025	32.53	-	MGI:1919192	protein coding gene	Myof	myoferlin
40	Micabf1	19	38995463	39031137	33.64	+	MGI:1919332	protein coding gene	Cyp2c55	cytochrome P450, family 2, subfamily c, polypeptide 55
41	Micabf1	19	41932146	41969603	35.49	-	MGI:1919449	protein coding gene	Mms19	MMS19 cytosolic iron-sulfur assembly component
42	Micabf1	19	39049459	39082388	33.7	+	MGI:1919553	protein coding gene	Cyp2c65	cytochrome P450, family 2, subfamily c, polypeptide 65
43	Micabf1	19	42159006	42183032	35.87	+	MGI:1919602	protein coding gene	Zfyve27	zinc finger, FYVE domain containing 27
44	Micabf1	19	40883149	40906391	34.26	+	MGI:1919922	protein coding gene	Zfp518a	zinc finger protein 518A
45	Micabf1	19	38469557	38773474	33.16	+	MGI:1921305	protein coding gene	Plce1	phospholipase C, epsilon 1
46	Micabf1	19	38043459	38062871	32.69	+	MGI:1921357	protein coding gene	Cep55	centrosomal protein 55
47	Micabf1	19	41921919	41932543	35.48	+	MGI:1921418	protein coding gene	Zdhhc16	zinc finger, DHHC domain containing 16
48	Micabf1	19	39831258	39875243	34.24	-	MGI:3721049	protein coding gene	Cyp2c69	cytochrome P450, family 2, subfamily c, polypeptide 69
49	Micabf1	19	41911417	41921836	35.46	-	MGI:1913833	protein coding gene	Exosc1	exosome component 1
50	Micabf1	19	42040687	42042066	35.68	+	MGI:1914015	protein coding gene	4933411K16Rik	RIKEN cDNA 4933411K16 gene
51	Micabf1	19	41199283	41252436	34.54	-	MGI:1914262	protein coding gene	Tm9sf3	transmembrane 9 superfamily member 3
52	Micabf1	19	42034049	42059392	35.67	+	MGI:1914682	protein coding gene	Hoga1	4-hydroxy-2-oxoglutarate aldolase 1
53	Micabf1	19	40584890	40600677	34.25	-	MGI:1914840	protein coding gene	Tctn3	tectonic family member 3
54	Micabf1	19	42111714	42117432	35.8	-	MGI:1916784	protein coding gene	Avpi1	arginine vasopressin-induced 1
55	Micabf1	19	38776572	38807681	33.42	-	MGI:1932610	protein coding gene	Noc3l	NOC3 like DNA replication regulator
56	Micabf1	19	41260980	41373541	34.61	-	MGI:1933177	protein coding gene	Pik3ap1	phosphoinositide-3-kinase adaptor protein 1
57	Micabf1	19	42078909	42110526	35.74	+	MGI:1934031	protein coding gene	Pi4k2a	phosphatidylinositol 4-kinase type 2 alpha
58	Micabf1	19	38825023	38908114	33.47	+	MGI:2384803	protein coding gene	Tbc1d12	TBC1D12: TBC1 domain family, member 12
59	Micabf1	19	40819723	40837016	34.26	+	MGI:2443297	protein coding gene	Ccnj	cyclin J
60	Micabf1	19	41471076	41574975	34.97	+	MGI:2443930	protein coding gene	Lcor	ligand dependent nuclear receptor corepressor
61	Micabf1	19	38384428	38394055	33.03	+	MGI:2444789	protein coding gene	Slc35g1	solute carrier family 35, member G1
62	Micabf1	19	40141805	40175730	34.24	-	MGI:2385878	protein coding gene	Cyp2c70	cytochrome P450, family 2, subfamily c, polypeptide 70
63	Micabf1	19	41050398	41065552	34.36	-	MGI:2657025	protein coding gene	Opalin	oligodendrocytic myelin paranodal and inner loop protein
64	Micabf1	19	38367740	38369742		+	MGI:5624729	protein coding gene	Gm41844	predicted gene, 41844
65	Micabf2	17	64907731	65062105	33.76	+	MGI:104669	protein coding gene	Man2a1	mannosidase 2, alpha 1
66	Micabf2	17	64170057	64446491	33.06	+	MGI:105917	protein coding gene	Fer	fer (fms/fps related) protein kinase
67	Micabf2	17	66155410	66192750	35.26	-	MGI:108466	protein coding gene	Ralbp1	ralA binding protein 1
68	Micabf2	17	66801507	66826665	37.88	-	MGI:894284	protein coding gene	Rab12	RAB12, member RAS oncogene family
69	Micabf2	17	62911179	63188312	32.57	-	MGI:107444	protein coding gene	Efna5	ephrin A5
70	Micabf2	17	66973942	67661452	37.88	-	MGI:102694	protein coding gene	Ptprm	protein tyrosine phosphatase, receptor type, M
71	Micabf2	17	66861500	66901616	37.88	-	MGI:1921806	protein coding gene	Themis3	thymocyte selection associated family member 3
72	Micabf2	17	64588001	64638878	33.24	-	MGI:2159342	protein coding gene	Pja2	praja ring finger ubiquitin ligase 2
73	Micabf2	17	65562994	65847777	34.9	-	MGI:2685786	protein coding gene	Tmem232	transmembrane protein 232
74	Micabf2	17	66089568	66148921	35.26	+	MGI:1917601	protein coding gene	Ppp4r1	protein phosphatase 4, regulatory subunit 1
75	Micabf2	17	66385790	66408554	35.26	-	MGI:1920150	protein coding gene	Ndufv2	NADH:ubiquinone oxidoreductase core subunit V2
76	Micabf2	17	65885322	65920550	34.9	-	MGI:1353561	protein coding gene	Vapa	vesicle-associated membrane protein, associated protein A
77	Micabf2	17	63364447	63807012	32.68	-	MGI:1354704	protein coding gene	Fbxl17	F-box and leucine-rich repeat protein 17
78	Micabf2	17	66272693	66384084	35.26	-	MGI:1914357	protein coding gene	Ankrd12	ankyrin repeat domain 12
79	Micabf2	17	65958724	66079747	35.03	-	MGI:1914603	protein coding gene	Rab31	RAB31, member RAS oncogene family
80	Micabf2	17	59307104	59320317	30.64	-	MGI:1915243	protein coding gene	Nudt12	nudix hydrolase 12
81	Micabf2	17	66643977	66756745	35.3	-	MGI:1915867	protein coding gene	Mtcl1	microtubule crosslinking factor 1
82	Micabf2	17	66418540	66427498	35.26	+	MGI:1916017	protein coding gene	Washc1	WASH complex subunit 1
83	Micabf2	17	59185803	59298370	30.57	-	MGI:1916489	protein coding gene	Pdzph1	PDZ and pleckstrin homology domains 1
84	Micabf2	17	65139519	65143066	34.32	-	MGI:1925307	protein coding gene	4930583I09Rik	RIKEN cDNA 4930583I09 gene
85	Micabf2	17	66230060	66258198	35.26	-	MGI:2137520	protein coding gene	Twsg1	twisted gastrulation BMP signaling modulator 1
86	Micabf2	17	65944502	65949163	34.99	-	MGI:2389312	protein coding gene	Txndc2	thioredoxin domain containing 2 (spermatozoa)
87	Micabf2	17	64170295	64170786	33.02	-	MGI:2443151	protein coding gene	A930002H24Rik	RIKEN cDNA A930002H24 gene
88	Micabf2	17	66430515	66459169	35.26	+	MGI:2443590	protein coding gene	Ddx11	DEAD/H box helicase 11
89	Micabf2	17	63564702	63610768		-	MGI:5624492	protein coding gene	Gm41607	predicted gene, 41607
90	Micabf2	17	63433462	63435303		+	MGI:6722994	protein coding gene	Gm53980	predicted gene, 53980
91	Micabf2	17	64069129	64070994		+	MGI:6722998	protein coding gene	Gm53982	predicted gene, 53982
92	Micabf2	17	65466499	65468193		-	MGI:6723000	protein coding gene	Gm53983	predicted gene, 53983
93	Micabf2	17	65769245	65771044		+	MGI:6723002	protein coding gene	Gm53984	predicted gene, 53984
94	Micabf2	17	60616147	60617982		-	MGI:6723004	protein coding gene	Gm53985	predicted gene, 53985
95	Micabf2	17	61327896	61329716		+	MGI:6723006	protein coding gene	Gm53986	predicted gene, 53986
96	Micabf3	2	130422540	130424474	63.24	-	MGI:88121	protein coding gene	Avp	arginine vasopressin
97	Micabf3	2	133394079	133404805	65.21	+	MGI:88177	protein coding gene	Bmp2	bone morphogenetic protein 2
98	Micabf3	2	131019209	131021987	63.29	-	MGI:88376	protein coding gene	Cenpb	centromere protein B
99	Micabf3	2	132623562	132636999	64.74	+	MGI:88395	protein coding gene	Chgb	chromogranin B
100	Micabf3	2	130509530	130523534	63.24	+	MGI:96622	protein coding gene	Itpa	inosine triphosphatase (nucleoside triphosphate pyrophosphatase)
101	Micabf3	2	130418093	130418974	63.24	+	MGI:97453	protein coding gene	Oxt	oxytocin
102	Micabf3	2	132091206	132095100	64.15	-	MGI:97503	protein coding gene	Pcna	proliferating cell nuclear antigen
103	Micabf3	2	131751877	131798050		+	MGI:97767	protein coding gene	Prn	prion protein readthrough transcript
104	Micabf3	2	130292198	130396220	63.23	+	MGI:97808	protein coding gene	Ptpra	protein tyrosine phosphatase, receptor type, A
105	Micabf3	2	130013555	130021323	63.19	-	MGI:98342	protein coding gene	Snrpb	small nuclear ribonucleoprotein B
106	Micabf3	2	130748415	130872253	63.26	+	MGI:1341628	protein coding gene	Atrn	attractin
107	Micabf3	2	130892739	130905734	63.26	-	MGI:1341813	protein coding gene	Adam33	a disintegrin and metallopeptidase domain 33
108	Micabf3	2	130881552	130885008	63.26	-	MGI:1341873	protein coding gene	Gfra4	glial cell line derived neurotrophic factor family receptor alpha 4
109	Micabf3	2	131792781	131798050	64.07	+	MGI:1346999	protein coding gene	Prnd	prion like protein doppel
110	Micabf3	2	132371002	132420173	64.57	-	MGI:104898	protein coding gene	Gpcpd1	glycerophosphocholine phosphodiesterase 1
111	Micabf3	2	131387770	131404203	63.5	-	MGI:106673	protein coding gene	Adra1d	adrenergic receptor, alpha 1d
112	Micabf3	2	131140408	131194812	63.32	-	MGI:1261771	protein coding gene	Rnf24	ring finger protein 24
113	Micabf3	2	131894416	131987028	64.15	-	MGI:1859682	protein coding gene	Slc23a2	solute carrier family 23 (nucleobase transporters), member 2
114	Micabf3	2	130911140	130928685	63.26	-	MGI:99668	protein coding gene	Siglec1	sialic acid binding Ig-like lectin 1, sialoadhesin
115	Micabf3	2	131028869	131040417	63.29	+	MGI:99701	protein coding gene	Cdc25b	cell division cycle 25B
116	Micabf3	2	129854269	129892319	63.19	+	MGI:98732	protein coding gene	Tgm3	transglutaminase 3, E polypeptide
117	Micabf3	2	131104415	131141108	63.31	+	MGI:1921700	protein coding gene	Pank2	pantothenate kinase 2
118	Micabf3	2	130247179	130247994	63.22	+	MGI:1922906	protein coding gene	1700020A23Rik	RIKEN cDNA 1700020A23 gene
119	Micabf3	2	130548120	130682565	63.25	-	MGI:1923029	protein coding gene	Dnaaf9	dynein axonemal assembly factor 9
120	Micabf3	2	131751848	131780349	64.07	+	MGI:97769	protein coding gene	Prnp	prion protein
121	Micabf3	2	132105068	132153970	64.15	+	MGI:1332236	protein coding gene	Cds2	CDP-diacylglycerol synthase (phosphatidate cytidylyltransferase) 2
122	Micabf3	2	130405677	130407314	63.24	+	MGI:1333830	protein coding gene	Mrps26	mitochondrial ribosomal protein S26
123	Micabf3	2	131012181	131016730	63.28	-	MGI:3513546	protein coding gene	Spef1	sperm flagellar 1
124	Micabf3	2	130474759	130484723	63.24	-	MGI:2656976	protein coding gene	Lzts3	leucine zipper, putative tumor suppressor family member 3
125	Micabf3	2	130431922	130471958	63.24	-	MGI:2154658	protein coding gene	Ubox5	U box domain containing 5
126	Micabf3	2	130232695	130239494	63.22	-	MGI:1934569	protein coding gene	Cpxm1	carboxypeptidase X 1 (M14 family)
127	Micabf3	2	130121229	130126371	63.2	-	MGI:2158650	protein coding gene	Idh3b	isocitrate dehydrogenase 3 (NAD+) beta
128	Micabf3	2	130037114	130106365	63.19	+	MGI:2151017	protein coding gene	Tmc2	transmembrane channel-like gene family 2
129	Micabf3	2	132081412	132089708	64.15	-	MGI:1917862	protein coding gene	Tmem230	transmembrane protein 230
130	Micabf3	2	131695598	131701667	64.02	-	MGI:1919245	protein coding gene	Erv3	endogenous retroviral sequence 3
131	Micabf3	2	130969332	130987905	63.27	+	MGI:1919880	protein coding gene	Hspa12b	heat shock protein 12B
132	Micabf3	2	132528851	132592975	64.74	+	MGI:1920997	protein coding gene	Shld1	shieldin complex subunit 1
133	Micabf3	2	129954336	129996152	63.19	+	MGI:3044321	protein coding gene	Tgm6	transglutaminase 6
134	Micabf3	2	130975417	130976135	63.28	+	MGI:3779261	protein coding gene	Gm11037	predicted gene 11037
135	Micabf3	2	131323865	131334119		-	MGI:5589838	protein coding gene	Gm30679	predicted gene, 30679
136	Micabf3	2	131367194	131372264		+	MGI:5589891	protein coding gene	Gm30732	predicted gene, 30732
137	Micabf3	2	132688586	132708705	64.77	+	MGI:1913836	protein coding gene	Crls1	cardiolipin synthase 1
138	Micabf3	2	132658061	132686117	64.75	+	MGI:1913884	protein coding gene	Mcm8	minichromosome maintenance 8 homologous recombination repair factor
139	Micabf3	2	130248442	130249714	63.22	+	MGI:1914016	protein coding gene	Tmem239	transmembrane 239
140	Micabf3	2	132646127	132657975	64.74	-	MGI:1914176	protein coding gene	Trmt6	tRNA methyltransferase 6
141	Micabf3	2	130116350	130121233	63.2	+	MGI:1914384	protein coding gene	Nop56	NOP56 ribonucleoprotein
142	Micabf3	2	130988244	131002001	63.28	-	MGI:1914576	protein coding gene	1700037H04Rik	RIKEN cDNA 1700037H04 gene
143	Micabf3	2	131052280	131055434	63.29	+	MGI:1916846	protein coding gene	Ap5s1	adaptor-related protein 5 complex, sigma 1 subunit
144	Micabf3	2	130495955	130506565	63.24	-	MGI:1924256	protein coding gene	Ddrgk1	DDRGK domain containing 1
145	Micabf3	2	131489745	131490526	63.5	+	MGI:1925357	protein coding gene	4930425F17Rik	RIKEN cDNA 4930425F17 gene
146	Micabf3	2	130266259	130286189	63.22	+	MGI:2136772	protein coding gene	Vps16	VSP16 CORVET/HOPS core subunit
147	Micabf3	2	130526033	130539439	63.24	-	MGI:2138987	protein coding gene	Slc4a11	solute carrier family 4, sodium bicarbonate transporter-like, member 11
148	Micabf3	2	130455766	130471922	63.24	-	MGI:2139469	protein coding gene	Fastkd5	FAST kinase domains 5
149	Micabf3	2	132211625	132227413	64.15	-	MGI:2181363	protein coding gene	Prokr2	prokineticin receptor 2
150	Micabf3	2	130137089	130212401	63.21	+	MGI:2385972	protein coding gene	Ebf4	early B cell factor 4
151	Micabf3	2	131333624	131367103	63.45	+	MGI:2445356	protein coding gene	Smox	spermine oxidase
152	Micabf3	2	131834770	131872336	64.14	-	MGI:2442060	protein coding gene	Rassf2	Ras association (RalGDS/AF-6) domain family member 2
153	Micabf3	2	130259603	130266678	63.22	-	MGI:2442177	protein coding gene	Pced1a	PC-esterase domain containing 1A
154	Micabf3	2	132746309	132787826	64.8	-	MGI:2443583	protein coding gene	Fermt1	fermitin family member 1
155	Micabf3	2	131075983	131089945	63.3	+	MGI:2444773	protein coding gene	Mavs	mitochondrial antiviral signaling protein
156	Micabf3	2	132710225	132722811	64.78	-	MGI:2445154	protein coding gene	Lrrn4	leucine rich repeat neuronal 4
157	Micabf3	2	130247159	130250176		+	MGI:5579078	protein coding gene	Gm28372	predicted gene 28372
158	Micabf4	2	180664104	180685365	103.54	-	MGI:87888	protein coding gene	Chrna4	cholinergic receptor, nicotinic, alpha polypeptide 4
159	Micabf4	2	180141769	180186772	103.04	+	MGI:97386	protein coding gene	Ntsr1	neurotensin receptor 1
160	Micabf4	2	181356809	181362778	103.74	+	MGI:97440	protein coding gene	Oprl1	opioid receptor-like 1
161	Micabf4	2	180299757	180351792		-	MGI:1344352	protein coding gene	Dido1	death inducer-obliterator 1
162	Micabf4	2	179678167	179684226	102.55	-	MGI:1347070	protein coding gene	Psma7	proteasome subunit alpha 7
163	Micabf4	2	181311630	181313433	103.71	-	MGI:103559	protein coding gene	Sox18	SRY (sex determining region Y)-box 18
164	Micabf4	2	179818166	179867652	102.7	-	MGI:105382	protein coding gene	Lama5	laminin, alpha 5
165	Micabf4	2	179712381	179727695	102.59	+	MGI:106565	protein coding gene	Mtg2	mitochondrial ribosome associated GTPase 2
166	Micabf4	2	179966926	179976492	102.85	-	MGI:109497	protein coding gene	Gata5	GATA binding protein 5
167	Micabf4	2	181162141	181194679	103.63	+	MGI:892995	protein coding gene	Dnajc5	DnaJ heat shock protein family (Hsp40) member C5
168	Micabf4	2	180239895	180263985	103.14	+	MGI:894686	protein coding gene	Col9a3	collagen, type IX, alpha 3
169	Micabf4	2	180789446	180798807	103.6	-	MGI:1096317	protein coding gene	Eef1a2	eukaryotic translation elongation factor 1 alpha 2
170	Micabf4	2	181322103	181329864	103.72	+	MGI:107368	protein coding gene	Tcea2	transcription elongation factor A (SII), 2
171	Micabf4	2	180948252	180956293	103.63	-	MGI:1277137	protein coding gene	Stmn3	stathmin-like 3
172	Micabf4	2	180717372	180777093	103.57	-	MGI:1309503	protein coding gene	Kcnq2	potassium voltage-gated channel, subfamily Q, member 2
173	Micabf4	2	180836917	180845408	103.62	-	MGI:99683	protein coding gene	Ptk6	PTK6 protein tyrosine kinase 6
174	Micabf4	2	180847356	180854964	103.62	-	MGI:101865	protein coding gene	Srms	src-related kinase lacking C-terminal regulatory tyrosine and N-terminal myristylation sites
175	Micabf4	2	179084224	179541166	101.86	+	MGI:99218	protein coding gene	Cdh4	cadherin 4
176	Micabf4	2	181243112	181297454	103.67	+	MGI:1922946	protein coding gene	Prpf6	pre-mRNA splicing factor 6
177	Micabf4	2	179813381	179818076	102.69	+	MGI:1929289	protein coding gene	Adrm1	adhesion regulating molecule 1 26S proteasome ubiquitin receptor
178	Micabf4	2	181405125	181469590	103.77	+	MGI:1100535	protein coding gene	Myt1	myelin transcription factor 1
179	Micabf4	2	179919439	179931672	102.8	-	MGI:3606212	protein coding gene	Rbbp8nl	RBBP8 N-terminal like
180	Micabf4	2	181134999	181136773	103.63	+	MGI:3607711	protein coding gene	Abhd16b	abhydrolase domain containing 16B
181	Micabf4	2	180861806	180864647	103.63	+	MGI:3051572	protein coding gene	Fndc11	fibronectin type III domain containing 11
182	Micabf4	2	180869408	180883820	103.63	-	MGI:2385169	protein coding gene	Helz2	helicase with zinc finger 2, transcriptional coactivator
183	Micabf4	2	180263749	180284484	103.16	-	MGI:2672878	protein coding gene	Tcfl5	transcription factor-like 5 (basic helix-loop-helix)
184	Micabf4	2	180570816	180575803	103.53	+	MGI:2676458	protein coding gene	Birc7	baculoviral IAP repeat-containing 7 (livin)
185	Micabf4	2	181223896	181234573	103.67	-	MGI:2685478	protein coding gene	Zfp512b	zinc finger protein 512B
186	Micabf4	2	181338586	181340235	103.73	-	MGI:2685538	protein coding gene	Lkaaear1	LKAAEAR motif containing 1 (IKAAEAR murine motif)
187	Micabf4	2	179553945	179618439	102.42	-	MGI:2152346	protein coding gene	Taf4	TATA-box binding protein associated factor 4
188	Micabf4	2	180416174	180418693	103.34	-	MGI:2153710	protein coding gene	Bhlhe23	basic helix-loop-helix family, member e23
189	Micabf4	2	180546170	180562729	103.5	-	MGI:1917431	protein coding gene	Ythdf1	YTH N6-methyladenosine RNA binding protein 1
190	Micabf4	2	180367056	180384073	103.28	+	MGI:1919107	protein coding gene	Slc17a9	solute carrier family 17, member 9
191	Micabf4	2	180231200	180237630	103.13	+	MGI:1919325	protein coding gene	Ogfr	opioid growth factor receptor
192	Micabf4	2	181029555	181101219	103.63	-	MGI:1919397	protein coding gene	Zbtb46	zinc finger and BTB domain containing 46
193	Micabf4	2	181023028	181025421	103.63	+	MGI:1919949	protein coding gene	Lime1	Lck interacting transmembrane adaptor 1
194	Micabf4	2	180223097	180228097	103.12	+	MGI:1920497	protein coding gene	Mrgbp	MRG/MORF4L binding protein
195	Micabf4	2	180628328	180660156	103.53	+	MGI:1920618	protein coding gene	Col20a1	collagen, type XX, alpha 1
196	Micabf4	2	179666780	179677258	102.54	+	MGI:3040677	protein coding gene	Lsm14b	LSM family member 14B
197	Micabf4	2	180098038	180116660	102.99	+	MGI:1351866	protein coding gene	Slco4a1	solute carrier organic anion transporter family, member 4a1
198	Micabf4	2	181138935	181159755	103.63	+	MGI:1913564	protein coding gene	Tpd52l2	tumor protein D52-like 2
199	Micabf4	2	179899172	179900237	102.78	+	MGI:1913731	protein coding gene	Rps21	ribosomal protein S21
200	Micabf4	2	180829040	180830564	103.62	+	MGI:1913746	protein coding gene	Ppdpf	pancreatic progenitor cell differentiation and proliferation factor
201	Micabf4	2	181330212	181335770	103.72	-	MGI:1915153	protein coding gene	Rgs19	regulator of G-protein signaling 19
202	Micabf4	2	180576565	180596492	103.53	-	MGI:1915372	protein coding gene	Nkain4	Na+/K+ transporting ATPase interacting 4
203	Micabf4	2	181210942	181223820	103.66	-	MGI:1915806	protein coding gene	Uckl1	uridine-cytidine kinase 1-like 1
204	Micabf4	2	180351910	180360526	103.26	+	MGI:1923675	protein coding gene	Gid8	GID complex subunit 8
205	Micabf4	2	180999483	181007197	103.63	-	MGI:1923938	protein coding gene	Arfrp1	ADP-ribosylation factor related protein 1
206	Micabf4	2	179741258	179746281	102.62	-	MGI:2139279	protein coding gene	Hrh3	histamine receptor H3
207	Micabf4	2	180961532	180998409	103.63	+	MGI:2139369	protein coding gene	Rtel1	regulator of telomere elongation helicase 1
208	Micabf4	2	179900332	179915283	102.78	-	MGI:2182335	protein coding gene	Cables2	CDK5 and Abl enzyme substrate 2
209	Micabf4	2	180609018	180624319	103.53	+	MGI:2183559	protein coding gene	Arfgap1	ADP-ribosylation factor GTPase activating protein 1
210	Micabf4	2	179761099	179804473	102.64	+	MGI:2442832	protein coding gene	Osbpl2	oxysterol binding protein-like 2
211	Micabf4	2	181237011	181241005	103.67	-	MGI:2443872	protein coding gene	Samd10	sterile alpha motif domain containing 10
212	Micabf4	2	179684302	179711994	102.56	+	MGI:2444061	protein coding gene	Ss18l1	SS18, nBAF chromatin remodeling complex subunit like 1
213	Micabf4	2	181006724	181022586	103.63	+	MGI:2449939	protein coding gene	Zgpat	zinc finger, CCCH-type with G patch domain
214	Micabf4	2	180893242	180929828	103.63	-	MGI:2652836	protein coding gene	Gmeb2	glucocorticoid modulatory element binding protein 2
215	Micabf4	2	181298827	181301260		+	MGI:5588956	protein coding gene	Gm29797	predicted gene, 29797
216	Micabf5	6	51409650	51435748	24.84	+	MGI:1339958	protein coding gene	Nfe2l3	nuclear factor, erythroid derived 2, like 3
217	Micabf5	6	51437912	51446874	24.87	-	MGI:104819	protein coding gene	Hnrnpa2b1	heterogeneous nuclear ribonucleoprotein A2/B1
218	Micabf5	6	51447596	51460684	24.89	+	MGI:108515	protein coding gene	Cbx3	chromobox 3
219	Micabf5	6	51500882	51567659	24.95	+	MGI:1919232	protein coding gene	Snx10	sorting nexin 10
220	Micabf6	10	107318769	107321995	55.95	-	MGI:97252	protein coding gene	Myf5	myogenic factor 5
221	Micabf6	10	107328709	107330584	55.96	-	MGI:97253	protein coding gene	Myf6	myogenic factor 6
222	Micabf6	10	107352910	107555912	55.97	-	MGI:1096349	protein coding gene	Ptprq	protein tyrosine phosphatase, receptor type, Q
223	Micabf6	10	105677340	105683371	55.12	+	MGI:1289302	protein coding gene	Ccdc59	coiled-coil domain containing 59
224	Micabf6	10	107997913	108115846	56.33	+	MGI:1309528	protein coding gene	Ppp1r12a	protein phosphatase 1, regulatory subunit 12A
225	Micabf6	10	107596392	107747995	56.11	-	MGI:3647600	protein coding gene	Otogl	otogelin-like
226	Micabf6	10	106769378	106959529	55.66	-	MGI:2685720	protein coding gene	Acss3	acyl-CoA synthetase short-chain family member 3
227	Micabf6	10	105599050	105677241	55.12	-	MGI:3041259	protein coding gene	Mettl25	methyltransferase like 25
228	Micabf6	10	107107547	107257335	55.83	+	MGI:2135609	protein coding gene	Lin7a	lin-7 homolog A, crumbs cell polarity complex component
229	Micabf6	10	106305129	106769329	55.39	+	MGI:2443834	protein coding gene	Ppfia2	protein tyrosine phosphatase, receptor type, f polypeptide (PTPRF), interacting protein (liprin), alpha 2
230	Micabf7	10	76888012	77002382	39.72	-	MGI:88451	protein coding gene	Col18a1	collagen, type XVIII, alpha 1
231	Micabf7	10	77126560	77254104	39.72	-	MGI:891999	protein coding gene	Adarb1	adenosine deaminase, RNA-specific, B1
232	Micabf7	10	77095052	77105409	39.72	+	MGI:1916863	protein coding gene	Pofut2	protein O-fucosyltransferase 2
233	Micabf8	9	75682646	75807592	42.34	+	MGI:88181	protein coding gene	Bmp5	bone morphogenetic protein 5
234	Micabf8	9	75550471	75591338	42.32	-	MGI:103032	protein coding gene	Scg3	secretogranin III
235	Micabf8	9	75472903	75518607	42.31	-	MGI:1355335	protein coding gene	Tmod2	tropomodulin 2
236	Micabf8	9	75533023	75545053	42.32	+	MGI:1917332	protein coding gene	Lysmd2	LysM, putative peptidoglycan-binding, domain containing 2
237	Micabf9	2	127205128	127209141	61.95	+	MGI:87935	protein coding gene	Adra2b	adrenergic receptor, alpha 2b
238	Micabf9	2	121978168	121983563	60.55	+	MGI:88127	protein coding gene	B2m	beta-2 microglobulin
239	Micabf9	2	126912585	126939004	61.76	+	MGI:88170	protein coding gene	Blvra	biliverdin reductase A
240	Micabf9	2	120848372	120867358	60.37	-	MGI:95402	protein coding gene	Epb42	erythrocyte membrane protein band 4.2
241	Micabf9	2	125142514	125348417	61.38	-	MGI:95489	protein coding gene	Fbn1	fibrillin 1
242	Micabf9	2	125876578	125933105	61.76	+	MGI:95521	protein coding gene	Fgf7	fibroblast growth factor 7
243	Micabf9	2	126469362	126518257	61.76	-	MGI:95611	protein coding gene	Gabpb1	GA repeat binding protein, beta 1
244	Micabf9	2	121244383	121269168	60.38	+	MGI:95834	protein coding gene	Pdia3	protein disulfide isomerase associated 3
245	Micabf9	2	126435587	126461219	61.76	-	MGI:96062	protein coding gene	Hdc	histidine decarboxylase
246	Micabf9	2	129141530	129151892	62.9	-	MGI:96542	protein coding gene	Il1a	interleukin 1 alpha
247	Micabf9	2	129206490	129213059	62.97	-	MGI:96543	protein coding gene	Il1b	interleukin 1 beta
248	Micabf9	2	119581807	119590912	59.97	-	MGI:96840	protein coding gene	Ltk	leukocyte tyrosine kinase
249	Micabf9	2	128540876	128644814	62.63	+	MGI:96965	protein coding gene	Mertk	MER proto-oncogene tyrosine kinase
250	Micabf9	2	122065320	122095818	60.59	+	MGI:98266	protein coding gene	Sord	sorbitol dehydrogenase
251	Micabf9	2	126850637	126909829	61.76	+	MGI:1336993	protein coding gene	Ap4e1	adaptor-related protein complex AP-4, epsilon 1
252	Micabf9	2	121279679	121283901	60.39	+	MGI:1337041	protein coding gene	Serf2	small EDRK-rich factor 2
253	Micabf9	2	119067843	119080008	59.97	+	MGI:1338033	protein coding gene	Spint1	serine protease inhibitor, Kunitz type 1
254	Micabf9	2	122523153	122544583	60.65	-	MGI:1345282	protein coding gene	Slc30a4	solute carrier family 30 (zinc transporter), member 4
255	Micabf9	2	125089110	125100528	61.33	+	MGI:1346051	protein coding gene	Dut	deoxyuridine triphosphatase
256	Micabf9	2	127082858	127089736	61.86	-	MGI:1346998	protein coding gene	Ciao1	cytosolic iron-sulfur protein assembly 1
257	Micabf9	2	119803180	119857889	60.03	+	MGI:1347004	protein coding gene	Mapkbp1	mitogen-activated protein kinase binding protein 1
258	Micabf9	2	126394944	126430163	61.76	+	MGI:1347099	protein coding gene	Slc27a2	solute carrier family 27 (fatty acid transporter), member 2
259	Micabf9	2	121023762	121101888	60.37	-	MGI:1351320	protein coding gene	Trp53bp1	transformation related protein 53 binding protein 1
260	Micabf9	2	128452024	128529311	62.63	-	MGI:103097	protein coding gene	Anapc1	anaphase promoting complex subunit 1
261	Micabf9	2	124994430	125071922	61.23	+	MGI:103150	protein coding gene	Slc12a1	solute carrier family 12, member 1
262	Micabf9	2	119628221	119648585	59.97	+	MGI:104294	protein coding gene	Tyro3	TYRO3 protein tyrosine kinase 3
263	Micabf9	2	124926548	124965581	61.16	-	MGI:104592	protein coding gene	Myef2	myelin basic protein expression factor 2, repressor
264	Micabf9	2	120398152	120431736	60.37	+	MGI:109356	protein coding gene	Snap23	synaptosomal-associated protein 23
265	Micabf9	2	120838884	120847385	60.37	+	MGI:109595	protein coding gene	Ccndbp1	cyclin D-type binding-protein 1
266	Micabf9	2	127475146	127498615	62.06	-	MGI:892970	protein coding gene	Mal	myelin and lymphocyte protein, T cell differentiation protein
267	Micabf9	2	121786482	121844123	60.46	+	MGI:1196405	protein coding gene	Ctdspl2	CTD (carboxy-terminal domain, RNA polymerase II, polypeptide A) small phosphatase like 2
268	Micabf9	2	127967958	128004467	62.23	+	MGI:1197519	protein coding gene	Bcl2l11	BCL2-like 11 (apoptosis facilitator)
269	Micabf9	2	120337301	120394324	60.37	-	MGI:1270153	protein coding gene	Zfp106	zinc finger protein 106
270	Micabf9	2	120690750	120801196	60.37	-	MGI:1277977	protein coding gene	Ubr1	ubiquitin protein ligase E3 component n-recognin 1
271	Micabf9	2	118644470	118667691	59.46	+	MGI:1289298	protein coding gene	Knstrn	kinetochore-localized astrin/SPAG5 binding
272	Micabf9	2	121120081	121141313	60.37	+	MGI:1306776	protein coding gene	Map1a	microtubule-associated protein 1 A
273	Micabf9	2	118943295	118966554	59.92	+	MGI:97890	protein coding gene	Rad51	RAD51 recombinase
274	Micabf9	2	119505549	119565888	59.97	+	MGI:1309480	protein coding gene	Rtf1	RTF1, Paf1/RNA polymerase II complex component
275	Micabf9	2	117110464	117173358	59.19	-	MGI:1314635	protein coding gene	Rasgrp1	RAS guanyl releasing protein 1
276	Micabf9	2	127582652	127630817	62.09	-	MGI:1858233	protein coding gene	Nphp1	nephronophthisis 1 (juvenile) homolog (human)
277	Micabf9	2	118603255	118608646	59.46	+	MGI:1858382	protein coding gene	Phgr1	proline/histidine/glycine-rich 1
278	Micabf9	2	119156265	119166147	59.97	+	MGI:1859388	protein coding gene	Dll4	delta like canonical Notch ligand 4
279	Micabf9	2	126162893	126342589	61.76	-	MGI:1859664	protein coding gene	Atp8b4	ATPase, class I, type 8B, member 4
280	Micabf9	2	125515015	125516705	61.76	+	MGI:1889651	protein coding gene	Eid1	EP300 interacting inhibitor of differentiation 1
281	Micabf9	2	122256958	122291618	60.63	+	MGI:1913105	protein coding gene	Slc28a2	solute carrier family 28 (sodium-coupled nucleoside transporter), member 2
282	Micabf9	2	119378178	119417508	59.97	+	MGI:1927185	protein coding gene	Chp1	calcineurin-like EF hand protein 1
283	Micabf9	2	127178079	127180296	61.93	+	MGI:101911	protein coding gene	Dusp2	dual specificity phosphatase 2
284	Micabf9	2	117942357	117957614	59.34	+	MGI:98737	protein coding gene	Thbs1	thrombospondin 1
285	Micabf9	2	121188254	121194218	60.37	+	MGI:99441	protein coding gene	Ckmt1	creatine kinase, mitochondrial 1, ubiquitous
286	Micabf9	2	128942915	128968514	62.68	+	MGI:108014	protein coding gene	Polr1b	polymerase (RNA) I polypeptide B
287	Micabf9	2	129040684	129053536	62.79	+	MGI:108392	protein coding gene	Slc20a1	solute carrier family 20, member 1
288	Micabf9	2	122016753	122036874	60.56	+	MGI:1921651	protein coding gene	Terb2	telomere repeat binding bouquet formation protein 2
289	Micabf9	2	126602970	126625380	61.76	-	MGI:1922333	protein coding gene	Usp50	ubiquitin specific peptidase 50
290	Micabf9	2	125825403	125993924	61.76	-	MGI:1923073	protein coding gene	Fam227b	family with sequence similarity 227, member B
291	Micabf9	2	120970909	120987161	60.37	+	MGI:1923144	protein coding gene	Adal	adenosine deaminase-like
292	Micabf9	2	125672222	125701002	61.76	-	MGI:1330276	protein coding gene	Cops2	COP9 signalosome subunit 2
293	Micabf9	2	121784252	121786573	60.46	-	MGI:105109	protein coding gene	Mageb3	MAGE family member B3
294	Micabf9	2	119572818	119581734	59.97	+	MGI:1333822	protein coding gene	Itpka	inositol 1,4,5-trisphosphate 3-kinase A
295	Micabf9	2	118428692	118472072	59.4	+	MGI:1333889	protein coding gene	Bub1b	BUB1B, mitotic checkpoint serine/threonine kinase
296	Micabf9	2	122580423	122591395	60.66	+	MGI:1927580	protein coding gene	Bloc1s6	biogenesis of lysosomal organelles complex-1, subunit 6, pallidin
297	Micabf9	2	118692440	118713390	59.64	+	MGI:1929242	protein coding gene	Ivd	isovaleryl coenzyme A dehydrogenase
298	Micabf9	2	127298418	127364014	62.02	-	MGI:1929258	protein coding gene	Kcnip3	Kv channel interacting protein 3, calsenilin
299	Micabf9	2	127643036	127673785	62.1	-	MGI:1100510	protein coding gene	Bub1	BUB1, mitotic checkpoint serine/threonine kinase
300	Micabf9	2	121001135	121029251	60.37	+	MGI:1196293	protein coding gene	Tubgcp4	tubulin, gamma complex associated protein 4
301	Micabf9	2	127111369	127111974	61.88	-	MGI:3642134	protein coding gene	Gm10766	predicted gene 10766
302	Micabf9	2	128866993	128890092	62.63	-	MGI:3649276	protein coding gene	Vinac1	vinculin/alpha-catenin family member 1
303	Micabf9	2	118306324	118310177	59.4	-	MGI:107169	protein coding gene	Srp14	signal recognition particle 14
304	Micabf9	2	120294074	120335400	60.31	+	MGI:107437	protein coding gene	Capn3	calpain 3
305	Micabf9	2	118537998	118558919	59.43	-	MGI:107465	protein coding gene	Plcb2	phospholipase C, beta 2
306	Micabf9	2	122179373	122199643	60.63	-	MGI:3613669	protein coding gene	Shf	Src homology 2 domain containing F
307	Micabf9	2	127180559	127199571	61.93	+	MGI:3046414	protein coding gene	Astl	astacin-like metalloendopeptidase (M12 family)
308	Micabf9	2	122607249	122651473	60.67	+	MGI:1929899	protein coding gene	Sqor	sulfide quinone oxidoreductase
309	Micabf9	2	126633485	126718150	61.76	-	MGI:1929996	protein coding gene	Trpm7	transient receptor potential cation channel, subfamily M, member 7
310	Micabf9	2	121269508	121273082	60.39	-	MGI:2673679	protein coding gene	Ell3	elongation factor RNA polymerase II-like 3
311	Micabf9	2	119448779	119480646	59.97	+	MGI:2675669	protein coding gene	Nusap1	nucleolar and spindle associated protein 1
312	Micabf9	2	124910047	124930597	61.14	+	MGI:2677271	protein coding gene	Slc24a5	solute carrier family 24, member 5
313	Micabf9	2	127546310	127571817	62.08	-	MGI:2385152	protein coding gene	Mall	mal, T cell differentiation protein-like
314	Micabf9	2	118493784	118528501	59.41	+	MGI:2679420	protein coding gene	Pak6	p21 (RAC1) activated kinase 6
315	Micabf9	2	127267119	127278012	62	+	MGI:2684962	protein coding gene	Gpat2	glycerol-3-phosphate acyltransferase 2, mitochondrial
316	Micabf9	2	118584639	118593142	59.45	-	MGI:2685199	protein coding gene	Ccdc9b	coiled-coil domain containing 9B
317	Micabf9	2	119871974	119916159	60.11	-	MGI:2685200	protein coding gene	Sptbn5	spectrin beta, non-erythrocytic 5
318	Micabf9	2	128433129	128440384	62.63	+	MGI:2685201	protein coding gene	Spdye4c	speedy/RINGO cell cycle regulator family, member E4C
319	Micabf9	2	118848260	118859874	59.82	-	MGI:2685477	protein coding gene	Ccdc32	coiled-coil domain containing 32
320	Micabf9	2	120130438	120144646	60.31	-	MGI:2685493	protein coding gene	Pla2g4f	phospholipase A2, group IVF
321	Micabf9	2	118107591	118203900	59.4	-	MGI:2685858	protein coding gene	Gpr176	G protein-coupled receptor 176
322	Micabf9	2	118529584	118534444	59.43	-	MGI:2686183	protein coding gene	Ankrd63	ankyrin repeat domain 63
323	Micabf9	2	116951855	117012760	59.03	+	MGI:2150016	protein coding gene	Spred1	sprouty protein with EVH-1 domain 1, related sequence
324	Micabf9	2	120924046	120946877	60.37	-	MGI:2151164	protein coding gene	Tgm7	transglutaminase 7
325	Micabf9	2	121193729	121211851	60.37	-	MGI:2153816	protein coding gene	Strc	stereocilin
326	Micabf9	2	120563297	120681065	60.37	-	MGI:2155779	protein coding gene	Ttbk2	tau tubulin kinase 2
327	Micabf9	2	118359238	118380168	59.4	-	MGI:2176433	protein coding gene	Bmf	BCL2 modifying factor
328	Micabf9	2	119485927	119493308	59.97	-	MGI:1916952	protein coding gene	Ndufaf1	NADH:ubiquinone oxidoreductase complex assembly factor 1
329	Micabf9	2	128907867	128938203	62.65	+	MGI:1916987	protein coding gene	Ttl	tubulin tyrosine ligase
330	Micabf9	2	125701029	125826218	61.76	+	MGI:1917226	protein coding gene	Galk2	galactokinase 2
331	Micabf9	2	125578906	125624790	61.76	-	MGI:1917604	protein coding gene	Secisbp2l	SECIS binding protein 2-like
332	Micabf9	2	128705791	128738954	62.63	+	MGI:1917620	protein coding gene	Fbln7	fibulin 7
333	Micabf9	2	129110130	129139132	62.87	-	MGI:1917716	protein coding gene	Ckap2l	cytoskeleton associated protein 2-like
334	Micabf9	2	119439993	119448950	59.97	-	MGI:1917895	protein coding gene	Oip5	Opa interacting protein 5
335	Micabf9	2	118865271	118870250	59.84	+	MGI:1918066	protein coding gene	Rpusd2	RNA pseudouridylate synthase domain containing 2
336	Micabf9	2	121991189	122009503	60.55	+	MGI:1918178	protein coding gene	Trim69	tripartite motif-containing 69
337	Micabf9	2	117960905	118087447	59.38	-	MGI:1918563	protein coding gene	Fsip1	fibrous sheath-interacting protein 1
338	Micabf9	2	119996893	120075816	60.24	-	MGI:1919144	protein coding gene	Pla2g4e	phospholipase A2, group IVE
339	Micabf9	2	119039098	119047530	59.97	+	MGI:1919258	protein coding gene	Zfyve19	zinc finger, FYVE domain containing 19
340	Micabf9	2	119048600	119060387	59.97	-	MGI:1919362	protein coding gene	Ppp1r14d	protein phosphatase 1, regulatory inhibitor subunit 14D
341	Micabf9	2	118756978	118759066	59.73	+	MGI:1919386	protein coding gene	Chst14	carbohydrate sulfotransferase 14
342	Micabf9	2	127416582	127429014	62.05	-	MGI:1919430	protein coding gene	Zfp661	zinc finger protein 661
343	Micabf9	2	119919958	119985056	60.16	-	MGI:1919619	protein coding gene	Ehd4	EH-domain containing 4
344	Micabf9	2	128660038	128696181	62.63	+	MGI:1919727	protein coding gene	Tmem87b	transmembrane protein 87B
345	Micabf9	2	126980692	126985362	61.79	-	MGI:1920588	protein coding gene	Itpripl1	inositol 1,4,5-triphosphate receptor interacting protein-like 1
346	Micabf9	2	127680796	127965793	62.1	+	MGI:1921371	protein coding gene	Acoxl	acyl-Coenzyme A oxidase-like
347	Micabf9	2	120876592	120916322	60.37	-	MGI:1921426	protein coding gene	Tgm5	transglutaminase 5
348	Micabf9	2	121292147	121304504	60.4	-	MGI:3694697	protein coding gene	Mfap1b	microfibrillar-associated protein 1B
349	Micabf9	2	122315422	122358521	60.63	+	MGI:3702173	protein coding gene	Slc28a2b	solute carrier family 28 member 2b
350	Micabf9	2	126057020	126058132	60.88	+	MGI:4937189	protein coding gene	Gm17555	predicted gene, 17555
351	Micabf9	2	122479807	122482996	60.64	+	MGI:3034182	protein coding gene	AA467197	expressed sequence AA467197
352	Micabf9	2	122461120	122474750	60.64	+	MGI:3036261	protein coding gene	Spata5l1	spermatogenesis associated 5-like 1
353	Micabf9	2	122109728	122128930	60.61	-	MGI:3036280	protein coding gene	Duox2	dual oxidase 2
354	Micabf9	2	120459602	120562376	60.37	+	MGI:3045258	protein coding gene	Stard9	START domain containing 9
355	Micabf9	2	119346986	119378108	59.97	-	MGI:3045306	protein coding gene	Exd1	exonuclease 3'-5' domain containing 1
356	Micabf9	2	129300279	129378522	63.08	-	MGI:3045317	protein coding gene	F830045P16Rik	RIKEN cDNA F830045P16 gene
357	Micabf9	2	119496107	119496517	59.97	-	MGI:3650546	protein coding gene	H3f3c	H3 histone, family 3C
358	Micabf9	2	119004990	119008049	59.97	+	MGI:3651144	protein coding gene	Gm14137	predicted gene 14137
359	Micabf9	2	119857964	119863075	60.09	+	MGI:3845785	protein coding gene	Jmjd7	jumonji domain containing 7
360	Micabf9	2	119727709	119800062	59.97	+	MGI:1352483	protein coding gene	Mga	MAX gene associated
361	Micabf9	2	118219099	118305715	59.4	+	MGI:1353427	protein coding gene	Eif2ak4	eukaryotic translation initiation factor 2 alpha kinase 4
362	Micabf9	2	120967773	120971179	60.37	-	MGI:1353659	protein coding gene	Lcmt2	leucine carboxyl methyltransferase 2
363	Micabf9	2	128971620	128976032	62.72	+	MGI:1913420	protein coding gene	Chchd5	coiled-coil-helix-coiled-coil-helix domain containing 5
364	Micabf9	2	120439864	120452041	60.37	+	MGI:1913546	protein coding gene	Haus2	HAUS augmin-like complex, subunit 2
365	Micabf9	2	126732311	126775155	61.76	-	MGI:1913802	protein coding gene	Sppl2a	signal peptide peptidase like 2A
366	Micabf9	2	120434719	120439989	60.37	-	MGI:1913856	protein coding gene	Lrrc57	leucine rich repeat containing 57
367	Micabf9	2	122129381	122133366	60.62	+	MGI:1914061	protein coding gene	Duoxa2	dual oxidase maturation factor 2
368	Micabf9	2	122424954	122441758	60.63	-	MGI:1914342	protein coding gene	Gatm	glycine amidinotransferase (L-arginine:glycine amidinotransferase)
369	Micabf9	2	116709172	116722975	59.03	+	MGI:1914606	protein coding gene	Tmco5	transmembrane and coiled-coil domains 5
370	Micabf9	2	121323162	121337137	60.4	-	MGI:1914782	protein coding gene	Mfap1a	microfibrillar-associated protein 1A
371	Micabf9	2	121950589	122016670	60.53	-	MGI:1914828	protein coding gene	Patl2	protein associated with topoisomerase II homolog 2 (yeast)
372	Micabf9	2	121287569	121288921	60.39	+	MGI:1914943	protein coding gene	Hypk	huntingtin interacting protein K
373	Micabf9	2	118967482	118987515	59.94	-	MGI:1915059	protein coding gene	Rmdn3	regulator of microtubule dynamics 3
374	Micabf9	2	127633308	127634408	62.1	-	MGI:1915135	protein coding gene	Mtln	mitoregulin
375	Micabf9	2	118576239	118579291	59.45	+	MGI:1915354	protein coding gene	Inafm2	InaF motif containing 2
376	Micabf9	2	127278135	127286485	62.01	-	MGI:1915376	protein coding gene	Fahd2a	fumarylacetoacetate hydrolase domain containing 2A
377	Micabf9	2	119203523	119308168	59.97	-	MGI:1915392	protein coding gene	Ino80	INO80 complex subunit
378	Micabf9	2	117080220	117102021	59.15	+	MGI:1915465	protein coding gene	Fam98b	family with sequence similarity 98, member B
379	Micabf9	2	119594440	119618018	59.97	-	MGI:1916175	protein coding gene	Rpap1	RNA polymerase II associated protein 1
380	Micabf9	2	120546635	120561998	60.37	-	MGI:1916218	protein coding gene	Cdan1	congenital dyserythropoietic anemia, type I (human)
381	Micabf9	2	119181723	119184807	59.97	+	MGI:1916315	protein coding gene	Chac1	ChaC, cation transport regulator 1
382	Micabf9	2	125994061	126007199	61.76	+	MGI:1916435	protein coding gene	Dtwd1	DTW domain containing 1
383	Micabf9	2	119002981	119039276	59.97	-	MGI:1916658	protein coding gene	Dnajc17	DnaJ heat shock protein family (Hsp40) member C17
384	Micabf9	2	127089868	127103028	61.87	+	MGI:1916720	protein coding gene	Tmem127	transmembrane protein 127
385	Micabf9	2	120234377	120291347	60.31	+	MGI:1923301	protein coding gene	Ganc	glucosidase, alpha; neutral C
386	Micabf9	2	118877600	118935982	59.85	+	MGI:1923714	protein coding gene	Knl1	kinetochore scaffold 1
387	Micabf9	2	118385474	118386303		+	MGI:1924264	protein coding gene	2700079J08Rik	RIKEN cDNA 2700079J08 gene
388	Micabf9	2	127429346	127445906	62.05	+	MGI:1924971	protein coding gene	Mrps5	mitochondrial ribosomal protein S5
389	Micabf9	2	127028275	127050200	61.82	-	MGI:1925560	protein coding gene	1810024B03Rik	RIKEN cDNA 1810024B03 gene
390	Micabf9	2	120096347	120119678	60.31	-	MGI:1925640	protein coding gene	Pla2g4d	phospholipase A2, group IVD
391	Micabf9	2	121859061	121884113	60.49	+	MGI:1925905	protein coding gene	Eif3j1	eukaryotic translation initiation factor 3, subunit J1
392	Micabf9	2	128809322	128860483	62.63	+	MGI:1926001	protein coding gene	Zc3h6	zinc finger CCCH type containing 6
393	Micabf9	2	121337204	121375341	60.41	+	MGI:1926186	protein coding gene	Wdr76	WD repeat domain 76
394	Micabf9	2	128768188	128785997	62.63	-	MGI:1930128	protein coding gene	Zc3h8	zinc finger CCCH type containing 8
395	Micabf9	2	126549248	126601217	61.76	+	MGI:1934029	protein coding gene	Usp8	ubiquitin specific peptidase 8
396	Micabf9	2	127368873	127383337	62.04	-	MGI:2138997	protein coding gene	Prom2	prominin 2
397	Micabf9	2	125405008	125467033	61.76	-	MGI:2139083	protein coding gene	Cep152	centrosomal protein 152
398	Micabf9	2	127112138	127140852	61.88	+	MGI:2139090	protein coding gene	Stard7	START domain containing 7
399	Micabf9	2	120988754	121001606	60.37	-	MGI:2139317	protein coding gene	Zscan29	zinc finger SCAN domains 29
400	Micabf9	2	118730858	118755009	59.72	+	MGI:2139371	protein coding gene	Bahd1	bromo adjacent homology domain containing 1
401	Micabf9	2	122146153	122178453	60.63	+	MGI:2139422	protein coding gene	Duox1	dual oxidase 1
402	Micabf9	2	124978553	124989761	61.21	+	MGI:2139444	protein coding gene	Ctxn2	cortexin 2
403	Micabf9	2	120807498	120838333	60.37	+	MGI:2139461	protein coding gene	Tmem62	transmembrane protein 62
404	Micabf9	2	121223112	121244273	60.38	-	MGI:2387404	protein coding gene	Catsper2	cation channel, sperm associated 2
405	Micabf9	2	119863914	119873514	60.09	+	MGI:2384819	protein coding gene	Pla2g4b	phospholipase A2, group IVB (cytosolic)
406	Micabf9	2	123931889	124509690	60.69	+	MGI:2387661	protein coding gene	Sema6d	sema domain, transmembrane domain (TM), and cytoplasmic domain, (semaphorin) 6D
407	Micabf9	2	118610183	118625656	59.46	+	MGI:2388733	protein coding gene	Disp2	dispatched RND tramsporter family member 2
408	Micabf9	2	121281658	121287245	60.39	-	MGI:2441842	protein coding gene	Serinc4	serine incorporator 4
409	Micabf9	2	120185793	120234594	60.31	-	MGI:2441844	protein coding gene	Tmem87a	transmembrane protein 87A
410	Micabf9	2	121376010	121637568	60.42	-	MGI:2442557	protein coding gene	Frmd5	FERM domain containing 5
411	Micabf9	2	121697451	121766701	60.43	+	MGI:2443129	protein coding gene	Golm2	golgi membrane protein 2
412	Micabf9	2	120146942	120183618	60.31	-	MGI:2443189	protein coding gene	Vps39	VPS39 HOPS complex subunit
413	Micabf9	2	121141042	121185877	60.37	-	MGI:2443281	protein coding gene	Ppip5k1	diphosphoinositol pentakisphosphate kinase 1
414	Micabf9	2	119119221	119128934	59.97	+	MGI:2443626	protein coding gene	Vps18	VPS18 CORVET/HOPS core subunit
415	Micabf9	2	118998269	119002870	59.97	+	MGI:2443977	protein coding gene	Gchfr	GTP cyclohydrolase I feedback regulator
416	Micabf9	2	119099682	119101753	59.97	-	MGI:2444227	protein coding gene	Rhov	ras homolog family member V
417	Micabf9	2	127050306	127082371	61.84	+	MGI:2444401	protein coding gene	Snrnp200	small nuclear ribonucleoprotein 200 (U5)
418	Micabf9	2	126945729	126975874	61.76	-	MGI:2444777	protein coding gene	Ncaph	non-SMC condensin I complex, subunit H
419	Micabf9	2	121884001	121948867	60.5	-	MGI:2444989	protein coding gene	Spg11	SPG11, spatacsin vesicle trafficking associated
420	Micabf9	2	122134012	122144255	60.62	-	MGI:2384861	protein coding gene	Duoxa1	dual oxidase maturation factor 1
421	Micabf9	2	125469367	125566068	61.76	-	MGI:2655364	protein coding gene	Shc4	SHC (Src homology 2 domain containing) family, member 4
422	Micabf9	2	119857974	119873514		+	MGI:5547778	protein coding gene	Gm28042	predicted gene, 28042
423	Micabf9	2	120286500	120335254		+	MGI:6388849	protein coding gene	Gm52968	predicted gene, 52968
424	Micabf10	7	141929647	141941564	87.93	-	MGI:88562	protein coding gene	Ctsd	cathepsin D
425	Micabf10	7	140343732	140354903	85.94	+	MGI:88607	protein coding gene	Cyp2e1	cytochrome P450, family 2, subfamily e, polypeptide 1
426	Micabf10	7	140871919	140876377	86.6	+	MGI:94926	protein coding gene	Drd4	dopamine receptor D4
427	Micabf10	7	140769847	140773938	86.48	-	MGI:96224	protein coding gene	Hras	Harvey rat sarcoma virus oncogene
428	Micabf10	7	142204503	142220553	87.99	-	MGI:96434	protein coding gene	Igf2	insulin-like growth factor 2
429	Micabf10	7	142232393	142233463	88	-	MGI:96573	protein coding gene	Ins2	insulin II
430	Micabf10	7	142014549	142048605	87.93	+	MGI:96832	protein coding gene	Lsp1	lymphocyte specific 1
431	Micabf10	7	142520566	142523001	88.08	-	MGI:96920	protein coding gene	Ascl2	achaete-scute family bHLH transcription factor 2
432	Micabf10	7	143027473	143053071	88.22	+	MGI:1336884	protein coding gene	Slc22a18	solute carrier family 22 (organic cation transporter), member 18
433	Micabf10	7	141276583	141308428	87.1	+	MGI:1339364	protein coding gene	Muc2	mucin 2
434	Micabf10	7	140671088	140680485	86.35	-	MGI:1344402	protein coding gene	Sigirr	single immunoglobulin and toll-interleukin 1 receptor (TIR) domain
435	Micabf10	7	140462307	140478555	86.09	+	MGI:1345192	protein coding gene	Psmd13	proteasome (prosome, macropain) 26S subunit, non-ATPase, 13
436	Micabf10	7	138665917	138681711	83.92	+	MGI:1349764	protein coding gene	Dpysl4	dihydropyrimidinase-like 4
437	Micabf10	7	142558644	142573223	88.09	+	MGI:1350360	protein coding gene	Tspan32	tetraspanin 32
438	Micabf10	7	143012076	143014787	88.22	-	MGI:104564	protein coding gene	Cdkn1c	cyclin-dependent kinase inhibitor 1C (P57)
439	Micabf10	7	141342709	141372968	87.23	+	MGI:104697	protein coding gene	Muc5ac	mucin 5, subtypes A and C, tracheobronchial/gastric
440	Micabf10	7	141995553	141998147	87.93	+	MGI:105070	protein coding gene	Tnni2	troponin I, skeletal, fast 2
441	Micabf10	7	140478858	140480359	86.11	-	MGI:105958	protein coding gene	Cox8b	cytochrome c oxidase subunit 8B
442	Micabf10	7	139626070	139629001	85.04	-	MGI:106587	protein coding gene	Msx3	msh homeobox 3
443	Micabf10	7	141633227	141649580	87.59	-	MGI:106626	protein coding gene	Dusp8	dual specificity phosphatase 8
444	Micabf10	7	138492565	138511235	82.95	-	MGI:109326	protein coding gene	Bnip3	BCL2/adenovirus E1B interacting protein 3
445	Micabf10	7	142052573	142069746	87.94	+	MGI:109550	protein coding gene	Tnnt3	troponin T3, skeletal, fast
446	Micabf10	7	139673308	139677113	85.1	+	MGI:893573	protein coding gene	Prap1	proline-rich acidic protein 1
447	Micabf10	7	141047305	141051386	86.82	+	MGI:1096360	protein coding gene	Cd151	CD151 antigen
448	Micabf10	7	142606487	142621667	88.1	+	MGI:1096398	protein coding gene	Cd81	CD81 antigen
449	Micabf10	7	142086423	142094484	87.95	+	MGI:1196612	protein coding gene	Mrpl23	mitochondrial ribosomal protein L23
450	Micabf10	7	143055282	143056882	88.23	-	MGI:1202307	protein coding gene	Phlda2	pleckstrin homology like domain, family A, member 2
451	Micabf10	7	140972112	140982881	86.73	+	MGI:1274789	protein coding gene	Taldo1	transaldolase 1
452	Micabf10	7	139523769	139525025	84.91	+	MGI:1276125	protein coding gene	Utf1	undifferentiated embryonic cell transcription factor 1
453	Micabf10	7	139414090	139458004	84.89	+	MGI:1277167	protein coding gene	Adgra1	adhesion G protein-coupled receptor A1
454	Micabf10	7	138448073	138484786	82.95	+	MGI:1289252	protein coding gene	Ppp2r2d	protein phosphatase 2, regulatory subunit B, delta
455	Micabf10	7	143067316	143102843	88.24	-	MGI:1316687	protein coding gene	Nap1l4	nucleosome assembly protein 1-like 4
456	Micabf10	7	141850114	141850871	87.86	-	MGI:1354732	protein coding gene	Krtap5-1	keratin associated protein 5-1
457	Micabf10	7	141857239	141858240	87.87	+	MGI:1354758	protein coding gene	Krtap5-4	keratin associated protein 5-4
458	Micabf10	7	140877093	140907603	86.61	-	MGI:1858496	protein coding gene	Deaf1	DEAF1, transcription factor
459	Micabf10	7	140843096	140846412	86.57	-	MGI:1859212	protein coding gene	Irf7	interferon regulatory factor 7
460	Micabf10	7	141988587	141994133	87.93	+	MGI:1859867	protein coding gene	Syt8	synaptotagmin VIII
461	Micabf10	7	142622986	142624830	88.11	+	MGI:1861712	protein coding gene	Tssc4	tumor-suppressing subchromosomal transferable fragment 4
462	Micabf10	7	142625266	142648379	88.11	-	MGI:1861718	protein coding gene	Trpm5	transient receptor potential cation channel, subfamily M, member 5
463	Micabf10	7	141018026	141023938	86.79	-	MGI:1889507	protein coding gene	Pidd1	p53 induced death domain protein 1
464	Micabf10	7	141435317	141456198	87.34	-	MGI:1891808	protein coding gene	Tollip	toll interacting protein
465	Micabf10	7	140658142	140670424	86.34	+	MGI:1891830	protein coding gene	Pkp3	plakophilin 3
466	Micabf10	7	140433297	140437306	86.05	-	MGI:1913128	protein coding gene	Bet1l	Bet1 golgi vesicular membrane trafficking protein like
467	Micabf10	7	140858243	140859046	86.59	-	MGI:99466	protein coding gene	Sct	secretin
468	Micabf10	7	142446516	142453732	88.06	-	MGI:98735	protein coding gene	Th	tyrosine hydroxylase
469	Micabf10	7	139558845	139572475	84.96	-	MGI:107825	protein coding gene	Adam8	a disintegrin and metallopeptidase domain 8
470	Micabf10	7	141503488	141557981	87.43	+	MGI:1923020	protein coding gene	Brsk2	BR serine/threonine kinase 2
471	Micabf10	7	141142093	141212924	86.94	+	MGI:101920	protein coding gene	Ap2a2	adaptor-related protein complex 2, alpha 2 subunit
472	Micabf10	7	140226365	140232832	85.8	+	MGI:1333749	protein coding gene	Or13a20	olfactory receptor family 13 subfamily A member 20
473	Micabf10	7	140181253	140191037	85.75	+	MGI:1333824	protein coding gene	Or13a18	olfactory receptor family 13 subfamily A member 18
474	Micabf10	7	140270797	140271832	85.85	+	MGI:1333826	protein coding gene	Or13a17	olfactory receptor family 13 subfamily A member 17
475	Micabf10	7	139924965	139925900	85.42	-	MGI:1333881	protein coding gene	Or13a27	olfactory receptor family 13 subfamily A member 27
476	Micabf10	7	140217616	140218551	85.78	+	MGI:1333885	protein coding gene	Or13a28	olfactory receptor family 13 subfamily A member 28
477	Micabf10	7	140443579	140462222	86.07	-	MGI:1927665	protein coding gene	Sirt3	sirtuin 3
478	Micabf10	7	141055153	141073340	86.83	+	MGI:1928097	protein coding gene	Tspan4	tetraspanin 4
479	Micabf10	7	142660614	142980787	88.12	+	MGI:108083	protein coding gene	Kcnq1	potassium voltage-gated channel, subfamily Q, member 1
480	Micabf10	7	140740239	140752764	86.44	-	MGI:1195456	protein coding gene	Rnh1	ribonuclease/angiogenin inhibitor 1
481	Micabf10	7	142044817	142060508	87.94	-	MGI:3642289	protein coding gene	Prr33	proline rich 33
482	Micabf10	7	141743164	141744126	87.73	-	MGI:3642359	protein coding gene	Gm10153	predicted gene 10153
483	Micabf10	7	141765596	141766327	87.76	+	MGI:3647476	protein coding gene	Gm7579	predicted gene 7579
484	Micabf10	7	139730541	139734572	85.17	-	MGI:3582583	protein coding gene	Sprn	shadow of prion protein
485	Micabf10	7	141006359	141009404	86.77	-	MGI:1929898	protein coding gene	Cend1	cell cycle exit and neuronal differentiation 1
486	Micabf10	7	138683554	138793223	84.03	-	MGI:2385336	protein coding gene	Stk32c	serine/threonine kinase 32C
487	Micabf10	7	141213373	141241641	87.03	-	MGI:2663233	protein coding gene	Muc6	mucin 6, gastric
488	Micabf10	7	140641017	140652313	86.32	+	MGI:2652891	protein coding gene	B4galnt4	beta-1,4-N-acetyl-galactosaminyl transferase 4
489	Micabf10	7	141041007	141046526	86.82	+	MGI:2446129	protein coding gene	Cracr2b	calcium release activated channel regulator 2B
490	Micabf10	7	138969025	139159568	84.57	+	MGI:2686961	protein coding gene	Inpp5a	inositol polyphosphate-5-phosphatase A
491	Micabf10	7	140595725	140596805	86.26	-	MGI:2686976	protein coding gene	Ifitm6	interferon induced transmembrane protein 6
492	Micabf10	7	139717477	139730699	85.16	+	MGI:2685015	protein coding gene	Mtg1	mitochondrial ribosome-associated GTPase 1
493	Micabf10	7	139552216	139558668	84.95	-	MGI:2685939	protein coding gene	Spef1l	sperm flagellar 1 like
494	Micabf10	7	141782532	141783708	87.78	-	MGI:2149673	protein coding gene	Krtap5-5	keratin associated protein 5-5
495	Micabf10	7	139693182	139714247	85.14	+	MGI:1916983	protein coding gene	Paox	polyamine oxidase (exo-N4-amino)
496	Micabf10	7	139616304	139620515	85.03	+	MGI:1917002	protein coding gene	Zfp511	zinc finger protein 511
497	Micabf10	7	140774070	140789968	86.48	+	MGI:1917802	protein coding gene	Lrrc56	leucine rich repeat containing 56
498	Micabf10	7	137810703	137999459	82.95	-	MGI:1917821	protein coding gene	Tcerg1l	transcription elongation regulator 1-like
499	Micabf10	7	140681125	140697719	86.37	-	MGI:1918595	protein coding gene	Ano9	anoctamin 9
500	Micabf10	7	140908043	140917069	86.65	+	MGI:1918698	protein coding gene	Tmem80	transmembrane protein 80
501	Micabf10	7	141728272	141729742	87.71	-	MGI:1918873	protein coding gene	Krtap5-2	keratin associated protein 5-2
502	Micabf10	7	140789905	140793993	86.5	-	MGI:1919250	protein coding gene	Lmntd2	lamin tail domain containing 2
503	Micabf10	7	140848996	140856699	86.58	-	MGI:1919290	protein coding gene	Cdhr5	cadherin-related family member 5
504	Micabf10	7	141562272	141614802	87.5	-	MGI:1919891	protein coding gene	Mob2	MOB kinase activator 2
505	Micabf10	7	138542459	138663892	83	+	MGI:1921254	protein coding gene	Jakmip3	janus kinase and microtubule interacting protein 3
506	Micabf10	7	140357142	140367765	85.96	-	MGI:1921325	protein coding gene	Syce1	synaptonemal complex central element protein 1
507	Micabf10	7	141392807	141426821	87.29	+	MGI:1921430	protein coding gene	Muc5b	mucin 5, subtype B, tracheobronchial
508	Micabf10	7	139575868	139616582	84.98	-	MGI:1921487	protein coding gene	Tubgcp2	tubulin, gamma complex associated protein 2
509	Micabf10	7	140609044	140609533	86.27	+	MGI:4937021	protein coding gene	Gm17387	predicted gene, 17387
510	Micabf10	7	139741923	139742861	85.19	-	MGI:3030356	protein coding gene	Or6ae1	olfactory receptor family 6 subfamily AE member 1
511	Micabf10	7	139756017	139756970	85.2	+	MGI:3030357	protein coding gene	Or6f2	olfactory receptor family 6 subfamily F member 2
512	Micabf10	7	139781299	139785192	85.24	-	MGI:3030358	protein coding gene	Or6b13	olfactory receptor family 6 subfamily B member 13
513	Micabf10	7	139902614	139903543	85.39	+	MGI:3030359	protein coding gene	Or13a19	olfactory receptor family 13 subfamily A member 19
514	Micabf10	7	139915777	139916694	85.41	+	MGI:3030361	protein coding gene	Or12j2	olfactory receptor family 12 subfamily J member 2
515	Micabf10	7	139952598	139953521	85.45	-	MGI:3030364	protein coding gene	Or12j3	olfactory receptor family 12 subfamily J member 3
516	Micabf10	7	139980043	139980957	85.49	-	MGI:3030365	protein coding gene	Or2j6	olfactory receptor family 2 subfamily J member 6
517	Micabf10	7	139998755	139999684	85.51	-	MGI:3030366	protein coding gene	Or13a21	olfactory receptor family 13 subfamily A member 21
518	Micabf10	7	140046116	140047078	85.57	+	MGI:3030367	protein coding gene	Or12j4	olfactory receptor family 12 subfamily J member 4
519	Micabf10	7	140072553	140073491	85.6	+	MGI:3030369	protein coding gene	Or13a22	olfactory receptor family 13 subfamily A member 22
520	Micabf10	7	140080766	140087231	85.61	-	MGI:3030370	protein coding gene	Or12j5	olfactory receptor family 12 subfamily J member 5
521	Micabf10	7	140154068	140155000	85.7	+	MGI:3030372	protein coding gene	Or13a24	olfactory receptor family 13 subfamily A member 24
522	Micabf10	7	140247202	140248161	85.82	+	MGI:3030373	protein coding gene	Or13a25	olfactory receptor family 13 subfamily A member 25
523	Micabf10	7	140284166	140285104	85.87	+	MGI:3030375	protein coding gene	Or13a26	olfactory receptor family 13 subfamily A member 26
524	Micabf10	7	140387362	140402091	86	-	MGI:3039601	protein coding gene	Zfp941	zinc finger protein 941
525	Micabf10	7	143110967	143153827	88.25	-	MGI:1351477	protein coding gene	Cars	cysteinyl-tRNA synthetase
526	Micabf10	7	140711181	140736071	86.39	+	MGI:1351664	protein coding gene	Ptdss2	phosphatidylserine synthase 2
527	Micabf10	7	139159292	139162713	84.57	-	MGI:1352738	protein coding gene	Nkx6-2	NK6 homeobox 2
528	Micabf10	7	141718433	141719476	87.7	-	MGI:3782737	protein coding gene	Gm4553	predicted gene 4553
529	Micabf10	7	141827501	141828100	87.84	-	MGI:3782743	protein coding gene	Gm4559	predicted gene 4559
530	Micabf10	7	140589503	140590657	86.25	-	MGI:1913391	protein coding gene	Ifitm3	interferon induced transmembrane protein 3
531	Micabf10	7	141051773	141055045	86.83	-	MGI:1913741	protein coding gene	Polr2l	polymerase (RNA) II (DNA directed) polypeptide L
532	Micabf10	7	141035111	141040656	86.81	+	MGI:1914103	protein coding gene	Pnpla2	patatin-like phospholipase domain containing 2
533	Micabf10	7	140795773	140798571	86.51	+	MGI:1914235	protein coding gene	Rassf7	Ras association (RalGDS/AF-6) domain family (N-terminal) member 7
534	Micabf10	7	141027564	141031272	86.8	+	MGI:1914436	protein coding gene	Rplp2	ribosomal protein, large P2
535	Micabf10	7	141073049	141119770	86.86	-	MGI:1915288	protein coding gene	Chid1	chitinase domain containing 1
536	Micabf10	7	141009662	141017787	86.78	-	MGI:1915517	protein coding gene	Slc25a22	solute carrier family 25 (mitochondrial carrier, glutamate), member 22
537	Micabf10	7	139649793	139662461	85.07	-	MGI:1915816	protein coding gene	Caly	calcyon neuron-specific vesicular protein
538	Micabf10	7	140547342	140549740	86.2	+	MGI:1915963	protein coding gene	Ifitm1	interferon induced transmembrane protein 1
539	Micabf10	7	140414936	140417884	86.03	+	MGI:1916142	protein coding gene	Urah	urate (5-hydroxyiso-) hydrolase
540	Micabf10	7	139676683	139682354	85.11	-	MGI:1916314	protein coding gene	Fuom	fucose mutarotase
541	Micabf10	7	140427829	140430838	86.05	+	MGI:1916537	protein coding gene	Odf3	outer dense fiber of sperm tails 3
542	Micabf10	7	138437547	138447996	82.95	-	MGI:1916796	protein coding gene	Mapk1ip1	mitogen-activated protein kinase 1 interacting protein 1
543	Micabf10	7	139474612	139521450	84.89	+	MGI:1923734	protein coding gene	Kndc1	kinase non-catalytic C-lobe domain (KIND) containing 1
544	Micabf10	7	138792904	138822895	84.3	+	MGI:1923862	protein coding gene	Lrrc27	leucine rich repeat containing 27
545	Micabf10	7	141755101	141756752	87.75	+	MGI:1924465	protein coding gene	Krtap5-3	keratin associated protein 5-3
546	Micabf10	7	140534750	140535900	86.18	-	MGI:1933382	protein coding gene	Ifitm2	interferon induced transmembrane protein 2
547	Micabf10	7	140528871	140530156	86.17	-	MGI:1934923	protein coding gene	Ifitm5	interferon induced transmembrane protein 5
548	Micabf10	7	139685623	139696334	85.12	-	MGI:2136460	protein coding gene	Echs1	enoyl Coenzyme A hydratase, short chain, 1, mitochondrial
549	Micabf10	7	140918824	140942933	86.66	+	MGI:2138828	protein coding gene	Eps8l2	EPS8-like 2
550	Micabf10	7	140808697	140842663	86.53	+	MGI:2141847	protein coding gene	Phrf1	PHD and ring finger domains 1
551	Micabf10	7	140437310	140443644	86.06	+	MGI:2141866	protein coding gene	Ric8a	RIC8 guanine nucleotide exchange factor A
552	Micabf10	7	140500815	140509105	86.14	+	MGI:2141990	protein coding gene	Nlrp6	NLR family, pyrin domain containing 6
553	Micabf10	7	138828398	138847172	84.39	+	MGI:2142008	protein coding gene	Pwwp2b	PWWP domain containing 2B
554	Micabf10	7	140988097	140994038	86.75	-	MGI:2387178	protein coding gene	Gatd1	glutamine amidotransferase like class 1 domain containing 1
555	Micabf10	7	139827197	139880649	85.29	+	MGI:2443685	protein coding gene	Scart2	scavenger receptor family member expressed on T cells 2
556	Micabf10	7	139798180	139811058	85.26	+	MGI:2443796	protein coding gene	Scart1	scavenger receptor family member expressed on T cells 1
557	Micabf10	7	140521304	140527577	86.16	+	MGI:2444047	protein coding gene	Pgghg	protein glucosylgalactosylhydroxylysine glucosidase
558	Micabf10	7	139180867	139263733	84.57	-	MGI:2444387	protein coding gene	Cfap46	cilia and flagella associated protein 46
559	Micabf10	7	141879574	141927490	87.9	-	MGI:2444776	protein coding gene	Ifitm10	interferon induced transmembrane protein 10
560	Micabf10	7	140425478	140426682	86.04	+	MGI:2655401	protein coding gene	Scgb1c1	secretoglobin, family 1C, member 1
561	Micabf10	7	141697078	141698344		-	MGI:5791173	protein coding gene	Gm45337	predicted gene 45337
562	Micabf10	7	141673807	141674466		-	MGI:5791454	protein coding gene	Gm45618	predicted gene 45618
563	Micabf10	7	140529135	140535850		-	MGI:5804832	protein coding gene	Gm45717	predicted gene 45717
564	Micabf10	7	140398000	140436244		-	MGI:5804900	protein coding gene	Gm45785	predicted gene 45785
565	Micabf10	7	141801638	141809021		-	MGI:5825659	protein coding gene	Gm46022	predicted gene, 46022
566	Micabf10	7	141710191	141710850		-	MGI:5588894	protein coding gene	Gm29735	predicted gene, 29735
567	Micabf10	7	141689073	141689771		-	MGI:5622000	protein coding gene	Gm39115	predicted gene, 39115
568	Micabf10	7	141794081	141794815		-	MGI:5623345	protein coding gene	Gm40460	predicted gene, 40460
569	Micabf10	7	140808119	140809529		-	MGI:6365073	protein coding gene	Gm51460	predicted gene, 51460
570	Micabf10	7	141924833	141936404		-	MGI:6121585	protein coding gene	Gm49369	predicted gene, 49369
571	Micabf10	7	142204506	142223679		-	MGI:6121625	protein coding gene	Gm49394	predicted gene, 49394
572	Micabf11	17	25059117	25083424	12.53	+	MGI:95745	protein coding gene	Hagh	hydroxyacyl glutathione hydrolase
573	Micabf11	17	25585282	25587070	12.53	+	MGI:96942	protein coding gene	Tpsb2	tryptase beta 2
574	Micabf11	17	25562219	25564536	12.53	-	MGI:96943	protein coding gene	Tpsab1	tryptase alpha/beta 1
575	Micabf11	17	25784866	25789660	12.69	-	MGI:98370	protein coding gene	Sox8	SRY (sex determining region Y)-box 8
576	Micabf11	17	25352365	25381078	12.53	+	MGI:1347048	protein coding gene	Clcn7	chloride channel, voltage-sensitive 7
577	Micabf11	17	25480890	25493596	12.53	-	MGI:107365	protein coding gene	Ube2i	ubiquitin-conjugating enzyme E2I
578	Micabf11	17	25101585	25105323	12.53	-	MGI:1347072	protein coding gene	Nubp2	nucleotide binding protein 2
579	Micabf11	17	25588247	25593416	12.53	+	MGI:1349391	protein coding gene	Tpsg1	tryptase gamma 1
580	Micabf11	17	25708849	25716262	12.62	-	MGI:894282	protein coding gene	Sstr5	somatostatin receptor 5
581	Micabf11	17	25096818	25100985	12.53	+	MGI:107973	protein coding gene	Igfals	insulin-like growth factor binding protein, acid labile subunit
582	Micabf11	17	25967587	25973352	12.85	-	MGI:1888992	protein coding gene	Msln	mesothelin
583	Micabf11	17	26049608	26051893	12.93	-	MGI:1891731	protein coding gene	Stub1	STIP1 homology and U-Box containing protein 1
584	Micabf11	17	25023275	25058762	12.53	+	MGI:1922428	protein coding gene	Meiob	meiosis specific with OB domains
585	Micabf11	17	25593259	25652757	12.53	-	MGI:1928842	protein coding gene	Cacna1h	calcium channel, voltage-dependent, T type, alpha 1H subunit
586	Micabf11	17	25161444	25179597	12.53	-	MGI:1196260	protein coding gene	Jpt2	Jupiter microtubule associated homolog 2
587	Micabf11	17	25955016	25967304	12.84	+	MGI:3607710	protein coding gene	Mslnl	mesothelin-like
588	Micabf11	17	26057431	26063499	12.93	-	MGI:2384892	protein coding gene	Rhot2	ras homolog family member T2
589	Micabf11	17	25403535	25406636	12.53	+	MGI:2670966	protein coding gene	BC003965	cDNA sequence BC003965
590	Micabf11	17	26096602	26099832	12.97	-	MGI:2670967	protein coding gene	Wfikkn1	WAP, FS, Ig, KU, and NTR-containing protein 1
591	Micabf11	17	26042601	26047704	12.92	+	MGI:2446285	protein coding gene	Wdr24	WD repeat domain 24
592	Micabf11	17	25517368	25519139	12.53	+	MGI:2681414	protein coding gene	Prss34	protease, serine 34
593	Micabf11	17	25381435	25390887	12.53	+	MGI:2685163	protein coding gene	Ccdc154	coiled-coil domain containing 154
594	Micabf11	17	25461633	25475338	12.53	-	MGI:2685783	protein coding gene	Baiap3	BAI1-associated protein 3
595	Micabf11	17	26005554	26009487	12.89	+	MGI:2685784	protein coding gene	Ccdc78	coiled-coil domain containing 78
596	Micabf11	17	25235059	25318469	12.53	+	MGI:2146906	protein coding gene	Ift140	intraflagellar transport 140
597	Micabf11	17	25452305	25459098	12.53	-	MGI:2147006	protein coding gene	Gnptg	N-acetylglucosamine-1-phosphotransferase, gamma subunit
598	Micabf11	17	25527620	25530850	12.53	+	MGI:2149951	protein coding gene	Prss28	protease, serine 28
599	Micabf11	17	25537628	25541658	12.53	+	MGI:2149952	protein coding gene	Prss29	protease, serine 29
600	Micabf11	17	26013545	26016019	12.89	-	MGI:1917333	protein coding gene	Metrn	meteorin, glial cell differentiation regulator
601	Micabf11	17	25318544	25334941	12.53	-	MGI:1918968	protein coding gene	Telo2	telomere maintenance 2
602	Micabf11	17	25673589	25695576	12.6	+	MGI:1919090	protein coding gene	Tekt4	tektin 4
603	Micabf11	17	25946644	25950438	12.83	+	MGI:1919186	protein coding gene	Rpusd1	RNA pseudouridylate synthase domain containing 1
604	Micabf11	17	26048017	26050817	12.92	+	MGI:1919356	protein coding gene	Jmjd8	jumonji domain containing 8
605	Micabf11	17	25998817	26004560	12.88	-	MGI:1919877	protein coding gene	Haghl	hydroxyacylglutathione hydrolase-like
606	Micabf11	17	25111126	25114061	12.53	-	MGI:1919889	protein coding gene	Eme2	essential meiotic structure-specific endonuclease subunit 2
607	Micabf11	17	26063745	26080475	12.94	-	MGI:1921267	protein coding gene	Wdr90	WD repeat domain 90
608	Micabf11	17	25407371	25453417	12.53	+	MGI:1921404	protein coding gene	Unkl	unkempt family like zinc finger
609	Micabf11	17	26053439	26060737	12.93	-	MGI:5313130	protein coding gene	Gm20683	predicted gene 20683
610	Micabf11	17	25276676	25300088	12.53	-	MGI:3039635	protein coding gene	Tmem204	transmembrane protein 204
611	Micabf11	17	25116480	25155951	12.53	-	MGI:1353598	protein coding gene	Mapk8ip3	mitogen-activated protein kinase 8 interacting protein 3
612	Micabf11	17	25992750	26002306	12.88	+	MGI:1914813	protein coding gene	Ciao3	cytosolic iron-sulfur assembly component 3
613	Micabf11	17	26082672	26087738	12.96	-	MGI:1915491	protein coding gene	Mcrip2	MAPK regulated corepressor interacting protein 2
614	Micabf11	17	25459144	25461772	12.53	+	MGI:1915577	protein coding gene	Tsr3	TSR3 20S rRNA accumulation
615	Micabf11	17	26094474	26096137	12.97	+	MGI:1915597	protein coding gene	Mettl26	methyltransferase like 26
616	Micabf11	17	25339734	25344266	12.53	+	MGI:1915759	protein coding gene	Ptx4	pentraxin 4
617	Micabf11	17	25067870	25069276	12.53	-	MGI:1915886	protein coding gene	Fahd1	fumarylacetoacetate hydrolase domain containing 1
618	Micabf11	17	25798059	25881800	12.7	+	MGI:1923733	protein coding gene	Lmf1	lipase maturation factor 1
619	Micabf11	17	25936146	25938076	12.82	+	MGI:1925616	protein coding gene	Gng13	guanine nucleotide binding protein (G protein), gamma 13
620	Micabf11	17	25115474	25116496	12.53	+	MGI:1930182	protein coding gene	Nme3	NME/NM23 nucleoside diphosphate kinase 3
621	Micabf11	17	25105617	25111126	12.53	+	MGI:1891471	protein coding gene	Spsb3	splA/ryanodine receptor domain and SOCS box containing 3
622	Micabf11	17	25114094	25115263	12.53	+	MGI:1930188	protein coding gene	Mrps34	mitochondrial ribosomal protein S34
623	Micabf11	17	25180200	25234762	12.53	-	MGI:1930190	protein coding gene	Cramp1	cramped chromatin regulator 1
624	Micabf11	17	26101088	26138688	12.97	-	MGI:2183454	protein coding gene	Rab40c	Rab40C, member RAS oncogene family
625	Micabf11	17	25938004	25946409	12.83	-	MGI:2384887	protein coding gene	Chtf18	CTF18, chromosome transmission fidelity factor 18
626	Micabf11	17	26053439	26056101	12.93	-	MGI:2384891	protein coding gene	Rhbdl1	rhomboid like 1
627	Micabf11	17	26009474	26011761	12.89	-	MGI:2384888	protein coding gene	Antkmt	adenine nucleotide translocase lysine methyltransferase
628	Micabf11	17	26028059	26040229	12.91	+	MGI:2448488	protein coding gene	Fbxl16	F-box and leucine-rich repeat protein 16
629	Micabf11	17	25391871	25394445		-	MGI:5621540	protein coding gene	Percc1	proline and glutamate rich with coiled coil 1
630	Micabf11	17	26009474	26014633		-	MGI:6303257	protein coding gene	Gm50367	predicted gene, 50367
631	Micabf12	11	120236513	120239321	84.07	-	MGI:87906	protein coding gene	Actg1	actin, gamma, cytoplasmic 1
632	Micabf12	11	120927573	120930244	84.85	-	MGI:88344	protein coding gene	Cd7	CD7 antigen
633	Micabf12	11	120696672	120715373	84.56	-	MGI:95485	protein coding gene	Fasn	fatty acid synthase
634	Micabf12	11	120653620	120655218	84.51	+	MGI:96161	protein coding gene	Hmga1b	high mobility group AT-hook 1B
635	Micabf12	11	120515943	120524426	84.35	-	MGI:96911	protein coding gene	Mafg	v-maf musculoaponeurotic fibrosarcoma oncogene family, protein G (avian)
636	Micabf12	11	120451124	120464079	84.27	-	MGI:97464	protein coding gene	P4hb	prolyl 4-hydroxylase, beta polypeptide
637	Micabf12	11	120338433	120344326	84.14	-	MGI:97526	protein coding gene	Pde6g	phosphodiesterase 6G, cGMP-specific, rod, gamma
638	Micabf12	11	120485330	120489342	84.31	-	MGI:1341044	protein coding gene	Alyref	Aly/REF export factor
639	Micabf12	11	120358461	120374805	84.16	+	MGI:104681	protein coding gene	Hgs	HGF-regulated tyrosine kinase substrate
640	Micabf12	11	120671572	120675033	84.53	-	MGI:894275	protein coding gene	Rfng	RFNG O-fucosylpeptide 3-beta-N-acetylglucosaminyltransferase
641	Micabf12	11	120601768	120604564	84.45	-	MGI:894324	protein coding gene	Cenpx	centromere protein X
642	Micabf12	11	119898139	119937993	83.96	-	MGI:1197518	protein coding gene	Aatk	apoptosis-associated tyrosine kinase
643	Micabf12	11	120849816	120882156	84.75	-	MGI:1355272	protein coding gene	Csnk1d	casein kinase 1, delta
644	Micabf12	11	120944284	120954395	84.87	-	MGI:1929083	protein coding gene	Sectm1b	secreted and transmembrane 1B
645	Micabf12	11	120375463	120379580	84.18	+	MGI:1926273	protein coding gene	Mrpl12	mitochondrial ribosomal protein L12
646	Micabf12	11	121325779	121341316	85.38	+	MGI:1926834	protein coding gene	Fn3k	fructosamine 3 kinase
647	Micabf12	11	120421525	120429812	84.24	+	MGI:99572	protein coding gene	Gcgr	glucagon receptor
648	Micabf12	11	120620311	120622851	84.47	-	MGI:107200	protein coding gene	Cbr2	carbonyl reductase 2
649	Micabf12	11	119955256	119977653	83.96	-	MGI:107440	protein coding gene	Cep131	centrosomal protein 131
650	Micabf12	11	121095259	121113481	85.08	+	MGI:3605542	protein coding gene	Hexdc	hexosaminidase (glycosyl hydrolase family 20, catalytic domain) containing
651	Micabf12	11	120333470	120337776	84.13	+	MGI:2384781	protein coding gene	Tspan10	tetraspanin 10
652	Micabf12	11	121113414	121120135	85.1	-	MGI:2384959	protein coding gene	Cybc1	cytochrome b 245 chaperone 1
653	Micabf12	11	120604779	120611954	84.45	+	MGI:2387183	protein coding gene	Lrrc45	leucine rich repeat containing 45
654	Micabf12	11	121312227	121322114	85.37	+	MGI:2679256	protein coding gene	Fn3krp	fructosamine 3 kinase related protein
655	Micabf12	11	120123773	120183108	83.96	+	MGI:2679272	protein coding gene	Bahcc1	BAH domain and coiled-coil containing 1
656	Micabf12	11	120271196	120328534	84.09	-	MGI:2679787	protein coding gene	Nploc4	NPL4 homolog, ubiquitin recognition factor
657	Micabf12	11	120468930	120472450	84.29	-	MGI:2178103	protein coding gene	Arhgdia	Rho GDP dissociation inhibitor (GDI) alpha
658	Micabf12	11	120355692	120358433	84.16	-	MGI:1917567	protein coding gene	Arl16	ADP-ribosylation factor-like 16
659	Micabf12	11	121007041	121009503	84.96	-	MGI:1918206	protein coding gene	Tex19.2	testis expressed gene 19.2
660	Micabf12	11	120717355	120823698	84.59	-	MGI:1918526	protein coding gene	Ccdc57	coiled-coil domain containing 57
661	Micabf12	11	120260388	120269572	84.08	-	MGI:1919135	protein coding gene	Faap100	Fanconi anemia core complex associated protein 100
662	Micabf12	11	119994786	120042172	83.96	-	MGI:1919305	protein coding gene	Slc38a10	solute carrier family 38, member 10
663	Micabf12	11	121342817	121507996	85.41	+	MGI:1919686	protein coding gene	Tbcd	tubulin-specific chaperone d
664	Micabf12	11	121036969	121039140	85	+	MGI:1920929	protein coding gene	Tex19.1	testis expressed gene 19.1
665	Micabf12	11	120382666	120390013	84.19	+	MGI:1353497	protein coding gene	Slc25a10	solute carrier family 25 (mitochondrial carrier, dicarboxylate transporter), member 10
666	Micabf12	11	120489247	120499024	84.32	+	MGI:1913406	protein coding gene	Anapc11	anaphase promoting complex subunit 11
667	Micabf12	11	121068419	121095474	85.04	-	MGI:1913429	protein coding gene	Ogfod3	2-oxoglutarate and iron-dependent oxygenase domain containing 3
668	Micabf12	11	119989760	119991250	83.96	+	MGI:1913676	protein coding gene	Ndufaf8	NADH:ubiquinone oxidoreductase complex assembly factor 8
669	Micabf12	11	120347432	120348894	84.15	-	MGI:1913681	protein coding gene	Oxld1	oxidoreductase like domain containing 1
670	Micabf12	11	121218050	121245271	85.24	-	MGI:1914090	protein coding gene	Wdr45b	WD repeat domain 45B
671	Micabf12	11	120348944	120355184	84.15	+	MGI:1914541	protein coding gene	Ccdc137	coiled-coil domain containing 137
672	Micabf12	11	121128079	121146682	85.12	+	MGI:1914858	protein coding gene	Narf	nuclear prelamin A recognition factor
673	Micabf12	11	120616225	120618107	84.47	-	MGI:1915130	protein coding gene	Dcxr	dicarbonyl L-xylulose reductase
674	Micabf12	11	120536857	120538984	84.37	-	MGI:1915765	protein coding gene	Myadml2	myeloid-associated differentiation marker-like 2
675	Micabf12	11	120500913	120508762	84.33	-	MGI:1915921	protein coding gene	Pcyt2	phosphate cytidylyltransferase 2, ethanolamine
676	Micabf12	11	120440805	120441958	84.26	-	MGI:1915951	protein coding gene	Ppp1r27	protein phosphatase 1, regulatory subunit 27
677	Micabf12	11	120680027	120687229	84.54	-	MGI:1915980	protein coding gene	Dus1l	dihydrouridine synthase 1-like (S. cerevisiae)
678	Micabf12	11	121150816	121200722	85.15	+	MGI:1916087	protein coding gene	Foxk2	forkhead box K2
679	Micabf12	11	120563799	120600273	84.41	+	MGI:1916188	protein coding gene	Aspscr1	alveolar soft part sarcoma chromosome region, candidate 1 (human)
680	Micabf12	11	120544614	120552001	84.38	-	MGI:1924833	protein coding gene	Notum	notum palmitoleoyl-protein carboxylesterase
681	Micabf12	11	119981357	119989557	83.96	-	MGI:1926027	protein coding gene	Tepsin	TEPSIN, adaptor related protein complex 4 accessory protein
682	Micabf12	11	119833762	119897608	83.96	+	MGI:2137336	protein coding gene	Baiap2	brain-specific angiogenesis inhibitor 1-associated protein 2
683	Micabf12	11	120612296	120614795	84.46	+	MGI:2180784	protein coding gene	Rac3	Rac family small GTPase 3
684	Micabf12	11	121246951	121279077	85.28	-	MGI:2183451	protein coding gene	Rab40b	Rab40B, member RAS oncogene family
685	Micabf12	11	121051097	121052799	85.02	+	MGI:2183450	protein coding gene	Uts2r	urotensin 2 receptor
686	Micabf12	11	120499303	120499919	84.33	+	MGI:2387153	protein coding gene	Npb	neuropeptide B
687	Micabf12	11	120675098	120679928	84.54	+	MGI:2384801	protein coding gene	Gps1	G protein pathway suppressor 1
688	Micabf12	11	120509197	120515840	84.34	-	MGI:2385849	protein coding gene	Sirt7	sirtuin 7
689	Micabf12	11	121507023	121563979	86.14	-	MGI:2441705	protein coding gene	B3gntl1	UDP-GlcNAc:betaGal beta-1,3-N-acetylglucosaminyltransferase-like 1
690	Micabf12	11	121401804	121410159	85.49	-	MGI:2442210	protein coding gene	Zfp750	zinc finger protein 750
691	Micabf12	11	120252360	120258994	84.08	+	MGI:2443337	protein coding gene	Fscn2	fascin actin-bundling protein 2
692	Micabf12	11	120433714	120440553	84.25	-	MGI:2384752	protein coding gene	Mcrip1	MAPK regulated corepressor interacting protein 1
693	Micabf12	11	120527591	120534602	84.37	-	MGI:2384795	protein coding gene	Pycr1	pyrroline-5-carboxylate reductase 1
694	Micabf12	11	120958233	120972046	84.89	-	MGI:2384805	protein coding gene	Sectm1a	secreted and transmembrane 1A
695	Micabf12	11	120839310	120849826	84.73	+	MGI:1933438	protein coding gene	Slc16a3	solute carrier family 16 (monocarboxylic acid transporters), member 3
696	Micabf13	12	73631570	73824959	30.81	+	MGI:97600	protein coding gene	Prkch	protein kinase C, eta
697	Micabf13	12	72986666	72991673	30.31	+	MGI:1341840	protein coding gene	Six6	sine oculis-related homeobox 6
698	Micabf13	12	75497655	75643019	32.75	-	MGI:1349473	protein coding gene	Ppp2r5e	protein phosphatase 2, regulatory subunit B', epsilon
699	Micabf13	12	71021395	71043121	29.39	+	MGI:104883	protein coding gene	Psma3	proteasome subunit alpha 3
700	Micabf13	12	73146383	73160230	30.36	-	MGI:106034	protein coding gene	Six4	sine oculis-related homeobox 4
701	Micabf13	12	73170491	73320762	30.37	+	MGI:106207	protein coding gene	Mnat1	menage a trois 1
702	Micabf13	12	70984631	71011492	29.39	+	MGI:1891654	protein coding gene	Actr10	ARP10 actin-related protein 10
703	Micabf13	12	71356658	71366881	29.39	+	MGI:1891740	protein coding gene	Dact1	dishevelled-binding antagonist of beta-catenin 1
704	Micabf13	12	72804231	72846593	30.26	+	MGI:99878	protein coding gene	Ppm1a	protein phosphatase 1A, magnesium dependent, alpha isoform
705	Micabf13	12	73088601	73093486	30.34	-	MGI:102780	protein coding gene	Six1	sine oculis-related homeobox 1
706	Micabf13	12	71158202	71169995	29.39	+	MGI:1922516	protein coding gene	Tomm20l	translocase of outer mitochondrial membrane 20-like
707	Micabf13	12	74011255	74035740	32	+	MGI:1922877	protein coding gene	Snapc1	small nuclear RNA activating complex, polypeptide 1
708	Micabf13	12	72926967	72964742	30.3	-	MGI:1923051	protein coding gene	4930447C04Rik	RIKEN cDNA 4930447C04 gene
709	Micabf13	12	72666893	72675795	30.21	-	MGI:3644906	protein coding gene	Gm4756	predicted gene 4756
710	Micabf13	12	73333553	73400823	30.42	+	MGI:3648156	protein coding gene	Slc38a6	solute carrier family 38, member 6
711	Micabf13	12	73948149	73994304	31.99	+	MGI:106918	protein coding gene	Hif1a	hypoxia inducible factor 1, alpha subunit
712	Micabf13	12	74943994	75224106	32.62	-	MGI:3584508	protein coding gene	Kcnh5	potassium voltage-gated channel, subfamily H (eag-related), member 5
713	Micabf13	12	75458496	75463555	32.71	-	MGI:2156540	protein coding gene	Gphb5	glycoprotein hormone beta 5
714	Micabf13	12	74044490	74314690	32.02	+	MGI:2673872	protein coding gene	Syt16	synaptotagmin XVI
715	Micabf13	12	72114748	72117875	30.2	-	MGI:2676315	protein coding gene	Gpr135	G protein-coupled receptor 135
716	Micabf13	12	74344248	74347242	32.46	+	MGI:2679513	protein coding gene	Dbpht2	DNA binding protein with his-thr domain
717	Micabf13	12	75677370	75716311	32.89	-	MGI:1919588	protein coding gene	Wdr89	WD repeat domain 89
718	Micabf13	12	70499928	70514398	29.13	+	MGI:1919986	protein coding gene	Tmx1	thioredoxin-related transmembrane protein 1
719	Micabf13	12	72148074	72231803	30.2	-	MGI:1921186	protein coding gene	Ccdc175	coiled-coil domain containing 175
720	Micabf13	12	74331050	74342724	32.45	+	MGI:1921534	protein coding gene	1700086L19Rik	RIKEN cDNA 1700086L19 gene
721	Micabf13	12	71169947	71183458	29.39	-	MGI:1353436	protein coding gene	Timm9	translocase of inner mitochondrial membrane 9
722	Micabf13	12	74361884	74363168	32.49	-	MGI:3779266	protein coding gene	Gm11042	predicted gene 11042
723	Micabf13	12	72697127	72711678	30.23	-	MGI:1913625	protein coding gene	Dhrs7	dehydrogenase/reductase (SDR family) member 7
724	Micabf13	12	72120202	72132213	30.2	-	MGI:1914467	protein coding gene	L3hypdh	L-3-hydroxyproline dehydratase (trans-)
725	Micabf13	12	71877852	72039107	30.06	+	MGI:1914596	protein coding gene	Daam1	dishevelled associated activator of morphogenesis 1
726	Micabf13	12	72583157	72626893	30.2	+	MGI:1914958	protein coding gene	Pcnx4	pecanex homolog 4
727	Micabf13	12	72132363	72148235	30.2	+	MGI:1915057	protein coding gene	Jkamp	JNK1/MAPK8-associated membrane protein
728	Micabf13	12	73326785	73333484	30.42	-	MGI:1923607	protein coding gene	Trmt5	TRM5 tRNA methyltransferase 5
729	Micabf13	12	71183622	71290077	29.39	+	MGI:1924217	protein coding gene	2700049A03Rik	RIKEN cDNA 2700049A03 gene
730	Micabf13	12	72481391	72561269	30.2	+	MGI:1925507	protein coding gene	Lrrc9	leucine rich repeat containing 9
731	Micabf13	12	75355096	75448230	32.63	+	MGI:1931551	protein coding gene	Rhoj	ras homolog family member J
732	Micabf13	12	72258526	72455828	30.2	-	MGI:1933947	protein coding gene	Rtn1	reticulon 1
733	Micabf13	12	75761023	75782503	32.95	-	MGI:2135760	protein coding gene	Sgpp1	sphingosine-1-phosphate phosphatase 1
734	Micabf13	12	70291307	70394388	29.07	-	MGI:2137354	protein coding gene	Trim9	tripartite motif-containing 9
735	Micabf13	12	73590176	73593166	30.65	-	MGI:2442082	protein coding gene	Tmem30b	transmembrane protein 30B
736	Micabf13	12	70872288	70949008	29.37	+	MGI:2442579	protein coding gene	Frmd6	FERM domain containing 6
737	Micabf13	12	71062764	71145366	29.39	+	MGI:2444354	protein coding gene	Arid4a	AT rich interactive domain 4A (RBP1-like)
738	Micabf13	12	75865092	76157702	33.11	+	MGI:2449316	protein coding gene	Syne2	spectrin repeat containing, nuclear envelope 2
739	Micabf13	12	75792553	75866402		-	MGI:5623332	protein coding gene	Gm40447	predicted gene, 40447
740	Micabf13	12	73984427	74015149		+	MGI:6121501	protein coding gene	Snapc1l	small nuclear RNA activating complex, polypeptide 1 like
741	Micabf14	9	22038023	22047007	8.38	-	MGI:87883	protein coding gene	Acp5	acid phosphatase 5, tartrate resistant
742	Micabf14	9	20818505	20871184	7.66	-	MGI:94912	protein coding gene	Dnmt1	DNA methyltransferase (cytosine-5) 1
743	Micabf14	9	21870193	21874802	7.93	-	MGI:95408	protein coding gene	Epor	erythropoietin receptor
744	Micabf14	9	14659755	14663418	4.3	-	MGI:95594	protein coding gene	Fut4	fucosyltransferase 4
745	Micabf14	9	14771506	14782085	4.4	+	MGI:95712	protein coding gene	Gpr83	G protein-coupled receptor 83
746	Micabf14	9	4417896	4796234	2.46	-	MGI:95811	protein coding gene	Gria4	glutamate receptor, ionotropic, AMPA4 (alpha 4)
747	Micabf14	9	20927281	20940113	7.69	+	MGI:96392	protein coding gene	Icam1	intercellular adhesion molecule 1
748	Micabf14	9	21634872	21661215	7.87	+	MGI:96765	protein coding gene	Ldlr	low density lipoprotein receptor
749	Micabf14	9	7344397	7360461	2.46	+	MGI:97005	protein coding gene	Mmp12	matrix metallopeptidase 12
750	Micabf14	9	7502353	7510241	2.46	+	MGI:97007	protein coding gene	Mmp10	matrix metallopeptidase 10
751	Micabf14	9	7445822	7455975	2.46	+	MGI:97010	protein coding gene	Mmp3	matrix metallopeptidase 3
752	Micabf14	9	8899834	8968612	2.46	+	MGI:97567	protein coding gene	Pgr	progesterone receptor
753	Micabf14	9	21818787	21829488	7.91	-	MGI:97844	protein coding gene	Rab3d	RAB3D, member RAS oncogene family
754	Micabf14	9	25163735	25219867	10.25	+	MGI:1335094	protein coding gene	Septin7	septin 7
755	Micabf14	9	21205911	21223645	7.76	-	MGI:1336974	protein coding gene	Ap1m2	adaptor protein complex AP-1, mu 2 subunit
756	Micabf14	9	20943369	20950332	7.7	+	MGI:109430	protein coding gene	Icam5	intercellular adhesion molecule 5, telencephalin
757	Micabf14	9	21279167	21316657	7.78	+	MGI:1339973	protein coding gene	Ilf3	interleukin enhancer binding factor 3
758	Micabf14	9	7272514	7283331	2.46	+	MGI:1340026	protein coding gene	Mmp13	matrix metallopeptidase 13
759	Micabf14	9	20563335	20575008	7.6	+	MGI:1346036	protein coding gene	Pin1	peptidyl-prolyl cis/trans isomerase, NIMA-interacting 1
760	Micabf14	9	21983542	21996734	8.23	-	MGI:1349469	protein coding gene	Ecsit	ECSIT signalling integrator
761	Micabf14	9	7692091	7699586	2.46	+	MGI:103189	protein coding gene	Mmp7	matrix metallopeptidase 7
762	Micabf14	9	7932000	8004597	2.46	-	MGI:103262	protein coding gene	Yap1	yes-associated protein 1
763	Micabf14	9	13342657	13344047	3.13	+	MGI:104522	protein coding gene	Phxr4	per-hexamer repeat gene 4
764	Micabf14	9	22010501	22020517	8.3	+	MGI:104979	protein coding gene	Cnn1	calponin 1
765	Micabf14	9	21199755	21202717	7.76	-	MGI:105387	protein coding gene	Cdkn2d	cyclin dependent kinase inhibitor 2D
766	Micabf14	9	21926301	21963319	8.07	-	MGI:109157	protein coding gene	Elavl3	ELAV like RNA binding protein 3
767	Micabf14	9	18665988	18666929	7.13	-	MGI:109311	protein coding gene	Or1m1	olfactory receptor family 1 subfamily M member 1
768	Micabf14	9	20225188	20247390	7.52	-	MGI:109317	protein coding gene	Or7e178	olfactory receptor family 7 subfamily E member 178
769	Micabf14	9	8544143	8680742	2.46	+	MGI:109523	protein coding gene	Trpc6	transient receptor potential cation channel, subfamily C, member 6
770	Micabf14	9	21050727	21061230	7.72	-	MGI:109531	protein coding gene	Cdc37	cell division cycle 37
771	Micabf14	9	21336204	21419055	7.79	+	MGI:109547	protein coding gene	Dnm2	dynamin 2
772	Micabf14	9	5298517	5307281	2.46	+	MGI:96544	protein coding gene	Casp1	caspase 1
773	Micabf14	9	7848700	7873187	2.46	-	MGI:1197007	protein coding gene	Birc3	baculoviral IAP repeat-containing 3
774	Micabf14	9	7818228	7837065	2.46	-	MGI:1197009	protein coding gene	Birc2	baculoviral IAP repeat-containing 2
775	Micabf14	9	7558457	7568486	2.46	+	MGI:1202395	protein coding gene	Mmp8	matrix metallopeptidase 8
776	Micabf14	9	21527465	21615526	7.84	+	MGI:88192	protein coding gene	Smarca4	SWI/SNF related, matrix associated, actin dependent regulator of chromatin, subfamily a, member 4
777	Micabf14	9	21418849	21421548	7.81	-	MGI:106201	protein coding gene	Tmed1	transmembrane p24 trafficking protein 1
778	Micabf14	9	5308828	5336783	2.46	+	MGI:107700	protein coding gene	Casp4	caspase 4, apoptosis-related cysteine peptidase
779	Micabf14	9	5345430	5373032	2.46	+	MGI:1312922	protein coding gene	Casp12	caspase 12
780	Micabf14	9	20193647	20197944	7.51	+	MGI:1313142	protein coding gene	Or7d9	olfactory receptor family 7 subfamily D member 9
781	Micabf14	9	20549045	20556064	7.59	-	MGI:1354738	protein coding gene	Fbxl12	F-box and leucine-rich repeat protein 12
782	Micabf14	9	20681353	20726363	7.63	-	MGI:1858212	protein coding gene	Col5a3	collagen, type V, alpha 3
783	Micabf14	9	20805645	20809886	7.66	-	MGI:1858258	protein coding gene	Eif3g	eukaryotic translation initiation factor 3, subunit G
784	Micabf14	9	21141026	21150628	7.74	-	MGI:1858732	protein coding gene	Keap1	kelch-like ECH-associated protein 1
785	Micabf14	9	14917081	14956774	4.52	-	MGI:1860055	protein coding gene	Panx1	pannexin 1
786	Micabf14	9	24632108	24685599	10.25	-	MGI:1888496	protein coding gene	Tbx20	T-box 20
787	Micabf14	9	21458168	21500763		+	MGI:1913208	protein coding gene	Carm1	coactivator-associated arginine methyltransferase 1
788	Micabf14	9	21077010	21124544	7.73	+	MGI:99558	protein coding gene	Pde4a	phosphodiesterase 4A, cAMP specific
789	Micabf14	9	20877248	20888089	7.68	-	MGI:99569	protein coding gene	S1pr2	sphingosine-1-phosphate receptor 2
790	Micabf14	9	20339745	20371458	7.55	-	MGI:99173	protein coding gene	Zfp26	zinc finger protein 26
791	Micabf14	9	6928550	7177619		-	MGI:107736	protein coding gene	Dync2h1	dynein cytoplasmic 2 heavy chain 1
792	Micabf14	9	19533398	19561027	7.35	+	MGI:107775	protein coding gene	Zfp317	zinc finger protein 317
793	Micabf14	9	21914284	21925541	8.04	+	MGI:107877	protein coding gene	Prkcsh	protein kinase C substrate 80K-H
794	Micabf14	9	18366871	18389564	7.05	-	MGI:1921681	protein coding gene	Zfp558	zinc finger protein 558
795	Micabf14	9	21499978	21504124	7.83	-	MGI:1922016	protein coding gene	Yipf2	Yip1 domain family, member 2
796	Micabf14	9	15217510	15228287	4.78	+	MGI:1922566	protein coding gene	Taf1d	TATA-box binding protein associated factor, RNA polymerase I, D
797	Micabf14	9	14453262	14556352	4.12	-	MGI:1922973	protein coding gene	Amotl1	angiomotin-like 1
798	Micabf14	9	14187597	14237430	3.89	+	MGI:1922997	protein coding gene	Sesn3	sestrin 3
799	Micabf14	9	19691579	19695360	7.38	+	MGI:1333790	protein coding gene	Or7e165	olfactory receptor family 7 subfamily E member 165
800	Micabf14	9	14797110	14815245	4.42	-	MGI:1929185	protein coding gene	Izumo1r	IZUMO1 receptor, JUNO
801	Micabf14	9	21015364	21042539	7.71	-	MGI:1929470	protein coding gene	Tyk2	tyrosine kinase 2
802	Micabf14	9	14695950	14748419	4.33	+	MGI:1100512	protein coding gene	Mre11a	MRE11A homolog A, double strand break repair nuclease
803	Micabf14	9	25000718	25000786	10.25	+	MGI:3642432	protein coding gene	Gm10181	predicted gene 10181
804	Micabf14	9	8555224	8555450			MGI:3642746	protein coding gene	Gm10708	predicted gene 10708
805	Micabf14	9	8971792	8975774	2.46	+	MGI:3642771	protein coding gene	Gm16485	predicted gene 16485
806	Micabf14	9	21746806	21748643	7.9	+	MGI:3643534	protein coding gene	Angptl8	angiopoietin-like 8
807	Micabf14	9	22099462	22113419	8.57	+	MGI:3588272	protein coding gene	Zfp872	zinc finger protein 872
808	Micabf14	9	18315714	18322798	7.04	+	MGI:3588290	protein coding gene	Ubtfl1	upstream binding transcription factor, RNA polymerase I-like 1
809	Micabf14	9	14373844	14411778	4.05	-	MGI:3606484	protein coding gene	Kdm4d	lysine (K)-specific demethylase 4D
810	Micabf14	9	22158726	22171191	8.71	-	MGI:2679006	protein coding gene	Zfp599	zinc finger protein 599
811	Micabf14	9	26674340	26717764	11.56	-	MGI:2388283	protein coding gene	Glb1l2	galactosidase, beta 1-like 2
812	Micabf14	9	8076462	8134295	2.46	-	MGI:2680221	protein coding gene	Cep126	centrosomal protein 126
813	Micabf14	9	21184753	21199265	7.76	-	MGI:2384899	protein coding gene	Kri1	KRI1 homolog
814	Micabf14	9	20729799	20737413	7.64	+	MGI:2685028	protein coding gene	Rdh8	retinol dehydrogenase 8
815	Micabf14	9	14963137	15023404		-	MGI:2685355	protein coding gene	Hephl1	hephaestin-like 1
816	Micabf14	9	22137010	22154650	8.65	+	MGI:2143362	protein coding gene	Zfp809	zinc finger protein 809
817	Micabf14	9	21154213	21159739	7.75	-	MGI:2150641	protein coding gene	S1pr5	sphingosine-1-phosphate receptor 5
818	Micabf14	9	19828525	19833806	7.42	+	MGI:2153206	protein coding gene	Or7d10	olfactory receptor family 7 subfamily D member 10
819	Micabf14	9	22359607	22379652	9.16	-	MGI:2157166	protein coding gene	Rp9	retinitis pigmentosa 9 (human)
820	Micabf14	9	21504018	21507266	7.84	+	MGI:1917023	protein coding gene	Timm29	translocase of inner mitochondrial membrane 29
821	Micabf14	9	20785104	20791023	7.66	-	MGI:1917976	protein coding gene	Angptl6	angiopoietin-like 6
822	Micabf14	9	15194633	15217744	4.76	-	MGI:1918234	protein coding gene	4931406C07Rik	RIKEN cDNA 4931406C07 gene
823	Micabf14	9	8994330	9239106	2.46	-	MGI:1918794	protein coding gene	Arhgap42	Rho GTPase activating protein 42
824	Micabf14	9	21882475	21900765	7.96	-	MGI:1918996	protein coding gene	Rgl3	ral guanine nucleotide dissociation stimulator-like 3
825	Micabf14	9	20985454	21003295	7.71	-	MGI:1919016	protein coding gene	Raver1	ribonucleoprotein, PTB-binding 1
826	Micabf14	9	6168584	6378850	2.46	+	MGI:1919035	protein coding gene	Pdgfd	platelet-derived growth factor, D polypeptide
827	Micabf14	9	6265028	6266547	2.46	-	MGI:1919079	protein coding gene	Ddi1	DNA-damage inducible 1
828	Micabf14	9	7764078	7794334	2.46	+	MGI:1919179	protein coding gene	Tmem123	transmembrane protein 123
829	Micabf14	9	14265286	14292538	3.96	-	MGI:1919196	protein coding gene	Endod1	endonuclease domain containing 1
830	Micabf14	9	18233247	18308834	7.02	-	MGI:1919810	protein coding gene	Naalad2	N-acetylated alpha-linked acidic dipeptidase 2
831	Micabf14	9	13739012	13766283	3.51	+	MGI:1920076	protein coding gene	Fam76b	family with sequence similarity 76, member B
832	Micabf14	9	22243308	22300484	8.93	-	MGI:1920174	protein coding gene	Anln	anillin, actin binding protein
833	Micabf14	9	20379845	20404042	7.55	-	MGI:1920248	protein coding gene	Zfp426	zinc finger protein 426
834	Micabf14	9	23134372	23396496	9.55	+	MGI:1920480	protein coding gene	Bmper	BMP-binding endothelial regulator
835	Micabf14	9	18389655	18396594	7.06	+	MGI:1920753	protein coding gene	Mbd3l1	methyl-CpG binding domain protein 3-like 1
836	Micabf14	9	18406751	18585826	7.06	-	MGI:1920982	protein coding gene	Muc16	mucin 16
837	Micabf14	9	20973689	20978389	7.7	-	MGI:3696042	protein coding gene	Zglp1	zinc finger, GATA-like protein 1
838	Micabf14	9	22365586	22373358	9.16	+	MGI:4937179	protein coding gene	Gm17545	predicted gene, 17545
839	Micabf14	9	13355330	13358049	2.46	-	MGI:4937205	protein coding gene	Gm17571	predicted gene, 17571
840	Micabf14	9	18726650	18727588	7.14	-	MGI:3030662	protein coding gene	Or7g16	olfactory receptor family 7 subfamily G member 16
841	Micabf14	9	18767923	18768888	7.15	+	MGI:3030663	protein coding gene	Or7g17	olfactory receptor family 7 subfamily G member 17
842	Micabf14	9	18786256	18787572	7.16	+	MGI:3030664	protein coding gene	Or7g18	olfactory receptor family 7 subfamily G member 18
843	Micabf14	9	18855946	18856884	7.17	+	MGI:3030666	protein coding gene	Or7g19	olfactory receptor family 7 subfamily G member 19
844	Micabf14	9	18899286	18900224	7.18	+	MGI:3030668	protein coding gene	Or7g12	olfactory receptor family 7 subfamily G member 12
845	Micabf14	9	18946421	18947356	7.2	+	MGI:3030669	protein coding gene	Or7g20	olfactory receptor family 7 subfamily G member 20
846	Micabf14	9	19032253	19033207	7.22	+	MGI:3030670	protein coding gene	Or7g21	olfactory receptor family 7 subfamily G member 21
847	Micabf14	9	19048224	19049263	7.22	+	MGI:3030671	protein coding gene	Or7g22	olfactory receptor family 7 subfamily G member 22
848	Micabf14	9	19086017	19086970	7.23	-	MGI:3030673	protein coding gene	Or7g23	olfactory receptor family 7 subfamily G member 23
849	Micabf14	9	19159653	19160759	7.25	-	MGI:3030677	protein coding gene	Or7g25	olfactory receptor family 7 subfamily G member 25
850	Micabf14	9	19229820	19230761	7.27	+	MGI:3030678	protein coding gene	Or7g26	olfactory receptor family 7 subfamily G member 26
851	Micabf14	9	19249755	19250696	7.27	+	MGI:3030679	protein coding gene	Or7g27	olfactory receptor family 7 subfamily G member 27
852	Micabf14	9	19271711	19272652	7.28	-	MGI:3030680	protein coding gene	Or7g28	olfactory receptor family 7 subfamily G member 28
853	Micabf14	9	19286237	19287175	7.28	-	MGI:3030681	protein coding gene	Or7g29	olfactory receptor family 7 subfamily G member 29
854	Micabf14	9	19352211	19353149	7.3	+	MGI:3030683	protein coding gene	Or7g30	olfactory receptor family 7 subfamily G member 30
855	Micabf14	9	19388597	19389544	7.31	-	MGI:3030684	protein coding gene	Or7g31	olfactory receptor family 7 subfamily G member 31
856	Micabf14	9	19404591	19414111	7.31	+	MGI:3030685	protein coding gene	Or7g32	olfactory receptor family 7 subfamily G member 32
857	Micabf14	9	19448307	19449224	7.32	-	MGI:3030687	protein coding gene	Or7g33	olfactory receptor family 7 subfamily G member 33
858	Micabf14	9	19477731	19478678	7.33	-	MGI:3030688	protein coding gene	Or7g34	olfactory receptor family 7 subfamily G member 34
859	Micabf14	9	19495807	19496798	7.33	+	MGI:3030689	protein coding gene	Or7g35	olfactory receptor family 7 subfamily G member 35
860	Micabf14	9	19624125	19625054	7.37	+	MGI:3030691	protein coding gene	Or7e166	olfactory receptor family 7 subfamily E member 166
861	Micabf14	9	19719616	19720545	7.39	+	MGI:3030693	protein coding gene	Or7e168	olfactory receptor family 7 subfamily E member 168
862	Micabf14	9	19756919	19761043	7.4	-	MGI:3030694	protein coding gene	Or7e169	olfactory receptor family 7 subfamily E member 169
863	Micabf14	9	19794679	19795969	7.41	-	MGI:3030696	protein coding gene	Or7e170	olfactory receptor family 7 subfamily E member 170
864	Micabf14	9	19938255	19939331	7.44	-	MGI:3030700	protein coding gene	Or7e173	olfactory receptor family 7 subfamily E member 173
865	Micabf14	9	19965762	19966757	7.45	-	MGI:3030701	protein coding gene	Or7d11	olfactory receptor family 7 subfamily D member 11
866	Micabf14	9	20009922	20012986	7.46	+	MGI:3030702	protein coding gene	Or7e174	olfactory receptor family 7 subfamily E member 174
867	Micabf14	9	20040305	20050059	7.47	+	MGI:3030703	protein coding gene	Or7e175	olfactory receptor family 7 subfamily E member 175
868	Micabf14	9	20081930	20082865	7.48	-	MGI:3030704	protein coding gene	Or8b12i	olfactory receptor family 8 subfamily B member 12I
869	Micabf14	9	20123503	20124649	7.49	+	MGI:3030705	protein coding gene	Or7h8	olfactory receptor family 7 subfamily H member 8
870	Micabf14	9	20148458	20172209	7.5	+	MGI:3030706	protein coding gene	Or7e176	olfactory receptor family 7 subfamily E member 176
871	Micabf14	9	20211507	20212466	7.51	+	MGI:3030707	protein coding gene	Or7e177	olfactory receptor family 7 subfamily E member 177
872	Micabf14	9	7571397	7581886	2.46	+	MGI:3039232	protein coding gene	Mmp27	matrix metallopeptidase 27
873	Micabf14	9	15404728	15456556	4.95	+	MGI:3039636	protein coding gene	Smco4	single-pass membrane protein with coiled-coil domains 4
874	Micabf14	9	14613072	14651968	4.25	-	MGI:3041167	protein coding gene	Piwil4	piwi-like RNA-mediated gene silencing 4
875	Micabf14	9	9660896	10904780	2.46	-	MGI:3042287	protein coding gene	Cntn5	contactin 5
876	Micabf14	9	21437472	21456629	7.82	+	MGI:3043001	protein coding gene	AB124611	cDNA sequence AB124611
877	Micabf14	9	8021673	8042824	2.46	-	MGI:3045346	protein coding gene	Cfap300	cilia and flagella associated protein 300
878	Micabf14	9	20578986	20657645	7.6	-	MGI:3045350	protein coding gene	Olfm2	olfactomedin 2
879	Micabf14	9	21832305	21838831	7.92	-	MGI:3045495	protein coding gene	Tmem205	transmembrane protein 205
880	Micabf14	9	7628232	7674969	2.46	+	MGI:1353466	protein coding gene	Mmp20	matrix metallopeptidase 20 (enamelysin)
881	Micabf14	9	8104576	8105239			MGI:3780628	protein coding gene	Gm2461	predicted gene 2461
882	Micabf14	9	22378117	22378427			MGI:3781733	protein coding gene	Gm3556	predicted gene 3556
883	Micabf14	9	21061185	21080316		-	MGI:5595277	protein coding gene	Gm36118	predicted gene, 36118
884	Micabf14	9	14411913	14421873	4.09	+	MGI:1913320	protein coding gene	Cwc15	CWC15 spliceosome-associated protein
885	Micabf14	9	22024285	22028468	8.34	-	MGI:1913376	protein coding gene	Elof1	ELF1 homolog, elongation factor 1
886	Micabf14	9	20554174	20558436	7.6	+	MGI:1913427	protein coding gene	Ubl5	ubiquitin-like 5
887	Micabf14	9	22068142	22069651	8.46	+	MGI:1913518	protein coding gene	Pigyl	phosphatidylinositol glycan anchor biosynthesis, class Y-like
888	Micabf14	9	13246573	13292867		+	MGI:1913646	protein coding gene	Ccdc82	coiled-coil domain containing 82
889	Micabf14	9	18203563	18225296	7.01	+	MGI:1914167	protein coding gene	Chordc1	cysteine and histidine-rich domain (CHORD)-containing, zinc-binding protein 1
890	Micabf14	9	21867051	21869560	7.93	+	MGI:1914212	protein coding gene	Swsap1	SWIM type zinc finger 7 associated protein 1
891	Micabf14	9	21838767	21847168	7.92	+	MGI:1914369	protein coding gene	Ccdc159	coiled-coil domain containing 159
892	Micabf14	9	25392843	25515406	10.25	+	MGI:1914734	protein coding gene	Eepd1	endonuclease/exonuclease/phosphatase family domain containing 1
893	Micabf14	9	21711476	21764006	7.89	-	MGI:1914789	protein coding gene	Dock6	dedicator of cytokinesis 6
894	Micabf14	9	4294793	4309471	2.46	-	MGI:1914868	protein coding gene	Aasdhppt	aminoadipate-semialdehyde dehydrogenase-phosphopantetheinyl transferase
895	Micabf14	9	21666738	21671599	7.88	-	MGI:1914879	protein coding gene	Spc24	SPC24, NDC80 kinetochore complex component, homolog (S. cerevisiae)
896	Micabf14	9	20256432	20296473	7.52	-	MGI:1915280	protein coding gene	Zfp560	zinc finger protein 560
897	Micabf14	9	25019428	25063116	10.25	-	MGI:1915393	protein coding gene	Herpud2	HERPUD family member 2
898	Micabf14	9	20978808	20984827	7.7	-	MGI:1915415	protein coding gene	Fdx2	ferredoxin 2
899	Micabf14	9	22322809	22355977	9.14	+	MGI:1915533	protein coding gene	9530077C05Rik	RIKEN cDNA 9530077C05 gene
900	Micabf14	9	13719088	13738403	3.49	-	MGI:1915551	protein coding gene	Cep57	centrosomal protein 57
901	Micabf14	9	24323074	24414436	10.15	-	MGI:1915685	protein coding gene	Dpy19l1	dpy-19-like 1 (C. elegans)
902	Micabf14	9	21232015	21266324	7.77	+	MGI:1915932	protein coding gene	Slc44a2	solute carrier family 44, member 2
903	Micabf14	9	15150341	15170712	4.72	+	MGI:1916387	protein coding gene	Vstm5	V-set and transmembrane domain containing 5
904	Micabf14	9	4309833	4331732	2.46	+	MGI:1916399	protein coding gene	Kbtbd3	kelch repeat and BTB (POZ) domain containing 3
905	Micabf14	9	24536492	24537120	10.25	+	MGI:1916573	protein coding gene	Cypt4	cysteine-rich perinuclear theca 4
906	Micabf14	9	14667883	14682326	4.31	-	MGI:1916575	protein coding gene	1700012B09Rik	RIKEN cDNA 1700012B09 gene
907	Micabf14	9	20492595	20516706	7.58	+	MGI:1924012	protein coding gene	Zfp846	zinc finger protein 846
908	Micabf14	9	7184520	7208205	2.46	+	MGI:1924113	protein coding gene	Dcun1d5	DCN1, defective in cullin neddylation 1, domain containing 5 (S. cerevisiae)
909	Micabf14	9	26644813	26672646	11.49	+	MGI:1924148	protein coding gene	B3gat1	beta-1,3-glucuronyltransferase 1 (glucuronosyltransferase P)
910	Micabf14	9	13659706	13717777	3.44	+	MGI:1924366	protein coding gene	Mtmr2	myotubularin related protein 2
911	Micabf14	9	20406364	20432713	7.56	-	MGI:1924769	protein coding gene	Zfp266	zinc finger protein 266
912	Micabf14	9	13242795	13245746		-	MGI:1924782	protein coding gene	Jrkl	Jrk-like
913	Micabf14	9	21901167	21913930	8.01	-	MGI:1924859	protein coding gene	Odad3	outer dynein arm docking complex subunit 3
914	Micabf14	9	4376562	4386870	2.46	+	MGI:1925350	protein coding gene	Msantd4	Myb/SANT-like DNA-binding domain containing 4 with coiled-coils
915	Micabf14	9	20940728	20941892	7.69	+	MGI:1925619	protein coding gene	Icam4	intercellular adhesion molecule 4, Landsteiner-Wiener blood group
916	Micabf14	9	14690916	14695869	4.33	-	MGI:1930842	protein coding gene	Ankrd49	ankyrin repeat domain 49
917	Micabf14	9	21323133	21331570	7.79	+	MGI:1931441	protein coding gene	Qtrt1	queuine tRNA-ribosyltransferase catalytic subunit 1
918	Micabf14	9	7368239	7388047	2.46	-	MGI:1933847	protein coding gene	Mmp1b	matrix metallopeptidase 1b (interstitial collagenase)
919	Micabf14	9	20914034	20920135	7.69	+	MGI:2137210	protein coding gene	Mrpl4	mitochondrial ribosomal protein L4
920	Micabf14	9	20799471	20803474	7.66	+	MGI:2178445	protein coding gene	Ppan	peter pan homolog
921	Micabf14	9	15773910	15785852	5.15	-	MGI:2181726	protein coding gene	Mtnr1b	melatonin receptor 1B
922	Micabf14	9	15171647	15191227	4.74	-	MGI:2182585	protein coding gene	Med17	mediator complex subunit 17
923	Micabf14	9	22188044	22218944	8.79	-	MGI:2384563	protein coding gene	Zfp810	zinc finger protein 810
924	Micabf14	9	21678069	21709842	7.88	-	MGI:2384568	protein coding gene	Kank2	KN motif and ankyrin repeat domains 2
925	Micabf14	9	21848329	21860203	7.92	+	MGI:2384575	protein coding gene	Plppr2	phospholipid phosphatase related 2
926	Micabf14	9	13298306	13620684	3.33	+	MGI:2389460	protein coding gene	Maml2	mastermind like transcriptional coactivator 2
927	Micabf14	9	24009292	24227694	9.99	+	MGI:2441738	protein coding gene	Npsr1	neuropeptide S receptor 1
928	Micabf14	9	20779938	20785603	7.65	+	MGI:2441788	protein coding gene	Shfl	shiftless antiviral inhibitor of ribosomal frameshifting
929	Micabf14	9	21966707	21982672	8.18	-	MGI:2442362	protein coding gene	Zfp653	zinc finger protein 653
930	Micabf14	9	15228211	15269084	4.79	-	MGI:2442521	protein coding gene	Cep295	centrosomal protein 295
931	Micabf14	9	15621034	15653684	5.12	+	MGI:2442595	protein coding gene	Slc36a4	solute carrier family 36 (proton/amino acid symporter), member 4
932	Micabf14	9	22387011	22799576	9.17	+	MGI:2442833	protein coding gene	Bbs9	Bardet-Biedl syndrome 9 (human)
933	Micabf14	9	15471160	15539229	5	-	MGI:2443026	protein coding gene	Deup1	deuterosome assembly protein 1
934	Micabf14	9	21176496	21186133	7.75	+	MGI:2444308	protein coding gene	Atg4d	autophagy related 4D, cysteine peptidase
935	Micabf14	9	15821485	16412581	5.16	-	MGI:2444314	protein coding gene	Fat3	FAT atypical cadherin 3
936	Micabf14	9	24468343	24607589	10.22	-	MGI:2444662	protein coding gene	Dpy19l2	dpy-19-like 2 (C. elegans)
937	Micabf14	9	18341950	18357612	7.05	+	MGI:2158460	protein coding gene	Mbd3l2	methyl-CpG binding domain protein 3-like 2
938	Micabf14	9	3532778	3894736	2.14	+	MGI:2660877	protein coding gene	Gucy1a2	guanylate cyclase 1, soluble, alpha 2
939	Micabf14	9	13446279	13447669		+	MGI:5622175	protein coding gene	Gm39290	predicted gene, 39290
940	Micabf14	9	13665579	13677169		-	MGI:6722048	protein coding gene	Gm53498	predicted gene, 53498
941	Micabf14	9	21947676	21982555		-	MGI:6121495	protein coding gene	Gm49318	predicted gene, 49318
942	Micabf14	9	20973696	20984392		-	MGI:6121591	protein coding gene	Gm49373	predicted gene, 49373
943	Micabf15	10	20828446	20956328	9.75	+	MGI:87971	protein coding gene	Ahi1	Abelson helper integration site 1
944	Micabf15	10	40163454	40178184	21.85	-	MGI:88004	protein coding gene	Amd1	S-adenosylmethionine decarboxylase 1
945	Micabf15	10	24791105	24803368	12.26	-	MGI:88070	protein coding gene	Arg1	arginase, liver
946	Micabf15	10	43454433	43460261	23.01	+	MGI:88323	protein coding gene	Cd24a	CD24a antigen
947	Micabf15	10	34265977	34273081	18.85	+	MGI:88445	protein coding gene	Col10a1	collagen, type X, alpha 1
948	Micabf15	10	24471340	24474581	11.84	+	MGI:95537	protein coding gene	Ccn2	cellular communication network factor 2
949	Micabf15	10	39245735	39441377	20.51	+	MGI:95602	protein coding gene	Fyn	Fyn proto-oncogene
950	Micabf15	10	37009371	37014916	19.49	-	MGI:96907	protein coding gene	Marcks	myristoylated alanine rich protein kinase C substrate
951	Micabf15	10	21000834	21036883	9.75	-	MGI:97249	protein coding gene	Myb	myeloblastosis oncogene
952	Micabf15	10	23661081	23663173	11.1	-	MGI:98105	protein coding gene	Rps12	ribosomal protein S12
953	Micabf15	10	31289811	31290161	17.4	-	MGI:1335090	protein coding gene	Supt4b	SPT4B, DSIF elongation factor subunit
954	Micabf15	10	22978862	23226684	10.44	-	MGI:1337104	protein coding gene	Eya4	EYA transcriptional coactivator and phosphatase 4
955	Micabf15	10	39608114	39751207	21.04	+	MGI:1337131	protein coding gene	Rev3l	REV3 like, DNA directed polymerase zeta catalytic subunit
956	Micabf15	10	22579778	22607837	10.25	-	MGI:1339946	protein coding gene	Tbpl1	TATA box binding protein-like 1
957	Micabf15	10	21758083	21875802	9.83	+	MGI:1340062	protein coding gene	Sgk1	serum/glucocorticoid regulated kinase 1
958	Micabf15	10	30708355	30718779	17.19	-	MGI:1341884	protein coding gene	Hey2	hairy/enhancer-of-split related with YRPW motif 2
959	Micabf15	10	19810218	20018499	9.35	+	MGI:1346876	protein coding gene	Map3k5	mitogen-activated protein kinase kinase kinase 5
960	Micabf15	10	23727360	23745741	11.24	+	MGI:1347055	protein coding gene	Vnn3	vanin 3
961	Micabf15	10	25235696	25399417	12.26	+	MGI:103009	protein coding gene	Epb41l2	erythrocyte membrane protein band 4.1 like 2
962	Micabf15	10	34359395	34487274	18.85	+	MGI:103265	protein coding gene	Frk	fyn-related kinase
963	Micabf15	10	27950816	28473393	15.06	+	MGI:103310	protein coding gene	Ptprk	protein tyrosine phosphatase, receptor type, K
964	Micabf15	10	34173438	34177316	18.85	+	MGI:106393	protein coding gene	Tspyl4	TSPY-like 4
965	Micabf15	10	38841511	38986184	20.02	+	MGI:109321	protein coding gene	Lama4	laminin, alpha 4
966	Micabf15	10	22049801	22250038	9.89	+	MGI:109431	protein coding gene	Raet1c	retinoic acid early transcript gamma
967	Micabf15	10	22238169	22250012		+	MGI:109432	protein coding gene	Raet1b	retinoic acid early transcript beta
968	Micabf15	10	22034508	22250038		+	MGI:109477	protein coding gene	Raet1a	retinoic acid early transcript 1, alpha
969	Micabf15	10	43826632	44024849	23.14	-	MGI:109544	protein coding gene	Crybg1	crystallin beta-gamma domain containing 1
970	Micabf15	10	22693162	22696042	10.33	-	MGI:1202715	protein coding gene	Tcf21	transcription factor 21
971	Micabf15	10	29189162	29223465	16.59	+	MGI:1277169	protein coding gene	Echdc1	enoyl Coenzyme A hydratase domain containing 1
972	Micabf15	10	44144354	44240287	23.24	+	MGI:1277186	protein coding gene	Atg5	autophagy related 5
973	Micabf15	10	41363168	41366410	22.42	-	MGI:1278330	protein coding gene	Smpd2	sphingomyelin phosphodiesterase 2, neutral
974	Micabf15	10	31208372	31321954	17.36	-	MGI:1298386	protein coding gene	Tpd52l1	tumor protein D52-like 1
975	Micabf15	10	34158186	34160881	18.85	+	MGI:1298395	protein coding gene	Tspyl1	testis-specific protein, Y-encoded-like 1
976	Micabf15	10	36850540	36877885	19.44	+	MGI:1097691	protein coding gene	Hdac2	histone deacetylase 2
977	Micabf15	10	24513812	24588057	12.26	-	MGI:97370	protein coding gene	Enpp1	ectonucleotide pyrophosphatase/phosphodiesterase 1
978	Micabf15	10	19735836	19783420	9.16	-	MGI:1321392	protein coding gene	Pex7	peroxisomal biogenesis factor 7
979	Micabf15	10	20024666	20157336	9.75	+	MGI:1328328	protein coding gene	Map7	microtubule-associated protein 7
980	Micabf15	10	24025182	24064859	11.45	+	MGI:1858210	protein coding gene	Stx7	syntaxin 7
981	Micabf15	10	25044988	25175115	12.26	-	MGI:1859150	protein coding gene	Akap7	A kinase (PRKA) anchor protein 7
982	Micabf15	10	41395496	41407038	22.46	+	MGI:1859568	protein coding gene	Cd164	CD164 antigen
983	Micabf15	10	42378050	42411365	22.89	+	MGI:1860188	protein coding gene	Snx3	sorting nexin 3
984	Micabf15	10	22236451	22250038	10.02	+	MGI:1861032	protein coding gene	Raet1d	retinoic acid early transcript delta
985	Micabf15	10	42057841	42152691	22.79	-	MGI:1890081	protein coding gene	Foxo3	forkhead box O3
986	Micabf15	10	21171876	21244788	9.75	+	MGI:1891704	protein coding gene	Hbs1l	Hbs1-like (S. cerevisiae)
987	Micabf15	10	44313173	44404497	23.24	-	MGI:99655	protein coding gene	Prdm1	PR domain containing 1, with ZNF domain
988	Micabf15	10	26857281	27493021	14.23	-	MGI:99912	protein coding gene	Lama2	laminin, alpha 2
989	Micabf15	10	19467697	19485977	8.49	+	MGI:107655	protein coding gene	Ifngr1	interferon gamma receptor 1
990	Micabf15	10	23770586	23781241	11.33	+	MGI:108395	protein coding gene	Vnn1	vanin 1
991	Micabf15	10	25403841	25412165	12.26	-	MGI:1922856	protein coding gene	Smlr1	small leucine-rich protein 1
992	Micabf15	10	41414838	41592586	22.48	-	MGI:1923223	protein coding gene	Ccdc162	coiled-coil domain containing 162
993	Micabf15	10	35584687	35587887	19.13	-	MGI:1333111	protein coding gene	Amd2	S-adenosylmethionine decarboxylase 2
994	Micabf15	10	42437959	42459628	22.89	-	MGI:1100526	protein coding gene	Nr2e1	nuclear receptor subfamily 2, group E, member 1
995	Micabf15	10	33913593	33985811	18.85	+	MGI:3642034	protein coding gene	Trappc3l	trafficking protein particle complex 3 like
996	Micabf15	10	29019278	29020190	16.52	-	MGI:3642549	protein coding gene	Gm9996	predicted gene 9996
997	Micabf15	10	20084236	20084634	9.75	+	MGI:3644747	protein coding gene	Rpl32l	ribosomal protein L32-like
998	Micabf15	10	33642420	33662700	18.76	-	MGI:3645972	protein coding gene	Sult3a2	sulfotransferase family 3A, member 2
999	Micabf15	10	22149373	22164748	9.96	+	MGI:3649078	protein coding gene	H60b	histocompatibility 60b
1000	Micabf15	10	19588318	19635801	8.76	+	MGI:3605069	protein coding gene	Il20ra	interleukin 20 receptor, alpha
1001	Micabf15	10	31377883	31485721	17.45	-	MGI:3610311	protein coding gene	Rnf217	ring finger protein 217
1002	Micabf15	10	22520910	22580184	10.21	+	MGI:3052471	protein coding gene	Slc2a12	solute carrier family 2 (facilitated glucose transporter), member 12
1003	Micabf15	10	23825456	23826487	11.4	+	MGI:3527427	protein coding gene	Taar3	trace amine-associated receptor 3
1004	Micabf15	10	23875837	23876913	11.4	+	MGI:3527438	protein coding gene	Taar7b	trace amine-associated receptor 7B
1005	Micabf15	10	23903120	23904196	11.4	+	MGI:3527443	protein coding gene	Taar7d	trace amine-associated receptor 7D
1006	Micabf15	10	23913512	23914588	11.41	+	MGI:3527445	protein coding gene	Taar7e	trace amine-associated receptor 7E
1007	Micabf15	10	23925408	23926484	11.41	+	MGI:3527447	protein coding gene	Taar7f	trace amine-associated receptor 7F
1008	Micabf15	10	23976776	23977810	11.43	-	MGI:3527452	protein coding gene	Taar8c	trace amine-associated receptor 8C
1009	Micabf15	10	23984386	23985432	11.44	-	MGI:3527454	protein coding gene	Taar9	trace amine-associated receptor 9
1010	Micabf15	10	33733717	33755528	18.82	+	MGI:1931469	protein coding gene	Sult3a1	sulfotransferase family 3A, member 1
1011	Micabf15	10	19497776	19510429	8.52	+	MGI:2665114	protein coding gene	Il22ra2	interleukin 22 receptor, alpha 2
1012	Micabf15	10	22034441	22059820	9.89	+	MGI:2675273	protein coding gene	Raet1e	retinoic acid early transcript 1E
1013	Micabf15	10	43355130	43391413	23	+	MGI:2677212	protein coding gene	Bend3	BEN domain containing 3
1014	Micabf15	10	42736366	42836776	22.89	+	MGI:2446140	protein coding gene	Scml4	Scm polycomb group protein like 4
1015	Micabf15	10	38696537	38697775	19.98	-	MGI:2684908	protein coding gene	Rfpl4b	ret finger protein-like 4B
1016	Micabf15	10	23814470	23817481	11.4	+	MGI:2685071	protein coding gene	Taar2	trace amine-associated receptor 2
1017	Micabf15	10	23836392	23837435	11.4	+	MGI:2685072	protein coding gene	Taar4	trace amine-associated receptor 4
1018	Micabf15	10	23846604	23847617	11.4	+	MGI:2685073	protein coding gene	Taar5	trace amine-associated receptor 5
1019	Micabf15	10	23860507	23861544	11.4	-	MGI:2685074	protein coding gene	Taar6	trace amine-associated receptor 6
1020	Micabf15	10	23868303	23869379	11.4	-	MGI:2685075	protein coding gene	Taar7a	trace amine-associated receptor 7A
1021	Micabf15	10	23952398	23953432	11.42	+	MGI:2685076	protein coding gene	Taar8a	trace amine-associated receptor 8A
1022	Micabf15	10	41179433	41309565	22.23	+	MGI:2685080	protein coding gene	Ak9	adenylate kinase 9
1023	Micabf15	10	26105605	26148070	13.57	+	MGI:2685469	protein coding gene	Samd3	sterile alpha motif domain containing 3
1024	Micabf15	10	33914780	33920306	18.85	-	MGI:2685489	protein coding gene	Calhm4	calcium homeostasis modulator family member 4
1025	Micabf15	10	39026966	39039790	20.19	-	MGI:2685581	protein coding gene	Ccn6	cellular communication network factor 6
1026	Micabf15	10	23967158	23968192	11.43	-	MGI:2685995	protein coding gene	Taar8b	trace amine-associated receptor 8B
1027	Micabf15	10	39877571	39901264	21.43	-	MGI:2143575	protein coding gene	Mfsd4b1	major facilitator superfamily domain containing 4B1
1028	Micabf15	10	41064168	41179237	22.08	-	MGI:2143585	protein coding gene	Fig4	FIG4 phosphoinositide 5-phosphatase
1029	Micabf15	10	39488930	39531303	20.86	+	MGI:2143599	protein coding gene	Traf3ip2	TRAF3 interacting protein 2
1030	Micabf15	10	26150366	26251967	13.67	-	MGI:2143628	protein coding gene	L3mbtl3	L3MBTL3 histone methyl-lysine binding protein
1031	Micabf15	10	24649712	24712093	12.26	-	MGI:2143702	protein coding gene	Enpp3	ectonucleotide pyrophosphatase/phosphodiesterase 3
1032	Micabf15	10	33967348	33972515	18.85	-	MGI:2143897	protein coding gene	Calhm5	calcium homeostasis modulator family member 5
1033	Micabf15	10	23796304	23797302	11.39	+	MGI:2148258	protein coding gene	Taar1	trace amine-associated receptor 1
1034	Micabf15	10	21942208	21943978	9.83	-	MGI:2149738	protein coding gene	Semp2l2b	SUMO/sentrin specific peptidase 2-like 2B
1035	Micabf15	10	19232287	19234352	8.33	+	MGI:2149955	protein coding gene	Olig3	oligodendrocyte transcription factor 3
1036	Micabf15	10	40945973	40948281	22.08	-	MGI:2155249	protein coding gene	Gpr6	G protein-coupled receptor 6
1037	Micabf15	10	41686570	41784432	22.77	+	MGI:2155278	protein coding gene	Sesn1	sestrin 1
1038	Micabf15	10	42637492	42708510	22.89	+	MGI:2155302	protein coding gene	Sec63	SEC63-like (S. cerevisiae)
1039	Micabf15	10	31189379	31204200	17.34	+	MGI:1916942	protein coding gene	Hddc2	HD domain containing 2
1040	Micabf15	10	24745884	24789427		+	MGI:1917458	protein coding gene	Med23	mediator complex subunit 23
1041	Micabf15	10	20187897	20218390	9.75	+	MGI:1917580	protein coding gene	Bclaf1	BCL2-associated transcription factor 1
1042	Micabf15	10	40446332	40480128	21.99	+	MGI:1918090	protein coding gene	Slc22a16	solute carrier family 22 (organic cation transporter), member 16
1043	Micabf15	10	43097482	43340878	22.91	+	MGI:1918615	protein coding gene	Pdss2	prenyl (solanesyl) diphosphate synthase, subunit 2
1044	Micabf15	10	40707617	40759139	22.06	-	MGI:1918963	protein coding gene	Cdc40	cell division cycle 40
1045	Micabf15	10	20223516	20237050	9.75	+	MGI:1919054	protein coding gene	Mtfr2	mitochondrial fission regulator 2
1046	Micabf15	10	39009972	39028538	20.16	+	MGI:1919174	protein coding gene	Tube1	tubulin, epsilon 1
1047	Micabf15	10	39909528	40018254	21.48	-	MGI:1919722	protein coding gene	Slc16a10	solute carrier family 16 (monocarboxylic acid transporters), member 10
1048	Micabf15	10	33795138	33827265	18.85	-	MGI:1919830	protein coding gene	Zup1	zinc finger containing ubiquitin peptidase 1
1049	Micabf15	10	29329102	29411863	16.64	-	MGI:1920030	protein coding gene	Rspo3	R-spondin 3
1050	Micabf15	10	41366435	41390282	22.43	+	MGI:1920325	protein coding gene	Ppil6	peptidylprolyl isomerase (cyclophilin)-like 6
1051	Micabf15	10	30410221	30476745	17.07	-	MGI:1920931	protein coding gene	Trmt11	tRNA methyltransferase 11
1052	Micabf15	10	26648363	26794644	14.12	+	MGI:1921160	protein coding gene	Arhgap18	Rho GTPase activating protein 18
1053	Micabf15	10	43400080	43400613	23.01	+	MGI:3704359	protein coding gene	Pam16l	presequence translocase associated motor 16 like
1054	Micabf15	10	33781107	33792017	18.84	+	MGI:3027894	protein coding gene	Rsph4a	radial spoke head 4 homolog A (Chlamydomonas)
1055	Micabf15	10	39766009	39775202	21.27	-	MGI:3035041	protein coding gene	Mfsd4b4	major facilitator superfamily domain containing 4B4
1056	Micabf15	10	29087602	29106775	16.55	+	MGI:3036239	protein coding gene	9330159F19Rik	RIKEN cDNA 9330159F19 gene
1057	Micabf15	10	41326379	41341570	22.38	+	MGI:3039618	protein coding gene	Zbtb24	zinc finger and BTB domain containing 24
1058	Micabf15	10	39834057	39862642	21.37	-	MGI:2446139	protein coding gene	Mfsd4b5	major facilitator superfamily domain containing 4B5
1059	Micabf15	10	40559278	40687079	22.02	+	MGI:3045338	protein coding gene	Mettl24	methyltransferase like 24
1060	Micabf15	10	20273750	20600824	9.75	-	MGI:1352752	protein coding gene	Pde7b	phosphodiesterase 7B
1061	Micabf15	10	29237392	29238619		+	MGI:5589857	protein coding gene	Gm30698	predicted gene, 30698
1062	Micabf15	10	40330078	40342623		+	MGI:5591393	protein coding gene	Gm32234	predicted gene, 32234
1063	Micabf15	10	30072005	30076599	16.93	-	MGI:1913561	protein coding gene	Cenpw	centromere protein W
1064	Micabf15	10	38994800	39009910	20.14	-	MGI:1913587	protein coding gene	Fam229b	family with sequence similarity 229, member B
1065	Micabf15	10	33872551	33895612	18.85	-	MGI:1913771	protein coding gene	Rwdd1	RWD domain containing 1
1066	Micabf15	10	30479191	30499526	17.1	-	MGI:1914097	protein coding gene	Hint3	histidine triad nucleotide binding protein 3
1067	Micabf15	10	40099242	40123032	21.76	-	MGI:1914489	protein coding gene	Rpf2	ribosome production factor 2 homolog
1068	Micabf15	10	40123697	40133708	21.79	-	MGI:1914621	protein coding gene	Gtf3c6	general transcription factor IIIC, polypeptide 6, alpha
1069	Micabf15	10	29019992	29075626	16.52	+	MGI:1914662	protein coding gene	Soga3	SOGA family member 3
1070	Micabf15	10	21469044	21498274	9.79	+	MGI:1914942	protein coding gene	1700020N01Rik	RIKEN cDNA 1700020N01 gene
1071	Micabf15	10	28848284	28862299	16.46	-	MGI:1914969	protein coding gene	2310057J18Rik	RIKEN cDNA 2310057J18 gene
1072	Micabf15	10	43401129	43416990	23.01	-	MGI:1915101	protein coding gene	Mtres1	mitochondrial transcription rescue factor 1
1073	Micabf15	10	29220172	29238438	16.6	-	MGI:1915281	protein coding gene	Rnf146	ring finger protein 146
1074	Micabf15	10	41594836	41685867	22.69	-	MGI:1915511	protein coding gene	Cep57l1	centrosomal protein 57-like 1
1075	Micabf15	10	41790986	41894438	22.77	-	MGI:1916449	protein coding gene	Armc2	armadillo repeat containing 2
1076	Micabf15	10	19723662	19727205	9.12	-	MGI:1923407	protein coding gene	Slc35d3	solute carrier family 35, member D3
1077	Micabf15	10	31565306	32766458	17.56	-	MGI:1923447	protein coding gene	Nkain2	Na+/K+ transporting ATPase interacting 2
1078	Micabf15	10	23672884	23703866	11.12	+	MGI:1923556	protein coding gene	Slc18b1	solute carrier family 18, subfamily B, member 1
1079	Micabf15	10	43750184	43777741	23.11	-	MGI:1923813	protein coding gene	Qrsl1	glutaminyl-tRNA synthase (glutamine-hydrolyzing)-like 1
1080	Micabf15	10	32959479	33352705	18.37	+	MGI:1924007	protein coding gene	Trdn	triadin
1081	Micabf15	10	42878496	43050526	22.89	-	MGI:1924427	protein coding gene	Sobp	sine oculis binding protein
1082	Micabf15	10	25867080	25955713	13.03	-	MGI:1924470	protein coding gene	Tmem200a	transmembrane protein 200A
1083	Micabf15	10	40506007	40557843	22	+	MGI:1925528	protein coding gene	Ddo	D-aspartate oxidase
1084	Micabf15	10	40225283	40359814	21.94	+	MGI:1925584	protein coding gene	Cdk19	cyclin-dependent kinase 19
1085	Micabf15	10	24099415	24178681	11.48	+	MGI:1921582	protein coding gene	Moxd1	monooxygenase, DBH-like 1
1086	Micabf15	10	40759476	40814565	22.07	+	MGI:1890563	protein coding gene	Wasf1	WASP family, member 1
1087	Micabf15	10	43777772	43823860	23.12	+	MGI:2178759	protein coding gene	Rtn4ip1	reticulon 4 interacting protein 1
1088	Micabf15	10	42188581	42354561	22.88	-	MGI:2148801	protein coding gene	Afg1l	AFG1 like ATPase
1089	Micabf15	10	36382810	36710393	19.31	+	MGI:2441996	protein coding gene	Hs3st5	heparan sulfate (glucosamine) 3-O-sulfotransferase 5
1090	Micabf15	10	34179605	34294585	18.85	-	MGI:2442446	protein coding gene	Nt5dc1	5'-nucleotidase domain containing 1
1091	Micabf15	10	21988949	22025169	9.88	-	MGI:2442914	protein coding gene	E030030I06Rik	RIKEN cDNA E030030I06 gene
1092	Micabf15	10	34002063	34003968	18.85	-	MGI:2443082	protein coding gene	Calhm6	calcium homeostasis modulator family member 6
1093	Micabf15	10	33388282	33500680	18.62	-	MGI:2443223	protein coding gene	Clvs2	clavesin 2
1094	Micabf15	10	34027389	34083711	18.85	-	MGI:2443455	protein coding gene	Dse	dermatan sulfate epimerase
1095	Micabf15	10	28544356	28759814	16.06	+	MGI:2443552	protein coding gene	Themis	thymocyte selection associated
1096	Micabf15	10	30521578	30683401	17.11	-	MGI:2444847	protein coding gene	Ncoa7	nuclear receptor coactivator 7
1097	Micabf15	10	41352310	41363028	22.41	+	MGI:2385847	protein coding gene	Mical1	microtubule associated monooxygenase, calponin and LIM domain containing 1
1098	Micabf15	10	21253199	21272477	9.75	+	MGI:2653900	protein coding gene	Aldh8a1	aldehyde dehydrogenase 8 family, member A1
1099	Micabf15	10	42554912	42578458	22.89	+	MGI:2655574	protein coding gene	Ostm1	osteopetrosis associated transmembrane protein 1
1100	Micabf15	10	41316914	41320505		+	MGI:6722289	protein coding gene	Gm53622	predicted gene, 53622
1101	Micabf15	10	29074950	29097936		+	MGI:6121556	protein coding gene	Gm49353	predicted gene, 49353
1102	Micabf15	10	22587984	22607136		-	MGI:7337264	protein coding gene	Gm56675	predicted gene, 56675
1103	Micabf16	9	31060853	31123111	16.66	-	MGI:88047	protein coding gene	Aplp2	amyloid beta (A4) precursor-like protein 2
1104	Micabf16	9	27702071	28836706	13.73	+	MGI:97397	protein coding gene	Opcml	opioid binding protein/cell adhesion molecule-like
1105	Micabf16	9	31000698	31043149	16.61	-	MGI:1338881	protein coding gene	St14	suppression of tumorigenicity 14 (colon carcinoma)
1106	Micabf16	9	31757340	31824581	17.25	-	MGI:109617	protein coding gene	Barx2	BarH-like homeobox 2
1107	Micabf16	9	27308103	27313007	12.9	+	MGI:1922719	protein coding gene	Spata19	spermatogenesis associated 19
1108	Micabf16	9	26674340	26717764	11.56	-	MGI:2388283	protein coding gene	Glb1l2	galactosidase, beta 1-like 2
1109	Micabf16	9	31191834	31293019	16.77	+	MGI:2682952	protein coding gene	Prdm10	PR domain containing 10
1110	Micabf16	9	27210500	27268842	12.69	+	MGI:2685354	protein coding gene	Igsf9b	immunoglobulin superfamily, member 9B
1111	Micabf16	9	26790863	26834407	11.8	-	MGI:2685956	protein coding gene	Gm1110	predicted gene 1110
1112	Micabf16	9	26941471	27006611	12.12	+	MGI:2142989	protein coding gene	Ncapd3	non-SMC condensin II complex, subunit D3
1113	Micabf16	9	26919067	26941361	12.07	-	MGI:1917656	protein coding gene	Vps26b	VPS26 retromer complex component B
1114	Micabf16	9	26729249	26772186	11.67	-	MGI:1918143	protein coding gene	Glb1l3	galactosidase, beta 1 like 3
1115	Micabf16	9	30338404	30378029	16.04	+	MGI:1921581	protein coding gene	Snx19	sorting nexin 19
1116	Micabf16	9	30853858	30875134	16.49	+	MGI:1353468	protein coding gene	Adamts8	a disintegrin-like and metallopeptidase (reprolysin type) with thrombospondin type 1 motif, 8
1117	Micabf16	9	26885431	26910862	12	-	MGI:1914198	protein coding gene	Acad8	acyl-Coenzyme A dehydrogenase family, member 8
1118	Micabf16	9	26911006	26918632	12.06	+	MGI:1925112	protein coding gene	Thyn1	thymocyte nuclear protein 1
1119	Micabf16	9	30941940	30987181	16.56	+	MGI:1925123	protein coding gene	Zbtb44	zinc finger and BTB domain containing 44
1120	Micabf16	9	27008680	27066717	12.27	-	MGI:1933825	protein coding gene	Jam3	junction adhesion molecule 3
1121	Micabf16	9	31337492	31375758	16.9	-	MGI:2384574	protein coding gene	Tmem45b	transmembrane protein 45b
1122	Micabf16	9	31297488	31332629	16.86	+	MGI:2442410	protein coding gene	Nfrkb	nuclear factor related to kappa B binding protein
1123	Micabf16	9	30810451	30833748	16.45	-	MGI:2449569	protein coding gene	Adamts15	a disintegrin-like and metallopeptidase (reprolysin type) with thrombospondin type 1 motif, 15
1124	Micabf16	9	28906046	29874437	14.38	-	MGI:2446259	protein coding gene	Ntm	neurotrimin
1125	Micabf17	11	69674862	69686769	42.87	-	MGI:87890	protein coding gene	Chrnb1	cholinergic receptor, nicotinic, beta polypeptide 1 (muscle)
1126	Micabf17	11	70505709	70510042	43.14	-	MGI:87894	protein coding gene	Chrne	cholinergic receptor, nicotinic, epsilon polypeptide
1127	Micabf17	11	73195813	73217687	45.28	-	MGI:87914	protein coding gene	Aspa	aspartoacylase
1128	Micabf17	11	69944911	69948720	42.98	+	MGI:88081	protein coding gene	Asgr1	asialoglycoprotein receptor 1
1129	Micabf17	11	69983470	69997013	42.99	+	MGI:88082	protein coding gene	Asgr2	asialoglycoprotein receptor 2
1130	Micabf17	11	69490562	69496768	42.86	-	MGI:88109	protein coding gene	Atp1b2	ATPase, Na+/K+ transporting, beta 2 polypeptide
1131	Micabf17	11	69555039	69556979	42.86	-	MGI:88342	protein coding gene	Cd68	CD68 antigen
1132	Micabf17	11	75570085	75597734	45.92	+	MGI:88508	protein coding gene	Crk	v-crk avian sarcoma virus CT10 oncogene homolog
1133	Micabf17	11	77609441	77616109	46.74	-	MGI:88518	protein coding gene	Cryba1	crystallin, beta A1
1134	Micabf17	11	69557762	69563249	42.86	-	MGI:95303	protein coding gene	Eif4a1	eukaryotic translation initiation factor 4A1
1135	Micabf17	11	70548028	70553339	43.21	+	MGI:95395	protein coding gene	Eno3	enolase 3, beta muscle
1136	Micabf17	11	79417386	79421435	46.81	-	MGI:95458	protein coding gene	Evi2a	ecotropic viral integration site 2a
1137	Micabf17	11	76889429	76923166	46.18	+	MGI:96285	protein coding gene	Slc6a4	solute carrier family 6 (neurotransmitter transporter, serotonin), member 4
1138	Micabf17	11	70057449	70061662	42.99	+	MGI:96975	protein coding gene	Clec10a	C-type lectin domain family 10, member A
1139	Micabf17	11	79230519	79472438	46.74	+	MGI:97306	protein coding gene	Nf1	neurofibromin 1
1140	Micabf17	11	78811613	78851052	46.74	+	MGI:97361	protein coding gene	Nos2	nitric oxide synthase 2, inducible
1141	Micabf17	11	70542676	70545470	43.21	-	MGI:97549	protein coding gene	Pfn1	profilin 1
1142	Micabf17	11	69624823	69649459	42.86	-	MGI:98086	protein coding gene	Polr2a	polymerase (RNA) II (DNA directed) polypeptide A
1143	Micabf17	11	69505630	69508731	42.86	-	MGI:98295	protein coding gene	Shbg	sex hormone binding globulin
1144	Micabf17	11	69546140	69547553	42.86	+	MGI:98363	protein coding gene	Sox15	SRY (sex determining region Y)-box 15
1145	Micabf17	11	69217084	69223867	42.51	+	MGI:1336208	protein coding gene	Kcnab3	potassium voltage-gated channel, shaker-related subfamily, beta member 3
1146	Micabf17	11	72580832	72662972	44.47	+	MGI:1337008	protein coding gene	Ankfy1	ankyrin repeat and FYVE domain containing 1
1147	Micabf17	11	75055391	75060345	45.76	-	MGI:1338010	protein coding gene	Hic1	hypermethylated in cancer 1
1148	Micabf17	11	80274105	80296559	47.83	+	MGI:1340045	protein coding gene	Zfp207	zinc finger protein 207
1149	Micabf17	11	73125118	73152068	45.25	+	MGI:1341787	protein coding gene	Trpv1	transient receptor potential cation channel, subfamily V, member 1
1150	Micabf17	11	69234099	69260232	42.53	-	MGI:1344395	protein coding gene	Chd3	chromodomain helicase DNA binding protein 3
1151	Micabf17	11	69016722	69039941	42.38	+	MGI:1345140	protein coding gene	Aloxe3	arachidonate lipoxygenase 3
1152	Micabf17	11	76836482	76878215	46.16	+	MGI:1345186	protein coding gene	Blmh	bleomycin hydrolase
1153	Micabf17	11	69547523	69553468	42.86	-	MGI:1346040	protein coding gene	Mpdu1	mannose-P-dolichol utilization defect 1
1154	Micabf17	11	69523816	69544123	42.86	+	MGI:1346074	protein coding gene	Fxr2	FMR1 autosomal homolog 2
1155	Micabf17	11	78248403	78277384	46.74	-	MGI:102949	protein coding gene	Foxn1	forkhead box N1
1156	Micabf17	11	78079256	78083019	46.74	+	MGI:104606	protein coding gene	Rab34	RAB34, member RAS oncogene family
1157	Micabf17	11	77821626	77869874	46.74	+	MGI:104745	protein coding gene	Sez6	seizure related gene 6
1158	Micabf17	11	70416193	70418684	42.99	+	MGI:104880	protein coding gene	Psmb6	proteasome (prosome, macropain) subunit, beta type 6
1159	Micabf17	11	70833884	70860799	43.21	-	MGI:104900	protein coding gene	Nup88	nucleoporin 88
1160	Micabf17	11	78413676	78427122	46.74	-	MGI:104961	protein coding gene	Tnfaip1	tumor necrosis factor, alpha-induced protein 1 (endothelial)
1161	Micabf17	11	78904266	79037233	46.74	-	MGI:105051	protein coding gene	Ksr1	kinase suppressor of ras 1
1162	Micabf17	11	69108943	69127862	42.51	-	MGI:105123	protein coding gene	Gucy2e	guanylate cyclase 2e
1163	Micabf17	11	68792392	68795360	42.17	+	MGI:106022	protein coding gene	Rpl26	ribosomal protein L26
1164	Micabf17	11	72332181	72342594	44.29	+	MGI:106181	protein coding gene	Mybbp1a	MYB binding protein (P160) 1a
1165	Micabf17	11	69807540	69812784	42.92	-	MGI:106248	protein coding gene	Eif5a	eukaryotic translation initiation factor 5A
1166	Micabf17	11	70128950	70130668	42.99	-	MGI:106369	protein coding gene	Rnasek	ribonuclease, RNase K
1167	Micabf17	11	79391808	79394908	46.79	-	MGI:106586	protein coding gene	Omg	oligodendrocyte myelin glycoprotein
1168	Micabf17	11	75541330	75564736	45.92	+	MGI:106612	protein coding gene	Myo1c	myosin IC
1169	Micabf17	11	69891418	69900935	42.96	+	MGI:106613	protein coding gene	Dvl2	dishevelled segment polarity protein 2
1170	Micabf17	11	74721746	74736551	45.76	+	MGI:109150	protein coding gene	Mnt	max binding protein
1171	Micabf17	11	69686894	69692683	42.88	-	MGI:109167	protein coding gene	Fgf11	fibroblast growth factor 11
1172	Micabf17	11	73827503	73833484	45.66	+	MGI:109312	protein coding gene	Or1e17	olfactory receptor family 1 subfamily E member 17
1173	Micabf17	11	73241685	73245525	45.3	+	MGI:109315	protein coding gene	Or1e1	olfactory receptor family 1 subfamily E member 1
1174	Micabf17	11	76148052	76289967	45.92	-	MGI:109331	protein coding gene	Nxn	nucleoredoxin
1175	Micabf17	11	78853805	78875750	46.74	-	MGI:109496	protein coding gene	Lgals9	lectin, galactose binding, soluble 9
1176	Micabf17	11	70430890	70448936	42.99	+	MGI:892877	protein coding gene	Pld2	phospholipase D2
1177	Micabf17	11	75623695	75656671	45.92	+	MGI:894689	protein coding gene	Ywhae	tyrosine 3-monooxygenase/tryptophan 5-monooxygenase activation protein, epsilon polypeptide
1178	Micabf17	11	69901009	69906237	42.96	-	MGI:895149	protein coding gene	Acadvl	acyl-Coenzyme A dehydrogenase, very long chain
1179	Micabf17	11	69833365	69839014	42.93	-	MGI:95758	protein coding gene	Slc2a4	solute carrier family 2 (facilitated glucose transporter), member 4
1180	Micabf17	11	69444918	69451031	42.8	-	MGI:109196	protein coding gene	Efnb3	ephrin B3
1181	Micabf17	11	69826711	69832429	42.93	+	MGI:1096372	protein coding gene	Ybx2	Y box protein 2
1182	Micabf17	11	72889929	72906026	45.09	+	MGI:1098235	protein coding gene	P2rx1	purinergic receptor P2X, ligand-gated ion channel, 1
1183	Micabf17	11	70591374	70622790	43.21	+	MGI:1098260	protein coding gene	Kif1c	kinesin family member 1C
1184	Micabf17	11	68986043	69000786	42.37	+	MGI:1098283	protein coding gene	Per1	period circadian clock 1
1185	Micabf17	11	69214812	69216619	42.51	+	MGI:1098727	protein coding gene	Trappc1	trafficking protein particle complex 1
1186	Micabf17	11	78356527	78362771	46.74	+	MGI:1098733	protein coding gene	Slc46a1	solute carrier family 46, member 1
1187	Micabf17	11	77771440	77784698	46.74	-	MGI:1197006	protein coding gene	Pipox	pipecolic acid oxidase
1188	Micabf17	11	78457994	78588199	46.74	-	MGI:1201387	protein coding gene	Nlk	nemo like kinase
1189	Micabf17	11	78049325	78056415	46.74	-	MGI:1202880	protein coding gene	Traf4	TNF receptor associated factor 4
1190	Micabf17	11	77928757	77951260	46.74	+	MGI:103309	protein coding gene	Flot2	flotillin 2
1191	Micabf17	11	79883932	79924949	47.36	+	MGI:1261758	protein coding gene	Suz12	SUZ12 polycomb repressive complex 2 subunit
1192	Micabf17	11	74564775	74615210	45.76	-	MGI:109520	protein coding gene	Pafah1b1	platelet-activating factor acetylhydrolase, isoform 1b, subunit 1
1193	Micabf17	11	70234978	70242857	42.99	-	MGI:87997	protein coding gene	Alox15	arachidonate 15-lipoxygenase
1194	Micabf17	11	69074758	69088669	42.38	-	MGI:1098228	protein coding gene	Alox8	arachidonate 8-lipoxygenase
1195	Micabf17	11	70132283	70146179	42.99	-	MGI:87998	protein coding gene	Alox12	arachidonate 12-lipoxygenase
1196	Micabf17	11	69047898	69060617	42.38	+	MGI:1274782	protein coding gene	Alox12b	arachidonate 12-lipoxygenase, 12R type
1197	Micabf17	11	70206436	70213454	42.99	-	MGI:1274790	protein coding gene	Alox12e	arachidonate lipoxygenase, epidermal
1198	Micabf17	11	69908029	69938107	42.96	+	MGI:1277959	protein coding gene	Dlg4	discs large MAGUK scaffold protein 4
1199	Micabf17	11	70114954	70120624	42.99	-	MGI:1278332	protein coding gene	Bcl6b	B cell CLL/lymphoma 6, member B
1200	Micabf17	11	72098373	72100841	43.92	+	MGI:1289248	protein coding gene	Txndc17	thioredoxin domain containing 17
1201	Micabf17	11	72981409	73038272	45.22	+	MGI:1298377	protein coding gene	Itgae	integrin alpha E, epithelial-associated
1202	Micabf17	11	68979354	68983207	42.36	+	MGI:1313277	protein coding gene	Vamp2	vesicle-associated membrane protein 2
1203	Micabf17	11	69577076	69586675	42.86	-	MGI:1196259	protein coding gene	Tnfsf12	tumor necrosis factor (ligand) superfamily, member 12
1204	Micabf17	11	78234321	78239990	46.74	+	MGI:1328357	protein coding gene	Unc119	unc-119 lipid binding chaperone
1205	Micabf17	11	70453707	70505309	43	+	MGI:1355329	protein coding gene	Mink1	misshapen-like kinase 1 (zebrafish)
1206	Micabf17	11	76617428	76654404	46.02	-	MGI:1858260	protein coding gene	Gosr1	golgi SNAP receptor complex member 1
1207	Micabf17	11	69859050	69872352	42.94	-	MGI:1859017	protein coding gene	Elp5	elongator acetyltransferase complex subunit 5
1208	Micabf17	11	69855605	69858711	42.94	+	MGI:1859285	protein coding gene	Cldn7	claudin 7
1209	Micabf17	11	79937319	79971817	47.43	-	MGI:1860086	protein coding gene	Crlf3	cytokine receptor-like factor 3
1210	Micabf17	11	70735604	70833931	43.21	+	MGI:1860236	protein coding gene	Rabep1	rabaptin, RAB GTPase binding effector protein 1
1211	Micabf17	11	69882196	69885775	42.95	+	MGI:1861742	protein coding gene	Gabarap	gamma-aminobutyric acid receptor associated protein
1212	Micabf17	11	68863310	68866011	42.24	-	MGI:1889073	protein coding gene	Rangrf	RAN guanine nucleotide release factor
1213	Micabf17	11	77964202	77971209	46.74	-	MGI:1889295	protein coding gene	Eral1	Era (G-protein)-like 1 (E. coli)
1214	Micabf17	11	69804714	69807417	42.92	+	MGI:1891751	protein coding gene	Gps2	G protein pathway suppressor 2
1215	Micabf17	11	72909834	72932899	45.12	+	MGI:1891766	protein coding gene	Camkk1	calcium/calmodulin-dependent protein kinase kinase 1, alpha
1216	Micabf17	11	69650710	69652670	42.86	-	MGI:1927128	protein coding gene	Slc35g3	solute carrier family 35, member G3
1217	Micabf17	11	77384388	77398612	46.61	+	MGI:1927140	protein coding gene	Git1	GIT ArfGAP 1
1218	Micabf17	11	70323461	70331654	42.99	+	MGI:99474	protein coding gene	Arrb2	arrestin, beta 2
1219	Micabf17	11	75478923	75519630	45.92	+	MGI:99887	protein coding gene	Pitpna	phosphatidylinositol transfer protein, alpha
1220	Micabf17	11	80367849	80372010	47.94	+	MGI:101764	protein coding gene	Cdk5r1	cyclin-dependent kinase 5, regulatory subunit 1 (p35)
1221	Micabf17	11	78213899	78218607	46.74	+	MGI:101863	protein coding gene	Aldoc	aldolase C, fructose-bisphosphate
1222	Micabf17	11	73285902	73290321	45.33	-	MGI:102698	protein coding gene	Or1e16	olfactory receptor family 1 subfamily E member 16
1223	Micabf17	11	69471185	69482699	42.83	+	MGI:98834	protein coding gene	Trp53	transformation related protein 53
1224	Micabf17	11	78389946	78393151	46.74	+	MGI:98940	protein coding gene	Vtn	vitronectin
1225	Micabf17	11	70655273	70663754	43.21	+	MGI:99177	protein coding gene	Zfp3	zinc finger protein 3
1226	Micabf17	11	78097575	78136798	46.74	-	MGI:107726	protein coding gene	Supt6	SPT6, histone chaperone and transcription elongation factor
1227	Micabf17	11	80372952	80670851	47.95	-	MGI:107728	protein coding gene	Myo1d	myosin ID
1228	Micabf17	11	69311635	69439934	42.63	-	MGI:107731	protein coding gene	Dnah2	dynein, axonemal, heavy chain 2
1229	Micabf17	11	76307558	76468565	45.92	-	MGI:107771	protein coding gene	Abr	active BCR-related gene
1230	Micabf17	11	78394339	78395907	46.74	+	MGI:108012	protein coding gene	Sebox	SEBOX homeobox
1231	Micabf17	11	78136572	78146322	46.74	+	MGI:108019	protein coding gene	Sdf2	stromal cell derived factor 2
1232	Micabf17	11	76108439	76109491	45.92	+	MGI:108039	protein coding gene	Dbil5	diazepam binding inhibitor-like 5
1233	Micabf17	11	75300855	75313449	45.87	-	MGI:108080	protein coding gene	Serpinf1	serine (or cysteine) peptidase inhibitor, clade F, member 1
1234	Micabf17	11	72044755	72098308		-	MGI:1921727	protein coding gene	4933427D14Rik	RIKEN cDNA 4933427D14 gene
1235	Micabf17	11	73090286	73115337	45.25	+	MGI:1921887	protein coding gene	Shpk	sedoheptulokinase
1236	Micabf17	11	70283709	70300857	42.99	-	MGI:1922523	protein coding gene	Pelp1	proline, glutamic acid and leucine rich protein 1
1237	Micabf17	11	72105964	72109270	43.93	+	MGI:1922554	protein coding gene	4930563E22Rik	RIKEN cDNA 4930563E22 gene
1238	Micabf17	11	69656738	69674849	42.87	+	MGI:1922830	protein coding gene	Zbtb4	zinc finger and BTB domain containing 4
1239	Micabf17	11	70396100	70402009	42.99	+	MGI:1922854	protein coding gene	Tm4sf5	transmembrane 4 superfamily member 5
1240	Micabf17	11	78288102	78313107	46.74	-	MGI:1276558	protein coding gene	Slc13a2	solute carrier family 13 (sodium-dependent dicarboxylate transporter), member 2
1241	Micabf17	11	70529948	70532862	43.2	+	MGI:1333744	protein coding gene	Gp1ba	glycoprotein 1b, alpha polypeptide
1242	Micabf17	11	74174562	74180472	45.76	+	MGI:1333755	protein coding gene	Or1p1	olfactory receptor family 1 subfamily P member 1
1243	Micabf17	11	74097024	74098115	45.76	-	MGI:1333770	protein coding gene	Or1a1b	olfactory receptor family 1 subfamily A member 1B
1244	Micabf17	11	72235548	72253268	44.03	-	MGI:1333819	protein coding gene	Tekt1	tektin 1
1245	Micabf17	11	78192412	78213283	46.74	+	MGI:1927470	protein coding gene	Spag5	sperm associated antigen 5
1246	Micabf17	11	75659792	75686875	45.92	-	MGI:1100497	protein coding gene	Doc2b	double C2, beta
1247	Micabf17	11	73026311	73029120	45.25	-	MGI:1194498	protein coding gene	Haspin	histone H3 associated protein kinase
1248	Micabf17	11	72851995	72883869	45	+	MGI:1194503	protein coding gene	Atp2a3	ATPase, Ca++ transporting, ubiquitous
1249	Micabf17	11	70868672	70873852	43.21	-	MGI:1194505	protein coding gene	C1qbp	complement component 1, q subcomponent binding protein
1250	Micabf17	11	75521814	75539697	45.92	+	MGI:1194899	protein coding gene	Inpp5k	inositol polyphosphate 5-phosphatase K
1251	Micabf17	11	77676279	77678573	46.74	-	MGI:3641921	protein coding gene	Gm10277	predicted gene 10277
1252	Micabf17	11	79187005	79187732	46.74	-	MGI:3642605	protein coding gene	Gm9964	predicted gene 9964
1253	Micabf17	11	79883136	79883627		-	MGI:3642888	protein coding gene	Gm10386	predicted gene 10386
1254	Micabf17	11	68936473	68942490	42.32	+	MGI:107168	protein coding gene	Aurkb	aurora kinase B
1255	Micabf17	11	75322562	75330327	45.89	-	MGI:107173	protein coding gene	Serpinf2	serine (or cysteine) peptidase inhibitor, clade F, member 2
1256	Micabf17	11	76669250	76737844	46.05	-	MGI:107265	protein coding gene	Cpd	carboxypeptidase D
1257	Micabf17	11	70554597	70560242	43.21	-	MGI:107380	protein coding gene	Spag7	sperm associated antigen 7
1258	Micabf17	11	74510431	74532342	45.76	+	MGI:3588240	protein coding gene	Ccdc92b	coiled-coil domain containing 92B
1259	Micabf17	11	70350259	70357028	42.99	+	MGI:3603821	protein coding gene	Zmynd15	zinc finger, MYND-type containing 15
1260	Micabf17	11	70681758	70703387	43.21	-	MGI:3610314	protein coding gene	Scimp	SLP adaptor and CSK interacting membrane protein
1261	Micabf17	11	75404366	75417408	45.92	+	MGI:2449455	protein coding gene	Scarf1	scavenger receptor class F, member 1
1262	Micabf17	11	72205270	72210242	44	+	MGI:3505735	protein coding gene	Fbxo39	F-box protein 39
1263	Micabf17	11	76297778	76307118	45.92	+	MGI:1929742	protein coding gene	Timm22	translocase of inner mitochondrial membrane 22
1264	Micabf17	11	75084819	75158595	45.76	+	MGI:2661375	protein coding gene	Rtn4rl1	reticulon 4 receptor-like 1
1265	Micabf17	11	80044931	80069784	47.56	+	MGI:2663075	protein coding gene	Adap2	ArfGAP with dual PH domains 2
1266	Micabf17	11	70104713	70107240	42.99	+	MGI:2663709	protein coding gene	Slc16a11	solute carrier family 16 (monocarboxylic acid transporters), member 11
1267	Micabf17	11	77985486	78047526	46.74	+	MGI:2384939	protein coding gene	Fam222b	family with sequence similarity 222, member B
1268	Micabf17	11	78181667	78187631	46.74	+	MGI:2652869	protein coding gene	Rskr	ribosomal protein S6 kinase related
1269	Micabf17	11	77654072	77756806	46.74	+	MGI:2667185	protein coding gene	Myo18a	myosin XVIIIA
1270	Micabf17	11	72342464	72380730	44.31	-	MGI:2384936	protein coding gene	Spns2	SPNS lysolipid transporter 2, sphingosine-1-phosphate
1271	Micabf17	11	69452580	69471076	42.81	-	MGI:2384933	protein coding gene	Wrap53	WD repeat containing, antisense to Trp53
1272	Micabf17	11	71640746	71680473	43.62	+	MGI:2448493	protein coding gene	Wscd1	WSC domain containing 1
1273	Micabf17	11	77107113	77351046	46.36	+	MGI:2679255	protein coding gene	Ssh2	slingshot protein phosphatase 2
1274	Micabf17	11	79405882	79414588	46.8	-	MGI:1890682	protein coding gene	Evi2b	ecotropic viral integration site 2b
1275	Micabf17	11	69713949	69728610	42.89	-	MGI:2681835	protein coding gene	Nlgn2	neuroligin 2
1276	Micabf17	11	75331770	75345543	45.89	-	MGI:2681828	protein coding gene	Wdr81	WD repeat domain 81
1277	Micabf17	11	72668058	72686665	44.51	-	MGI:2684848	protein coding gene	Cyb5d2	cytochrome b5 domain containing 2
1278	Micabf17	11	70983062	71035530	43.21	-	MGI:2684861	protein coding gene	Nlrp1a	NLR family, pyrin domain containing 1A
1279	Micabf17	11	68876527	68899286	42.26	-	MGI:2684864	protein coding gene	Pfas	phosphoribosylformylglycinamidine synthase (FGAR amidotransferase)
1280	Micabf17	11	69282751	69286457	42.59	-	MGI:2685586	protein coding gene	Cyb5d1	cytochrome b5 domain containing 1
1281	Micabf17	11	70404342	70405442	42.99	-	MGI:2685587	protein coding gene	Vmo1	vitelline membrane outer layer 1 homolog (chicken)
1282	Micabf17	11	71938354	72026604	43.82	-	MGI:2685726	protein coding gene	Pitpnm3	PITPNM family member 3
1283	Micabf17	11	73220567	73236870	45.29	+	MGI:2685728	protein coding gene	Spata22	spermatogenesis associated 22
1284	Micabf17	11	78397881	78402994	46.74	-	MGI:2144113	protein coding gene	Tmem199	transmembrane protein 199
1285	Micabf17	11	74816665	75055274	45.76	+	MGI:2144117	protein coding gene	Smg6	SMG6 nonsense mediated mRNA decay factor
1286	Micabf17	11	75400920	75403994	45.92	+	MGI:2144271	protein coding gene	Rilp	Rab interacting lysosomal protein
1287	Micabf17	11	70579187	70590981	43.21	-	MGI:2144284	protein coding gene	Inca1	inhibitor of CDK, cyclin A1 interacting protein 1
1288	Micabf17	11	76935118	76969261	46.21	-	MGI:2144305	protein coding gene	Nsrp1	nuclear speckle regulatory protein 1
1289	Micabf17	11	77361311	77380504	46.59	-	MGI:2144501	protein coding gene	Ankrd13b	ankyrin repeat domain 13b
1290	Micabf17	11	74788906	74800166	45.76	+	MGI:2144566	protein coding gene	Tsr1	TSR1 20S rRNA accumulation
1291	Micabf17	11	74740087	74787886	45.76	-	MGI:2144695	protein coding gene	Sgsm2	small G protein signaling modulator 2
1292	Micabf17	11	70506674	70507716	43.14	+	MGI:2148639	protein coding gene	4930544D05Rik	RIKEN cDNA 4930544D05 gene
1293	Micabf17	11	71918789	71928335	43.81	-	MGI:2148800	protein coding gene	Aipl1	aryl hydrocarbon receptor-interacting protein-like 1
1294	Micabf17	11	75068469	75081309	45.76	-	MGI:2151233	protein coding gene	Dph1	diphthamide biosynthesis 1
1295	Micabf17	11	70898266	70910667	43.21	-	MGI:2151483	protein coding gene	Derl2	Der1-like domain family, member 2
1296	Micabf17	11	76070497	76100243	45.92	+	MGI:2151840	protein coding gene	Tlcd3a	TLC domain containing 3A
1297	Micabf17	11	78056932	78067501	46.74	-	MGI:1890646	protein coding gene	Nek8	NIMA (never in mitosis gene a)-related expressed kinase 8
1298	Micabf17	11	69563941	69572910	42.86	-	MGI:2158736	protein coding gene	Senp3	SUMO/sentrin specific peptidase 3
1299	Micabf17	11	70861039	70868659	43.21	+	MGI:1916973	protein coding gene	Rpain	RPA interacting protein
1300	Micabf17	11	75358771	75361725	45.91	+	MGI:1917141	protein coding gene	Tlcd2	TLC domain containing 2
1301	Micabf17	11	69737202	69742884	42.9	+	MGI:1917560	protein coding gene	Plscr3	phospholipid scramblase 3
1302	Micabf17	11	69788178	69791813	42.92	-	MGI:1917669	protein coding gene	2810408A11Rik	RIKEN cDNA 2810408A11 gene
1303	Micabf17	11	77923139	77928690	46.74	+	MGI:1917701	protein coding gene	Dhrs13	dehydrogenase/reductase (SDR family) member 13
1304	Micabf17	11	70538061	70542247	43.21	+	MGI:1917760	protein coding gene	Rnf167	ring finger protein 167
1305	Micabf17	11	80251318	80268860	47.8	-	MGI:1917841	protein coding gene	5730455P16Rik	RIKEN cDNA 5730455P16 gene
1306	Micabf17	11	70922767	70924339	43.21	-	MGI:1918001	protein coding gene	6330403K07Rik	RIKEN cDNA 6330403K07 gene
1307	Micabf17	11	78084218	78096589	46.74	+	MGI:1918274	protein coding gene	Proca1	protein interacting with cyclin A1
1308	Micabf17	11	69707392	69709291	42.89	-	MGI:1918293	protein coding gene	Spem2	SPEM family member 2
1309	Micabf17	11	72326352	72329226	44.27	+	MGI:1918772	protein coding gene	Ggt6	gamma-glutamyltransferase 6
1310	Micabf17	11	68950601	68952402	42.33	+	MGI:1919173	protein coding gene	Borcs6	BLOC-1 related complex subunit 6
1311	Micabf17	11	80074677	80090583	47.59	+	MGI:1919206	protein coding gene	Rnf135	ring finger protein 135
1312	Micabf17	11	68858957	68865191	42.24	+	MGI:1919248	protein coding gene	Slc25a35	solute carrier family 25, member 35
1313	Micabf17	11	78152578	78181449	46.74	+	MGI:1919753	protein coding gene	Bltp2	bridge-like lipid transfer protein family member 2
1314	Micabf17	11	69792545	69804650	42.92	+	MGI:1921092	protein coding gene	Neurl4	neuralized E3 ubiquitin protein ligase 4
1315	Micabf17	11	74540321	74561673	45.76	+	MGI:1921398	protein coding gene	Cluh	clustered mitochondria (cluA/CLU1) homolog
1316	Micabf17	11	75890738	75894395	45.92	+	MGI:1921480	protein coding gene	1700016K19Rik	RIKEN cDNA 1700016K19 gene
1317	Micabf17	11	69711697	69712991	42.89	-	MGI:1921538	protein coding gene	Spem1	spermatid maturation 1
1318	Micabf17	11	69694429	69696450	42.88	-	MGI:1921591	protein coding gene	Tmem102	transmembrane protein 102
1319	Micabf17	11	71043928	71121559	43.23	-	MGI:3582959	protein coding gene	Nlrp1b	NLR family, pyrin domain containing 1B
1320	Micabf17	11	79404211	79421415		-	MGI:5439444	protein coding gene	Evi2	ecotropic viral integration site 2
1321	Micabf17	11	70126032	70130656		-	MGI:5439457	protein coding gene	Gm21988	predicted gene 21988
1322	Micabf17	11	74274182	74501741	45.76	-	MGI:3028623	protein coding gene	Rap1gap2	RAP1 GTPase activating protein 2
1323	Micabf17	11	78219248	78233602	46.74	+	MGI:2687325	protein coding gene	Pigs	phosphatidylinositol glycan anchor biosynthesis, class S
1324	Micabf17	11	76570699	76589490	45.98	+	MGI:3029307	protein coding gene	Trarg1	trafficking regulator of GLUT4 (SLC2A4) 1
1325	Micabf17	11	73262072	73266530	45.32	+	MGI:3030210	protein coding gene	Or1e1c	olfactory receptor family 1 subfamily E member 1C
1326	Micabf17	11	73315863	73319303	45.35	-	MGI:3030212	protein coding gene	Or1e19	olfactory receptor family 1 subfamily E member 19
1327	Micabf17	11	73344101	73345036	45.37	-	MGI:3030214	protein coding gene	Or1e21	olfactory receptor family 1 subfamily E member 21
1328	Micabf17	11	73376713	73377648	45.39	-	MGI:3030215	protein coding gene	Or1e22	olfactory receptor family 1 subfamily E member 22
1329	Micabf17	11	73407085	73408023	45.4	-	MGI:3030216	protein coding gene	Or1e23	olfactory receptor family 1 subfamily E member 23
1330	Micabf17	11	73493408	73494346	45.46	+	MGI:3030218	protein coding gene	Or1e25	olfactory receptor family 1 subfamily E member 25
1331	Micabf17	11	73479624	73480562	45.45	-	MGI:3030219	protein coding gene	Or1e26	olfactory receptor family 1 subfamily E member 26
1332	Micabf17	11	73667213	73671415	45.56	-	MGI:3030223	protein coding gene	Or1e29	olfactory receptor family 1 subfamily E member 29
1333	Micabf17	11	73677766	73678701	45.56	+	MGI:3030224	protein coding gene	Or1e30	olfactory receptor family 1 subfamily E member 30
1334	Micabf17	11	73689579	73693810	45.57	-	MGI:3030225	protein coding gene	Or1e31	olfactory receptor family 1 subfamily E member 31
1335	Micabf17	11	73704968	73707703	45.58	-	MGI:3030226	protein coding gene	Or1e32	olfactory receptor family 1 subfamily E member 32
1336	Micabf17	11	73738011	73738949	45.6	-	MGI:3030227	protein coding gene	Or1e33	olfactory receptor family 1 subfamily E member 33
1337	Micabf17	11	73778264	73779196	45.63	-	MGI:3030228	protein coding gene	Or1e34	olfactory receptor family 1 subfamily E member 34
1338	Micabf17	11	73797378	73798316	45.64	-	MGI:3030229	protein coding gene	Or1e35	olfactory receptor family 1 subfamily E member 35
1339	Micabf17	11	73855436	73856383	45.67	+	MGI:3030231	protein coding gene	Or1e1f	olfactory receptor family 1 subfamily E member 1F
1340	Micabf17	11	73874488	73875432	45.69	-	MGI:3030232	protein coding gene	Or1r1	olfactory receptor family 1 subfamily JRmember 1
1341	Micabf17	11	73944602	73945604	45.73	-	MGI:3030233	protein coding gene	Or3a4	olfactory receptor family 3 subfamily A member 4
1342	Micabf17	11	74012117	74013064	45.76	+	MGI:3030235	protein coding gene	Or3a1b	olfactory receptor family 3 subfamily A member 1B
1343	Micabf17	11	74045982	74046929	45.76	+	MGI:3030236	protein coding gene	Or3a1c	olfactory receptor family 3 subfamily A member 1C
1344	Micabf17	11	74086331	74087272	45.76	+	MGI:3030237	protein coding gene	Or1a1	olfactory receptor family 1 subfamily A member 1
1345	Micabf17	11	74160217	74161188	45.76	+	MGI:3030240	protein coding gene	Or1p1c	olfactory receptor family 1 subfamily P member 1C
1346	Micabf17	11	74225108	74226055	45.76	-	MGI:3030244	protein coding gene	Or3a1	olfactory receptor family 3 subfamily A member 1
1347	Micabf17	11	74237450	74238498	45.76	-	MGI:3030245	protein coding gene	Or3a1d	olfactory receptor family 3 subfamily A member 1D
1348	Micabf17	11	74255497	74256435	45.76	+	MGI:3030246	protein coding gene	Or1d2	olfactory receptor family 1 subfamily D member 2
1349	Micabf17	11	72132815	72158048	43.95	-	MGI:3037150	protein coding gene	Slc13a5	solute carrier family 13 (sodium-dependent citrate transporter), member 5
1350	Micabf17	11	78071761	78074410	46.74	-	MGI:3040672	protein coding gene	Rpl23a	ribosomal protein L23A
1351	Micabf17	11	68833981	68848306	42.21	-	MGI:3045246	protein coding gene	Arhgef15	Rho guanine nucleotide exchange factor (GEF) 15
1352	Micabf17	11	72192455	72204559	43.99	+	MGI:3772572	protein coding gene	Xaf1	XIAP associated factor 1
1353	Micabf17	11	73960781	73978118	45.74	+	MGI:3650906	protein coding gene	Zfp616	zinc finger protein 616
1354	Micabf17	11	69573403	69586924	42.86	-	MGI:3845075	protein coding gene	Tnfsfm13	tumor necrosis factor (ligand) superfamily, membrane-bound member 13
1355	Micabf17	11	74797185	74816774	45.76	-	MGI:1351636	protein coding gene	Srr	serine racemase
1356	Micabf17	11	69766883	69768879	42.91	-	MGI:3779488	protein coding gene	Tmem95	transmembrane protein 95
1357	Micabf17	11	73066345	73067863	45.25	-	MGI:1913298	protein coding gene	Emc6	ER membrane protein complex subunit 6
1358	Micabf17	11	70342745	70344553	42.99	+	MGI:1913422	protein coding gene	Med11	mediator complex subunit 11
1359	Micabf17	11	78717421	78734725	46.74	+	MGI:1913524	protein coding gene	Lyrm9	LYR motif containing 9
1360	Micabf17	11	76792985	76807413	46.15	+	MGI:1913851	protein coding gene	Tmigd1	transmembrane and immunoglobulin domain containing 1
1361	Micabf17	11	72937443	72974405	45.16	+	MGI:1914124	protein coding gene	Ncbp3	nuclear cap binding subunit 3
1362	Micabf17	11	68961635	68964119	42.35	+	MGI:1914160	protein coding gene	Tmem107	transmembrane protein 107
1363	Micabf17	11	69287345	69289060	42.6	-	MGI:1914270	protein coding gene	Tmem88	transmembrane protein 88
1364	Micabf17	11	72498109	72577307	44.42	+	MGI:1914378	protein coding gene	Ube2g1	ubiquitin-conjugating enzyme E2G 1
1365	Micabf17	11	70910437	70918197	43.21	+	MGI:1914389	protein coding gene	Mis12	MIS12 kinetochore complex component
1366	Micabf17	11	69871994	69881427	42.95	+	MGI:1914431	protein coding gene	Ctdnep1	CTD nuclear envelope phosphatase 1
1367	Micabf17	11	76111221	76134525	45.92	-	MGI:1914451	protein coding gene	Glod4	glyoxalase domain containing 4
1368	Micabf17	11	77419988	77498641	46.64	-	MGI:1914490	protein coding gene	Taok1	TAO kinase 1
1369	Micabf17	11	72102550	72106418	43.93	-	MGI:1914529	protein coding gene	Med31	mediator complex subunit 31
1370	Micabf17	11	76134562	76141451	45.92	+	MGI:1914640	protein coding gene	Mrm3	mitochondrial rRNA methyltransferase 3
1371	Micabf17	11	77405943	77411454	46.63	+	MGI:1914727	protein coding gene	Abhd15	abhydrolase domain containing 15
1372	Micabf17	11	74661658	74716649	45.76	+	MGI:1914743	protein coding gene	Mettl16	methyltransferase like 16
1373	Micabf17	11	78403019	78413562	46.74	+	MGI:1915061	protein coding gene	Poldip2	polymerase (DNA-directed), delta interacting protein 2
1374	Micabf17	11	70535022	70538305	43.21	-	MGI:1915113	protein coding gene	Slc25a11	solute carrier family 25 (mitochondrial carrier oxoglutarate carrier), member 11
1375	Micabf17	11	77398925	77404214	46.62	-	MGI:1915125	protein coding gene	Trp53i13	transformation related protein 53 inducible protein 13
1376	Micabf17	11	69231622	69233467	42.52	+	MGI:1915359	protein coding gene	Rnf227	ring finger protein 227
1377	Micabf17	11	75191085	75239478	45.79	-	MGI:1915525	protein coding gene	Rpa1	replication protein A1
1378	Micabf17	11	75937052	76070464	45.92	-	MGI:1915549	protein coding gene	Vps53	VPS53 GARP complex subunit
1379	Micabf17	11	78068956	78071646	46.74	+	MGI:1915572	protein coding gene	Tlcd1	TLC domain containing 1
1380	Micabf17	11	78427187	78432558	46.74	+	MGI:1915585	protein coding gene	Ift20	intraflagellar transport 20
1381	Micabf17	11	70126032	70128740	42.99	-	MGI:1915609	protein coding gene	0610010K14Rik	RIKEN cDNA 0610010K14 gene
1382	Micabf17	11	80027504	80033001	47.53	-	MGI:1915800	protein coding gene	Tefm	transcription elongation factor, mitochondrial
1383	Micabf17	11	77576566	77608792	46.74	+	MGI:1915814	protein coding gene	Nufip2	nuclear FMR1 interacting protein 2
1384	Micabf17	11	68906737	68927299	42.29	+	MGI:1916214	protein coding gene	Ctc1	CTS telomere maintenance complex component 1
1385	Micabf17	11	78432643	78441561	46.74	-	MGI:1916321	protein coding gene	Tmem97	transmembrane protein 97
1386	Micabf17	11	80319441	80364074	47.89	+	MGI:1916327	protein coding gene	Psmd11	proteasome (prosome, macropain) 26S subunit, non-ATPase, 11
1387	Micabf17	11	78641332	78642555	46.74	-	MGI:1916359	protein coding gene	Ccnq	cyclin Q
1388	Micabf17	11	69729340	69730444	42.89	+	MGI:1916436	protein coding gene	Tmem256	transmembrane protein 256
1389	Micabf17	11	69512850	69514696	42.86	+	MGI:1916465	protein coding gene	Sat2	spermidine/spermine N1-acetyl transferase 2
1390	Micabf17	11	70107615	70111890	42.99	-	MGI:1916559	protein coding gene	Slc16a13	solute carrier family 16 (monocarboxylic acid transporters), member 13
1391	Micabf17	11	69573672	69576610	42.86	-	MGI:1916833	protein coding gene	Tnfsf13	tumor necrosis factor (ligand) superfamily, member 13
1392	Micabf17	11	75721825	75829255	45.92	-	MGI:1923492	protein coding gene	Rph3al	rabphilin 3A-like (without C2 domains)
1393	Micabf17	11	73067909	73072872	45.25	+	MGI:1923531	protein coding gene	Tax1bp3	Tax1 (human T cell leukemia virus type I) binding protein 3
1394	Micabf17	11	73579604	73604624	45.51	+	MGI:1923640	protein coding gene	Zfp735	zinc finger protein 735
1395	Micabf17	11	75910020	75918608	45.92	-	MGI:1923816	protein coding gene	Rflnb	refilin B
1396	Micabf17	11	77873580	77921365	46.74	+	MGI:1924057	protein coding gene	Phf12	PHD finger protein 12
1397	Micabf17	11	71933264	71938197	43.81	+	MGI:1924434	protein coding gene	Pimreg	PICALM interacting mitotic regulator
1398	Micabf17	11	72388979	72441334	44.34	-	MGI:1924827	protein coding gene	Spns3	SPNS lysolipid transporter 3, sphingosine-1-phosphate (putative)
1399	Micabf17	11	69886603	69890835	42.95	+	MGI:1925496	protein coding gene	Phf23	PHD finger protein 23
1400	Micabf17	11	69286617	69287497	42.59	+	MGI:1925554	protein coding gene	Naa38	N(alpha)-acetyltransferase 38, NatC auxiliary subunit
1401	Micabf17	11	80099845	80158733	47.62	+	MGI:1926078	protein coding gene	Rhot1	ras homolog family member T1
1402	Micabf17	11	79130198	79145497	46.74	-	MGI:1926139	protein coding gene	Wsb1	WD repeat and SOCS box-containing 1
1403	Micabf17	11	68582385	68707458	41.95	+	MGI:1930780	protein coding gene	Myh10	myosin, heavy polypeptide 10, non-muscle
1404	Micabf17	11	73074422	73089868	45.25	-	MGI:1932872	protein coding gene	Ctns	cystinosis, nephropathic
1405	Micabf17	11	68712260	68743961	42.09	-	MGI:1932915	protein coding gene	Ndel1	nudE neurodevelopment protein 1 like 1
1406	Micabf17	11	69741831	69749556	42.9	-	MGI:1930958	protein coding gene	Tnk1	tyrosine kinase, non-receptor, 1
1407	Micabf17	11	70345215	70350810	42.99	-	MGI:1932682	protein coding gene	Cxcl16	chemokine (C-X-C motif) ligand 16
1408	Micabf17	11	69011230	69014881	42.38	+	MGI:2135679	protein coding gene	Hes7	hes family bHLH transcription factor 7
1409	Micabf17	11	70560289	70578931	43.21	-	MGI:2135957	protein coding gene	Camta2	calmodulin binding transcription activator 2
1410	Micabf17	11	78363156	78388580	46.74	-	MGI:2136419	protein coding gene	Sarm1	sterile alpha and HEAT/Armadillo motif containing 1
1411	Micabf17	11	73051247	73063511	45.25	+	MGI:2137026	protein coding gene	P2rx5	purinergic receptor P2X, ligand-gated ion channel, 5
1412	Micabf17	11	80191738	80246781	47.73	+	MGI:2179276	protein coding gene	Rhbdl3	rhomboid like 3
1413	Micabf17	11	75377642	75400275	45.92	+	MGI:2179381	protein coding gene	Prpf8	pre-mRNA processing factor 8
1414	Micabf17	11	75066769	75069634	45.76	-	MGI:2179725	protein coding gene	Ovca2	candidate tumor suppressor in ovarian cancer 2
1415	Micabf17	11	73158315	73191194	45.25	+	MGI:2181407	protein coding gene	Trpv3	transient receptor potential cation channel, subfamily V, member 3
1416	Micabf17	11	68812661	68817907	42.19	-	MGI:2182079	protein coding gene	Odf4	outer dense fiber of sperm tails 4
1417	Micabf17	11	70021155	70028376	42.99	+	MGI:2385729	protein coding gene	Mgl2	macrophage galactose N-acetyl-galactosamine specific lectin 2
1418	Micabf17	11	69772393	69786365	42.91	-	MGI:2388270	protein coding gene	Acap1	ArfGAP with coiled-coil, ankyrin repeat and PH domains 1
1419	Micabf17	11	76980741	77079794	46.25	-	MGI:2442440	protein coding gene	Efcab5	EF-hand calcium binding domain 5
1420	Micabf17	11	75422520	75468401	45.92	+	MGI:2442746	protein coding gene	Slc43a2	solute carrier family 43, member 2
1421	Micabf17	11	72279990	72302539	44.15	-	MGI:2442764	protein coding gene	Smtnl2	smoothelin-like 2
1422	Micabf17	11	75239259	75296531	45.82	+	MGI:2442796	protein coding gene	Smyd4	SET and MYND domain containing 4
1423	Micabf17	11	79482038	79588849	46.88	+	MGI:2442920	protein coding gene	Rab11fip4	RAB11 family interacting protein 4 (class II)
1424	Micabf17	11	79980226	80026620	47.48	+	MGI:2442925	protein coding gene	Atad5	ATPase family, AAA domain containing 5
1425	Micabf17	11	68779379	68786603	42.16	+	MGI:2443227	protein coding gene	Rnf222	ring finger protein 222
1426	Micabf17	11	69190313	69214601	42.51	-	MGI:2443290	protein coding gene	Cntrob	centrobin, centrosomal BRCA2 interacting protein
1427	Micabf17	11	76563296	76564502	45.97	+	MGI:2444198	protein coding gene	Bhlha9	basic helix-loop-helix family, member a9
1428	Micabf17	11	72687052	72817946	44.56	+	MGI:2444286	protein coding gene	Zzef1	zinc finger, ZZ-type with EF hand domain 1
1429	Micabf17	11	70410035	70411562	42.99	+	MGI:2444527	protein coding gene	Gltpd2	glycolipid transfer protein domain containing 2
1430	Micabf17	11	70874917	70895258	43.21	-	MGI:2445102	protein coding gene	Dhx33	DEAH (Asp-Glu-Ala-His) box polypeptide 33
1431	Micabf17	11	79824782	79853213	47.29	-	MGI:2445193	protein coding gene	Utp6	UTP6 small subunit processome component
1432	Micabf17	11	69769090	69771811	42.91	-	MGI:2448712	protein coding gene	Kctd11	potassium channel tetramerisation domain containing 11
1433	Micabf17	11	76101397	76108398	45.92	-	MGI:2449313	protein coding gene	Gemin4	gem nuclear organelle associated protein 4
1434	Micabf17	11	69289334	69304501	42.6	-	MGI:2448492	protein coding gene	Kdm6b	KDM1 lysine (K)-specific demethylase 6B
1435	Micabf17	11	73935151	73936098	45.72	-	MGI:2177522	protein coding gene	Or3a10	olfactory receptor family 3 subfamily A member 10
1436	Micabf17	11	77353237	77361310	46.58	+	MGI:2183448	protein coding gene	Coro6	coronin 6
1437	Micabf17	11	69701791	69706124		-	MGI:5622451	protein coding gene	Spem3	SPEM family member 3
1438	Micabf17	11	70423058	70423765		-	MGI:5623078	protein coding gene	Gm40193	predicted gene, 40193
1439	Micabf17	11	76443948	76455598		+	MGI:6722419	protein coding gene	Gm53687	predicted gene, 53687
1440	Micabf17	11	73220567	73246739		+	MGI:6121532	protein coding gene	Gm49340	predicted gene, 49340

## Sheet: Previous QTLs
S. no	QTL	Chromosome	Start	End	MGI ID	Feature Type	Symbol	Name
1	Micabf1	19	36016944	46761521	MGI:109179	QTL	Sluc1	susceptibility to lung cancer 1
2	Micabf1	19	38378705	38378928	MGI:3589180	QTL	Pbwg20	postnatal body weight growth 20
3	Micabf1	19	22313326	53911504	MGI:3527659	QTL	W3q14	weight 3 weeks QTL 14
4	Micabf1	19	25136002	42388916	MGI:2150967	QTL	Tlsr8	thymic lymphoma suppressor region 8
5	Micabf1	19	36016944	38899012	MGI:3843453	QTL	Prdt5	prion disease incubation time 5
6	Micabf1	19	41988439	41988439	MGI:5792015	QTL	Ebm1	Epidermolysis Bullosa modifier 1
7	Micabf1	19	23507364	38788444	MGI:6766021	QTL	Mwq9	molecular weight of quadriceps QTL 9
8	Micabf1	19	36902910	44913949	MGI:6101471	QTL	Ifvrq6	influenza virus resistance QTL 6
9	Micabf1	19	25977364	55688432	MGI:6444698	QTL	Emod4	elastic modulus 4
10	Micabf2	17	10081340	86996400	MGI:1277203	QTL	Lmr1	leishmaniasis resistance 1
11	Micabf2	17	12286211	83361768	MGI:3612593	QTL	Stheal11	soft tissue heal 11
12	Micabf2	17	35175817	70165926	MGI:2669464	QTL	Mbis4	Mycobacterium bovis-induced systemic lupus erythematosus 4
13	Micabf2	17	57534447	80885776	MGI:3804896	QTL	Obrq15	obesity resistance QTL 15
14	Micabf2	17	57534447	93507179	MGI:3640536	QTL	Pregq4	pregnancy QTL 4
15	Micabf2	17	4854752	65637357	MGI:3774623	QTL	Tfv1	total food volume 1
16	Micabf2	17	66743195	67812236	MGI:5818323	QTL	Lfibq28	liver fibrosis QTL 28
17	Micabf2	17	27618974	78607429	MGI:6765406	QTL	Hrsq19	host response to SARS QTL 19, IgG1 [N], 32dpi
18	Micabf2	17	27618974	78607429	MGI:6765408	QTL	Hrsq20	host response to SARS QTL 20, total IgG [N], 32dpi
19	Micabf2	17	58406995	61206995	MGI:6766014	QTL	Bw49	body weight QTL 49
20	Micabf2	17	14083255	63957646	MGI:6506703	QTL	Opfdc8	open field, distance traveled, center 8, males only
21	Micabf2	17	50007028	70006995	MGI:6330769	QTL	Cihvtq1	coxsackieviral infection heart viral titre QTL 1
22	Micabf2	17	43710891	67806995	MGI:6405187	QTL	Skwq9	skull length QTL 9, 10 week
23	Micabf2	17	46510926	82407429	MGI:6405235	QTL	Cvht3	cranial vault height 3, 5 week
24	Micabf3	2	122207146	142532135	MGI:95313	QTL	El2	epilepsy 2
25	Micabf3	2	24224632	148700377	MGI:1345664	QTL	Dssc2	dextran sodium sulfate induced colitis QTL2
26	Micabf3	2	45347635	145312647	MGI:102584	QTL	Lith1	lithogenic gene 1
27	Micabf3	2	128173704	132714157	MGI:3582469	QTL	Gnf4	growth and fatness 4
28	Micabf3	2	133306330	133306474	MGI:3588675	QTL	Ses7	salmonella enteritidis susceptibility 7
29	Micabf3	2	29307947	148374934	MGI:3622822	QTL	T2dm2sa	type 2 diabetes mellitus 2 in SMXA RI mice
30	Micabf3	2	117942930	174324863	MGI:2149372	QTL	Bglu1	blood glucose level 1
31	Micabf3	2	65269746	162518926	MGI:1890667	QTL	Mobq5	multigenic obesity QTL 5
32	Micabf3	2	85724269	180896594	MGI:1890668	QTL	Mobq6	multigenic obesity QTL 6
33	Micabf3	2	133077623	133077741	MGI:2151144	QTL	Prdt1	prion disease incubation time 1
34	Micabf3	2	114288075	132714157	MGI:2152041	QTL	T2dm3	type 2 diabetes mellitus 3
35	Micabf3	2	84013198	148522175	MGI:3703760	QTL	Plast2b	plasma plant sterol 2b
36	Micabf3	2	84013198	148667470	MGI:3759759	QTL	Hylaq1	Hyperlocomotor activity related QTL 1
37	Micabf3	2	123231973	148700377	MGI:2445327	QTL	Otx2m2	orthodenticle homolog 2 modifier 2
38	Micabf3	2	103095716	167212356	MGI:5578453	QTL	Ltpr2	Leishmania tropica response 2
39	Micabf3	2	118589253	160611165	MGI:5902159	QTL	Pwbwq1	pre-weaning body weight QTL 1
40	Micabf3	2	118589253	160611165	MGI:5902165	QTL	Pwgrq1	pre-weaning growth rate QTL 1
41	Micabf3	2	118589253	160611165	MGI:5902166	QTL	Pwgrq2	pre-weaning growth rate QTL 2
42	Micabf3	2	118589253	160611165	MGI:5902173	QTL	Pwbwq5	post-weaning body weight QTL 5
43	Micabf3	2	131616184	139616184	MGI:5905356	QTL	Mwmlpa2	Morris water maze latency to platform, all, 2
44	Micabf3	2	131616184	139216184	MGI:5905360	QTL	Mwmlpt2	Morris water maze latency to platform, training, 2
45	Micabf3	2	131823564	131823564	MGI:5911370	QTL	Mdq14	mammary ductal QTL 14
46	Micabf3	2	132212857	132212994	MGI:5708120	QTL	Ltpr2f	Leishmania tropica response 2f
47	Micabf3	2	132212857	132212994	MGI:5749158	QTL	Ltpr2g	Leishmania tropica response 2g
48	Micabf3	2	110916118	154354667	MGI:5618426	QTL	Cplaq15	circadian period of locomotor activity 15
49	Micabf3	2	73992287	140016184	MGI:6506691	QTL	Cbf2	cue-based fear 2
50	Micabf3	2	58037601	140016184	MGI:6506709	QTL	Cufcd12	cue fear conditioning 12, percent freezing tone day 1
51	Micabf3	2	80990187	149016184	MGI:6506721	QTL	Cufcd24	cue fear conditioning 24, percent freezing tone day 3
52	Micabf3	2	73630344	174641793	MGI:6500869	QTL	Lfibq31	liver fibrosis QTL 31
53	Micabf3	2	126041920	135441920	MGI:6111792	QTL	Tbvq1	trabecular bone volume QTL 1
54	Micabf3	2	61830344	136841920	MGI:6209498	QTL	Vclq1	curvilinear velocity QTL 1
55	Micabf3	2	102630345	159941920	MGI:6405316	QTL	Feml13	femur length 13, 10 week
56	Micabf3	2	94230345	154241920	MGI:6405321	QTL	Feml18	femur length 18, 16 week
57	Micabf3	2	124441920	168241920	MGI:6405339	QTL	Femd10	femur midshaft diameter 10, 16 week
58	Micabf4	2	144515861	180896594	MGI:1096560	QTL	Lore2	loss of righting induced by ethanol 2
59	Micabf4	2	180486407	180486559	MGI:1858454	QTL	Alcp5	alcohol preference locus 5, male specific
60	Micabf4	2	180486407	180486559	MGI:1858455	QTL	Alcp6	alcohol preference locus 6, female specific
61	Micabf4	2	178442338	181515280	MGI:3590246	QTL	Vacq1	voluntary alcohol consumption QTL 1
62	Micabf4	2	85724269	180896594	MGI:1890668	QTL	Mobq6	multigenic obesity QTL 6
63	Micabf4	2	179433493	179433627	MGI:2387361	QTL	Sluc17	susceptibility to lung cancer 17
64	Micabf4	2	180732670	181449318	MGI:5818314	QTL	Lfibq19	liver fibrosis QTL 19
65	Micabf4	2	173268292	179755088	MGI:6474136	QTL	Expl1	exploratory patterns locus 1
66	Micabf5	6	4464884	87403016	MGI:1345671	QTL	Cia6	collagen induced arthritis QTL 6
67	Micabf5	6	38646560	92584431	MGI:3588344	QTL	Cplaq9	circadian period of locomotor activity 9
68	Micabf5	6	46912919	136400690	MGI:3045410	QTL	Tabw2	tally ho associated body weight 2
69	Micabf5	6	18234147	73364675	MGI:3525629	QTL	Dbts1	diabetes 1
70	Micabf5	6	4503823	96633110	MGI:3526935	QTL	Egq8	early growth QTL 8
71	Micabf5	6	4503823	96633110	MGI:3526936	QTL	W6q4	weight 6 weeks QTL 4
72	Micabf5	6	4503823	96633110	MGI:3526937	QTL	W3q3	weight 3 weeks QTL 3
73	Micabf5	6	4503823	96633110	MGI:3526938	QTL	W10q11	weight 10 weeks QTL 11
74	Micabf5	6	48703490	75424693	MGI:3622817	QTL	Srilp	sleep response to influenza, light phase
75	Micabf5	6	19912685	71299759	MGI:3624752	QTL	Sxbq2	SGC/Knj cross B6 QTL 2
76	Micabf5	6	48703490	125333748	MGI:2680928	QTL	Eila2	ethanol induced locomotor activity 2
77	Micabf5	6	40868230	71356155	MGI:1927661	QTL	Trbv4c2	T cell receptor beta variable 4, control 2
78	Micabf5	6	45290993	128811995	MGI:3589938	QTL	Fl1n	fatty liver 1 in NSY
79	Micabf5	6	32827585	78215957	MGI:3803134	QTL	Mrdq5	modifier of retinal degeneration QTL 5
80	Micabf5	6	45290993	87403016	MGI:2656521	QTL	Pgia19	proteoglycan induced arthritis 19
81	Micabf5	6	44442805	71096451	MGI:3718700	QTL	Cia6c	collagen induced arthritis QTL 6c
82	Micabf5	6	43803747	77788506	MGI:5902169	QTL	Pwgrq5	pre-weaning growth rate QTL 5
83	Micabf5	6	43803747	77788506	MGI:5902178	QTL	Pwbwq10	post-weaning body weight QTL 10
84	Micabf5	6	43803747	77788506	MGI:5902179	QTL	Pwbwq11	post-weaning body weight QTL 11
85	Micabf5	6	43803747	77788506	MGI:5902180	QTL	Pwbwq12	post-weaning body weight QTL 12
86	Micabf5	6	43803747	77788506	MGI:5902196	QTL	Pwgrq16	post-weaning growth rate QTL 16
87	Micabf5	6	43803747	77788506	MGI:5902203	QTL	Ogrq3	overall growth rate QTL 3
88	Micabf5	6	24999999	79976983	MGI:5905424	QTL	Bmiq7	body mass index QTL 7
89	Micabf5	6	48526935	70526990	MGI:6712662	QTL	Ttbt6	tail tendon break time 6, 500 days
90	Micabf5	6	38831762	104818571	MGI:6827429	QTL	Gfpw12	gonodal fat pad weight 12
91	Micabf5	6	38831762	93230449	MGI:6827433	QTL	Lpq2	lymphocyte percentage QTL 2
92	Micabf5	6	32026935	132026945	MGI:6506707	QTL	Opfpct3	open field percent center time 3
93	Micabf5	6	51186980	56186985	MGI:6317038	QTL	Rbcn2	rod bipolar cell number 2
94	Micabf5	6	48696934	148351498	MGI:6400456	QTL	Histh5	histamine hypersensitivity 5
95	Micabf5	6	48696934	125336963	MGI:6400457	QTL	Histh6	histamine hypersensitivity 6
96	Micabf5	6	3050001	117476961	MGI:6402795	QTL	Moaq2	modifier of alien QTL 2
97	Micabf5	6	7600000	80576983	MGI:6405130	QTL	Sklq3	skull length QTL 3, 5 week
98	Micabf5	6	3400000	139076998	MGI:6405209	QTL	Bzwq12	bi-zygomatic width QTL 12, 16 week
99	Micabf5	6	17699999	53476985	MGI:6405369	QTL	Tibmd7	tibia midshaft diameter 7, 16 week
100	Micabf5	6	51476980	73976983	MGI:6444702	QTL	Mxld4	maximum loading 4
101	Micabf6	10	18259333	125575232	MGI:1347110	QTL	Scc9	colon tumor susceptibility 9
102	Micabf6	10	92729941	111568319	MGI:1298383	QTL	Tmevp2	Theiler's murine encephalomyelitis virus persistence 2
103	Micabf6	10	21408154	114217230	MGI:3040309	QTL	Eae34	experimental allergic encephalomyelitis susceptibility 34
104	Micabf6	10	84079650	122041528	MGI:3512159	QTL	Espq3	embryo survival preimplantation QTL 3
105	Micabf6	10	84079650	122041528	MGI:3512164	QTL	Estoq3	embryo survival total QTL 3
106	Micabf6	10	8235478	116190980	MGI:3525632	QTL	Obsty3	obesity 3
107	Micabf6	10	84079650	122041528	MGI:3527503	QTL	Egq9	early growth QTL 9
108	Micabf6	10	84079650	122041528	MGI:3527501	QTL	Lgaq5	late growth adjusted QTL 5
109	Micabf6	10	84079650	122041528	MGI:3527500	QTL	W10q8	weight 10 weeks QTL 8
110	Micabf6	10	84079650	122041528	MGI:3527502	QTL	W6q8	weight 6 weeks QTL 8
111	Micabf6	10	85454982	118497353	MGI:3039461	QTL	Cia29	collagen induced arthritis QTL 29
112	Micabf6	10	106927651	106927754	MGI:2668937	QTL	Fcsa3	femoral cross-sectional area 3
113	Micabf6	10	84079650	122041528	MGI:3042914	QTL	Tesq3	testis weight QTL 3
114	Micabf6	10	73987216	125515907	MGI:3833993	QTL	Gluq1	blood glucose QTL 1
115	Micabf6	10	105088254	118497353	MGI:3789160	QTL	Ipng2	imprinted postnatal growth 2
116	Micabf6	10	105836456	105836456	MGI:3720927	QTL	Tgq20	triglyceride QTL 20
117	Micabf6	10	73987216	125515907	MGI:5776493	QTL	Pcholq4	plasma cholesterol QTL 4
118	Micabf6	10	90506901	125575232	MGI:5578456	QTL	Ltpr5	Leishmania tropica response 5
119	Micabf6	10	92169056	107319989	MGI:5902204	QTL	Ogrq4	overall growth rate QTL 4
120	Micabf6	10	59835822	120835905	MGI:5905453	QTL	Wght9	weight 9
121	Micabf6	10	90835862	120835905	MGI:5905472	QTL	Lgth11	body length 11
122	Micabf6	10	99309418	116220862	MGI:5754937	QTL	Lmr32	leishmaniasis resistance 32
123	Micabf6	10	99309418	116220862	MGI:5755058	QTL	Lmr32c	leishmaniasis resistance 32c
124	Micabf6	10	45076096	121835905	MGI:6705065	QTL	Mysq3	myoclonic seizure susceptibility QTL 3
125	Micabf6	10	49776096	126835869	MGI:6705070	QTL	Gsq3	generalized seizure susceptibility QTL 3
126	Micabf6	10	104398805	123398849	MGI:6730306	QTL	Mbc1	microbiota composition 1, Coriobacteridae
127	Micabf6	10	105398805	122398849	MGI:6730307	QTL	Mbc2	microbiota composition 2, Coriobacteriales
128	Micabf6	10	104398805	123398849	MGI:6730308	QTL	Mbc3	microbiota composition 3, Coriobacterineae
129	Micabf6	10	106398805	122398849	MGI:6730309	QTL	Mbc4	microbiota composition 4, Coriobacteriaceae
130	Micabf6	10	101373227	111398849	MGI:6730325	QTL	Mbc18	microbiota composition 18, Streptococcaceae
131	Micabf6	10	100373228	111398849	MGI:6730327	QTL	Mbc19	microbiota composition 19, Lactococcus
132	Micabf6	10	17275748	130335869	MGI:6765417	QTL	Hrsq22	host response to SARS QTL 22, total IgG [N], 32dpi
133	Micabf6	10	67335830	111735905	MGI:6405136	QTL	Sklq9	skull length QTL 9, 10 week
134	Micabf6	10	59335822	122335905	MGI:6405142	QTL	Sklq15	skull length QTL 15, 16 week
135	Micabf6	10	101735861	113735905	MGI:6405185	QTL	Skwq7	skull length QTL 7, 10 week
136	Micabf6	10	44876096	115935905	MGI:6405205	QTL	Bzwq8	bi-zygomatic width QTL 8, 10 week
137	Micabf6	10	45476096	120635905	MGI:6405212	QTL	Bzwq14	bi-zygomatic width QTL 14, 16 wee
138	Micabf6	10	67835830	124835905	MGI:6405226	QTL	Zlq5	zygomatic length QTL 5, 10 week
139	Micabf6	10	63935779	115935905	MGI:6405231	QTL	Zlq9	zygomatic length QTL 9, 16 week
140	Micabf6	10	24675898	121035905	MGI:6405233	QTL	Cvht1	cranial vault height 1, 5 week
141	Micabf6	10	69735830	130430862	MGI:6405245	QTL	Huml2	humerus length 2, 5 week
142	Micabf6	10	39175996	129635869	MGI:6405287	QTL	Pglq15	pelvic girdle length QTL 15, 16 week
143	Micabf6	10	18875748	129635869	MGI:6405354	QTL	Tibl13	tibia length 13, 10 week
144	Micabf6	10	39175996	129635869	MGI:6405360	QTL	Tibl19	tibia length 19, 16 week
145	Micabf6	10	102735861	123235905	MGI:6405370	QTL	Tibw1	tibia width 1, proximal, 5 week
146	Micabf7	10	51493400	82491121	MGI:1345626	QTL	Cia8	collagen induced arthritis QTL 8
147	Micabf7	10	18259333	125575232	MGI:1347110	QTL	Scc9	colon tumor susceptibility 9
148	Micabf7	10	66848187	92258673	MGI:1203735	QTL	Lmb4	lupus in MRL and B6 F2 cross, QTL 4
149	Micabf7	10	21408154	114217230	MGI:3040309	QTL	Eae34	experimental allergic encephalomyelitis susceptibility 34
150	Micabf7	10	8235478	116190980	MGI:3525632	QTL	Obsty3	obesity 3
151	Micabf7	10	12704051	84079784	MGI:3527497	QTL	Egq7	early growth QTL 7
152	Micabf7	10	12704051	84079784	MGI:3527499	QTL	W10q5	weight 10 weeks QTL 5
153	Micabf7	10	12704051	84079784	MGI:3527496	QTL	W3q11	weight 3 weeks QTL 11
154	Micabf7	10	12704051	84079784	MGI:3527498	QTL	W6q6	weight 6 weeks QTL 6
155	Micabf7	10	46720403	82491121	MGI:2683513	QTL	Angvq1	angiogenesis by VEGF QTL 1
156	Micabf7	10	10108265	87401095	MGI:2684016	QTL	Sysbp1	systolic blood pressure 1
157	Micabf7	10	12704051	84079784	MGI:3042911	QTL	Hrtq3	heart weight QTL 3
158	Micabf7	10	12704051	84079784	MGI:3042910	QTL	Kidpq2	kidney weight percentage QTL 2
159	Micabf7	10	12704051	84079784	MGI:3042913	QTL	Lwq17	liver weight QTL 17
160	Micabf7	10	12704051	84079784	MGI:3042912	QTL	Scfpq1	subcutaneous fat pad percentage QTL 1
161	Micabf7	10	73987216	82491121	MGI:3719831	QTL	Obrq12	obesity resistance QTL 12
162	Micabf7	10	73987216	125515907	MGI:3833993	QTL	Gluq1	blood glucose QTL 1
163	Micabf7	10	73987216	125515907	MGI:5776493	QTL	Pcholq4	plasma cholesterol QTL 4
164	Micabf7	10	59835822	120835905	MGI:5905453	QTL	Wght9	weight 9
165	Micabf7	10	45076096	121835905	MGI:6705065	QTL	Mysq3	myoclonic seizure susceptibility QTL 3
166	Micabf7	10	49776096	126835869	MGI:6705070	QTL	Gsq3	generalized seizure susceptibility QTL 3
167	Micabf7	10	17275748	130335869	MGI:6765417	QTL	Hrsq22	host response to SARS QTL 22, total IgG [N], 32dpi
168	Micabf7	10	67335830	111735905	MGI:6405136	QTL	Sklq9	skull length QTL 9, 10 week
169	Micabf7	10	59335822	122335905	MGI:6405142	QTL	Sklq15	skull length QTL 15, 16 week
170	Micabf7	10	44876096	115935905	MGI:6405205	QTL	Bzwq8	bi-zygomatic width QTL 8, 10 week
171	Micabf7	10	45476096	120635905	MGI:6405212	QTL	Bzwq14	bi-zygomatic width QTL 14, 16 wee
172	Micabf7	10	67835830	124835905	MGI:6405226	QTL	Zlq5	zygomatic length QTL 5, 10 week
173	Micabf7	10	63935779	115935905	MGI:6405231	QTL	Zlq9	zygomatic length QTL 9, 16 week
174	Micabf7	10	24675898	121035905	MGI:6405233	QTL	Cvht1	cranial vault height 1, 5 week
175	Micabf7	10	22875899	91035862	MGI:6405240	QTL	Cvht8	cranial vault height 8, 16 week
176	Micabf7	10	69735830	130430862	MGI:6405245	QTL	Huml2	humerus length 2, 5 week
177	Micabf7	10	39175996	129635869	MGI:6405287	QTL	Pglq15	pelvic girdle length QTL 15, 16 week
178	Micabf7	10	18875748	129635869	MGI:6405354	QTL	Tibl13	tibia length 13, 10 week
179	Micabf7	10	39175996	129635869	MGI:6405360	QTL	Tibl19	tibia length 19, 16 week
180	Micabf7	10	65373031	91873117	MGI:6489429	QTL	Bfq5	total body fat QTL 5
181	Micabf7	10	67773082	93073117	MGI:6489434	QTL	Pbft10	percent body fat 10
182	Micabf8	9	75682646	114303447	MGI:95312	QTL	El1	epilepsy 1
183	Micabf8	9	63239711	120191934	MGI:3526956	QTL	W10q13	weight 10 weeks QTL 13
184	Micabf8	9	63239711	120191934	MGI:3526957	QTL	Tailaq2	tail length adjusted QTL 2
185	Micabf8	9	49452421	101406120	MGI:3574879	QTL	Dxmod	doxorubicin nephropathy modifier
186	Micabf8	9	75409037	79998332	MGI:2668899	QTL	Ksc1	keratinocyte stem cell locus 1
187	Micabf8	9	65041191	95522808	MGI:4887379	QTL	Psl6	promotion susceptibility QTL 6
188	Micabf8	9	69267747	98701707	MGI:4821804	QTL	Habiir4	hyperoxic acute lung injury imprinted region 4
189	Micabf8	9	63239711	120191934	MGI:3042909	QTL	Splq4	spleen weight QTL 4
190	Micabf8	9	57805047	86121973	MGI:3640530	QTL	Neogq1	neonatal growth QTL 1
191	Micabf8	9	37306197	98701707	MGI:3652895	QTL	Alpq3	alcohol preference QTL 3
192	Micabf8	9	65831056	86577967	MGI:2136868	QTL	Smgd1	submucosal gland distribution 1
193	Micabf8	9	52034478	99792481	MGI:2181044	QTL	Renf1	renal failure 1
194	Micabf8	9	75682646	114303447	MGI:5644154	QTL	El7	epilepsy 7
195	Micabf8	9	59897283	109089068	MGI:5905174	QTL	Tcq13	total cholesterol QTL 13
196	Micabf8	9	54209477	76209475	MGI:6714171	QTL	Mchcqtl2	mean corpuscular hemoglobin concentration QTL 2
197	Micabf8	9	74847282	123860037	MGI:6765462	QTL	Hrsq27	host response to SARS QTL 27, mortality
198	Micabf8	9	74459475	93087215	MGI:6489483	QTL	Bmd64	bone mineral density 64, adjusted
199	Micabf8	9	74659475	96281634	MGI:6489490	QTL	Bmc17	bone mineral content 17
200	Micabf8	9	74659475	96281634	MGI:6489502	QTL	Bmc29	bone mineral content 29, adjusted
201	Micabf9	2	122207146	142532135	MGI:95313	QTL	El2	epilepsy 2
202	Micabf9	2	24224632	148700377	MGI:1345664	QTL	Dssc2	dextran sodium sulfate induced colitis QTL2
203	Micabf9	2	117942930	117943090	MGI:1858386	QTL	Gvhd3	graft-versus host disease 3
204	Micabf9	2	45347635	145312647	MGI:102584	QTL	Lith1	lithogenic gene 1
205	Micabf9	2	128173704	132714157	MGI:3582469	QTL	Gnf4	growth and fatness 4
206	Micabf9	2	128173704	128173821	MGI:3510243	QTL	Skmw9	skeletal muscle weight 9
207	Micabf9	2	20897778	118894840	MGI:3512161	QTL	Estoq1	embryo survival total QTL 1
208	Micabf9	2	20897778	118894840	MGI:3526909	QTL	Egq1	early growth QTL 1
209	Micabf9	2	20897778	118894840	MGI:3526910	QTL	W6q1	weight 6 weeks QTL 1
210	Micabf9	2	20897778	118894840	MGI:3526911	QTL	W10q9	weight 10 weeks QTL 9
211	Micabf9	2	20897778	118894840	MGI:3526912	QTL	W3q1	weight 3 weeks QTL 1
212	Micabf9	2	60520612	119355518	MGI:3040094	QTL	Trmq3	T cell ratio modifier QTL 3
213	Micabf9	2	29307947	148374934	MGI:3622822	QTL	T2dm2sa	type 2 diabetes mellitus 2 in SMXA RI mice
214	Micabf9	2	128173704	128173821	MGI:2662841	QTL	Hrq1	heart rate QTL 1
215	Micabf9	2	117942930	117943090	MGI:2668915	QTL	Tbbmd2	total body bone mineral density 2
216	Micabf9	2	128173704	128173821	MGI:2670130	QTL	Pcfm2	periosteal circumference and femur length 2
217	Micabf9	2	120848372	120867358	MGI:2148650	QTL	Taste2	taste-saccharin preference 2
218	Micabf9	2	117942930	174324863	MGI:2149372	QTL	Bglu1	blood glucose level 1
219	Micabf9	2	65269746	162518926	MGI:1890667	QTL	Mobq5	multigenic obesity QTL 5
220	Micabf9	2	85724269	180896594	MGI:1890668	QTL	Mobq6	multigenic obesity QTL 6
221	Micabf9	2	128623386	128623526	MGI:2151875	QTL	Nsv1	Neuroadapted Sindbis viral RNA level 1
222	Micabf9	2	112024987	128173821	MGI:2151938	QTL	Actre3	activity response to ethanol 3
223	Micabf9	2	112024987	128173821	MGI:2151939	QTL	Actre4	activity response to ethanol 4
224	Micabf9	2	114288075	132714157	MGI:2152041	QTL	T2dm3	type 2 diabetes mellitus 3
225	Micabf9	2	128551028	128551163	MGI:2137315	QTL	Chab1	cholesterol absorption 1
226	Micabf9	2	84013198	148522175	MGI:3703760	QTL	Plast2b	plasma plant sterol 2b
227	Micabf9	2	117824060	117824269	MGI:3706147	QTL	Ignpq1	IgA nephropathy QTL 1
228	Micabf9	2	74524117	129213005	MGI:5428922	QTL	Sluc31	susceptibility to lung cancer 31
229	Micabf9	2	116033229	122207534	MGI:3042396	QTL	Aabpr	aberrant activation of B cell proliferation
230	Micabf9	2	20897778	118894840	MGI:3042881	QTL	Kidq1	kidney weight QTL 1
231	Micabf9	2	20897778	118894840	MGI:3042875	QTL	Lwq14	liver weight QTL 14
232	Micabf9	2	20897778	118894840	MGI:3042882	QTL	Splq1	spleen weight QTL 1
233	Micabf9	2	20897778	118894840	MGI:3043439	QTL	Hrtq1	heart weight QTL 1
234	Micabf9	2	84013198	148667470	MGI:3759759	QTL	Hylaq1	Hyperlocomotor activity related QTL 1
235	Micabf9	2	124255676	124255676	MGI:3641053	QTL	Bw25	body weight QTL 25
236	Micabf9	2	127489658	127489807	MGI:2178477	QTL	Bbaa15	B.burgdorferi-associated arthritis 15
237	Micabf9	2	117942930	117943090	MGI:2386565	QTL	Fembrs1	femur breaking strength 1
238	Micabf9	2	123231973	148700377	MGI:2445327	QTL	Otx2m2	orthodenticle homolog 2 modifier 2
239	Micabf9	2	123233580	123233729	MGI:2446642	QTL	Pbrgcsf1	peripheral blood stem cell response to granulocyte colony stimulating factor 1
240	Micabf9	2	128173704	128173821	MGI:2656813	QTL	Lgth2	body length 2
241	Micabf9	2	125116184	129316184	MGI:5825203	QTL	Hsnl3	hyperoxia susceptibility in neonatal lungs 3
242	Micabf9	2	103095716	167212356	MGI:5578453	QTL	Ltpr2	Leishmania tropica response 2
243	Micabf9	2	118356772	125048872	MGI:5888692	QTL	Cfq7	conditioned fear QTL 7
244	Micabf9	2	118589253	160611165	MGI:5902159	QTL	Pwbwq1	pre-weaning body weight QTL 1
245	Micabf9	2	118589253	160611165	MGI:5902165	QTL	Pwgrq1	pre-weaning growth rate QTL 1
246	Micabf9	2	118589253	160611165	MGI:5902166	QTL	Pwgrq2	pre-weaning growth rate QTL 2
247	Micabf9	2	118589253	160611165	MGI:5902173	QTL	Pwbwq5	post-weaning body weight QTL 5
248	Micabf9	2	114123370	117943090	MGI:5698530	QTL	Actre14	activity response to ethanol 14
249	Micabf9	2	129212746	129213005	MGI:5708115	QTL	Ltpr2a	Leishmania tropica response 2a
250	Micabf9	2	129212746	129213005	MGI:5708116	QTL	Ltpr2b	Leishmania tropica response 2b
251	Micabf9	2	129212746	129213005	MGI:5749159	QTL	Ltpr2h	Leishmania tropica response 2h
252	Micabf9	2	103095716	129213005	MGI:5752152	QTL	Lmr28a	leishmaniasis resistance 28a
253	Micabf9	2	110916118	154354667	MGI:5618426	QTL	Cplaq15	circadian period of locomotor activity 15
254	Micabf9	2	123841920	128841920	MGI:6727917	QTL	Lonq1	longevity QTL 1
255	Micabf9	2	117939919	117940137	MGI:6755494	QTL	Lrq1	LPS resistance QTL 1
256	Micabf9	2	121193773	121193976	MGI:6758278	QTL	Mdwh1	modifier of dw hearing 1, 16-kHz
257	Micabf9	2	121193773	121193976	MGI:6758279	QTL	Mdwh2	modifier of dw hearing 2, click
258	Micabf9	2	121193773	121193976	MGI:6758280	QTL	Mdwh3	modifier of dw hearing 3, 8-kHz
259	Micabf9	2	121193773	121193976	MGI:6758281	QTL	Mdwh4	modifier of dw hearing 4, 32-kHz
260	Micabf9	2	73992287	140016184	MGI:6506691	QTL	Cbf2	cue-based fear 2
261	Micabf9	2	58037601	140016184	MGI:6506709	QTL	Cufcd12	cue fear conditioning 12, percent freezing tone day 1
262	Micabf9	2	58037601	117004745	MGI:6506712	QTL	Cufcd15	cue fear conditioning 15, percent freezing context
263	Micabf9	2	58037601	117004745	MGI:6506716	QTL	Cufcd19	cue fear conditioning 19, percent freezing altered context
264	Micabf9	2	80990187	149016184	MGI:6506721	QTL	Cufcd24	cue fear conditioning 24, percent freezing tone day 3
265	Micabf9	2	73630344	174641793	MGI:6500869	QTL	Lfibq31	liver fibrosis QTL 31
266	Micabf9	2	126041920	135441920	MGI:6111792	QTL	Tbvq1	trabecular bone volume QTL 1
267	Micabf9	2	115430481	124741920	MGI:6111795	QTL	Tbvq2	trabecular bone volume QTL 2
268	Micabf9	2	82190187	118004745	MGI:6379630	QTL	Egrme5	early growth rate, maternal effect 5
269	Micabf9	2	61830344	136841920	MGI:6209498	QTL	Vclq1	curvilinear velocity QTL 1
270	Micabf9	2	102630345	159941920	MGI:6405316	QTL	Feml13	femur length 13, 10 week
271	Micabf9	2	94230345	154241920	MGI:6405321	QTL	Feml18	femur length 18, 16 week
272	Micabf9	2	124441920	168241920	MGI:6405339	QTL	Femd10	femur midshaft diameter 10, 16 week
273	Micabf10	7	19147398	141919804	MGI:1309483	QTL	Eae4	experimental allergic encephalomyelitis susceptibility 4
274	Micabf10	7	118693381	144398314	MGI:3525630	QTL	Adbg1	adult body growth 1
275	Micabf10	7	139048053	139260314	MGI:5818301	QTL	Lfibq7	liver fibrosis QTL 7
276	Micabf10	7	7050288	142367832	MGI:5825183	QTL	Fbmd3	femoral bone mineral density 3, females only
277	Micabf10	7	135860046	138010046	MGI:5825201	QTL	Hsnl2	hyperoxia susceptibility in neonatal lungs 2
278	Micabf10	7	73149748	143153737	MGI:6405263	QTL	Ulnl3	ulna length 3, 5 week
279	Micabf10	7	53249748	143153737	MGI:6405331	QTL	Femd5	femur midshaft diameter 5, 10 week
280	Micabf10	7	142815818	142815818	MGI:6477964	QTL	Moq15	monocyte count QTL 15, Doxorubicin+GCSF
281	Micabf11	17	3974890	48866091	MGI:104733	QTL	Bhr3	bronchial hyperresponsiveness 3
282	Micabf11	17	10081340	86996400	MGI:1277203	QTL	Lmr1	leishmaniasis resistance 1
283	Micabf11	17	4854752	46469702	MGI:1861672	QTL	Alan1	alloantigen response 1
284	Micabf11	17	12286211	83361768	MGI:3612593	QTL	Stheal11	soft tissue heal 11
285	Micabf11	17	3974890	26401133	MGI:3525329	QTL	Idd23	insulin dependent diabetes susceptibility 23
286	Micabf11	17	4854752	47885665	MGI:3525637	QTL	Kdnw3	kidney weight 3
287	Micabf11	17	12636682	26401133	MGI:3526118	QTL	Ceat1	chronic experimental autoimmune thyroiditis 1
288	Micabf11	17	25584914	25585149	MGI:2149707	QTL	Skull24	skull morphology 24
289	Micabf11	17	16835455	33819843	MGI:2155166	QTL	Radpf1	radiation pulmonary fibrosis 1
290	Micabf11	17	25076583	55712970	MGI:4438569	QTL	Sst5	susceptibility to tuberculosis 5
291	Micabf11	17	7875843	29487423	MGI:3046339	QTL	Phl1	progressive hearing loss 1
292	Micabf11	17	12198329	25076769	MGI:3804894	QTL	Obrq13	obesity resistance QTL 13
293	Micabf11	17	11206484	39364059	MGI:3773324	QTL	Lfnq4	lung function QTL 4
294	Micabf11	17	4854752	65637357	MGI:3774623	QTL	Tfv1	total food volume 1
295	Micabf11	17	25059117	25083424	MGI:2137676	QTL	Remslp5	rapid eye movement sleep 5
296	Micabf11	17	4854752	45670266	MGI:2151779	QTL	Mnic1	macronutrient intake, carbohydrate 1
297	Micabf11	17	4854752	27715939	MGI:2656513	QTL	Lmr7	leishmaniasis resistance 7
298	Micabf11	17	25584914	25585149	MGI:2661283	QTL	Cd8mts5	CD8 memory T cell subset 5
299	Micabf11	17	25950925	28992098	MGI:5888678	QTL	Opfaq5	open field activity QTL 5
300	Micabf11	17	22900036	25721472	MGI:5902092	QTL	Rtmq1	renal tumor modifier QTL 1
301	Micabf11	17	25584914	43976235	MGI:5693857	QTL	Bbaa28	B.burgdorferi-associated arthritis 28
302	Micabf11	17	17813298	41903942	MGI:6714159	QTL	Mcvqtl4	mean corpuscular volume QTL 4
303	Micabf11	17	3050001	37810891	MGI:6714162	QTL	Hgbqtl4	hemoglobin content QTL 4
304	Micabf11	17	8525967	25582029	MGI:6714169	QTL	Mchqtl7	mean corpuscular hemoglobin QTL 7
305	Micabf11	17	14083255	63957646	MGI:6506703	QTL	Opfdc8	open field, distance traveled, center 8, males only
306	Micabf11	17	4150275	33718974	MGI:6444708	QTL	Mxld10	maximum loading 10
307	Micabf11	17	17983298	29782029	MGI:6489495	QTL	Bmc22	bone mineral content 22
308	Micabf12	11	100254186	120887165	MGI:5582789	QTL	Rvfs2	Rift Valley fever susceptibility 2
309	Micabf12	11	119742320	119926280	MGI:6314281	QTL	Ifbl4	interfrontal bone length 4
310	Micabf12	11	119742320	119926280	MGI:6314285	QTL	Ifbw3	interfrontal bone width 3
311	Micabf12	11	87490826	121873369	MGI:6405319	QTL	Feml16	femur length 16, 10 week
312	Micabf13	12	15341026	79040364	MGI:3588345	QTL	Cplaq10	circadian period of locomotor activity 10
313	Micabf13	12	41693175	90887526	MGI:3525634	QTL	Splwt1	spleen weight 1
314	Micabf13	12	69955787	71815787	MGI:4948033	QTL	Ddiab38	diet based diabetes 38
315	Micabf13	12	75935787	78255787	MGI:4948034	QTL	Ddiab39	diet based diabetes 39
316	Micabf13	12	17596447	80956883	MGI:3042423	QTL	Lmblgq5	limb length QTL 5
317	Micabf13	12	72338235	72338449	MGI:3720117	QTL	Tglq6	triglyceride QTL 6
318	Micabf13	12	35285496	109936243	MGI:3721634	QTL	Tbqt3	tibia bone quality traits 3
319	Micabf13	12	5418440	77031203	MGI:3604736	QTL	Tmc1m3	Tmc1 modifier 3
320	Micabf13	12	54695910	82665939	MGI:5829266	QTL	Ahrq1	airway hyperresponsiveness QTL 1
321	Micabf13	12	11660001	97176774	MGI:5905175	QTL	Tcq14	total cholesterol QTL 14
322	Micabf13	12	31929999	92846774	MGI:6500876	QTL	Lfibq38	liver fibrosis QTL 38
323	Micabf13	12	56945798	75345787	MGI:6108278	QTL	Bacszq2	baculum size QTL 2
324	Micabf13	12	69650573	72541523	MGI:6117210	QTL	Heal63	wound healing/ regeneration 63
325	Micabf13	12	62146786	99466259	MGI:6405306	QTL	Scvln19	sacral vertebrae length 2, 16 week
326	Micabf13	12	68346774	113363620	MGI:6405313	QTL	Feml10	femur length 10, 5 week
327	Micabf13	12	9550000	84146774	MGI:6405333	QTL	Femd7	femur midshaft diameter 7, 10 week
328	Micabf13	12	60646786	92666774	MGI:6405347	QTL	Tibl6	tibia length 6, 5 week
329	Micabf13	12	68346774	98766259	MGI:6405355	QTL	Tibl14	tibia length 14, 10 week
330	Micabf13	12	59146786	93866774	MGI:6405361	QTL	Tibl20	tibia length 20, 16 week
331	Micabf13	12	75454783	75884573	MGI:6477967	QTL	Absnc7	absolute neutrophil count 7, Docetaxel
332	Micabf13	12	65148954	74767511	MGI:6488399	QTL	Mmcq12	milk mineral concentration QTL 12, Fe
333	Micabf13	12	73745787	80845787	MGI:6489413	QTL	Wt12q2	body weight, 12 weeks, QTL 2
334	Micabf13	12	76045787	81845787	MGI:6489418	QTL	Wtsacq2	body weight, at sacrifice, QTL 2
335	Micabf13	12	70245787	85605824	MGI:6489424	QTL	Wgq10	body weight gain, 3-6 weeks, QTL 10
336	Micabf13	12	74045787	80845787	MGI:6489505	QTL	Baq8	bone area QTL 8
337	Micabf14	9	12902737	12902913	MGI:2653461	QTL	Chol6	cholesterol 6
338	Micabf14	9	9107562	37306370	MGI:1353456	QTL	Sles4	systemic lupus erythmatosus suppressor 4
339	Micabf14	9	4060750	4060750	MGI:3720926	QTL	Tgq19	triglyceride QTL 19
340	Micabf14	9	24911296	68907282	MGI:5905425	QTL	Bmiq8	body mass index QTL 8
341	Micabf14	9	13341840	13341840	MGI:5909998	QTL	Dcollq1	differential colonization level QTL 1
342	Micabf14	9	9141015	9141015	MGI:5911375	QTL	Mdq19	mammary ductal QTL 19
343	Micabf14	9	3000001	40103711	MGI:6501590	QTL	Hrsl1	host response to systemic lipopolysaccharide 1
344	Micabf14	9	7800001	22211296	MGI:6436508	QTL	Ari7	antibody response to influenza 7, day 45, IgG3
345	Micabf15	10	18259333	125575232	MGI:1347110	QTL	Scc9	colon tumor susceptibility 9
346	Micabf15	10	26890264	26890391	MGI:1858394	QTL	Alcp15	alcohol preference locus 15, male specific
347	Micabf15	10	26890264	26890391	MGI:1858395	QTL	Alcp16	alcohol preference locus 16, female specific
348	Micabf15	10	9289119	29028424	MGI:99508	QTL	Mop2	morphine preference 2
349	Micabf15	10	25525003	25525126	MGI:3577215	QTL	Lith21	lithogenic gene 21
350	Micabf15	10	17718313	29704155	MGI:3581245	QTL	Igan1	IgA nephropathy 1
351	Micabf15	10	21408154	114217230	MGI:3040309	QTL	Eae34	experimental allergic encephalomyelitis susceptibility 34
352	Micabf15	10	8235478	116190980	MGI:3525632	QTL	Obsty3	obesity 3
353	Micabf15	10	12704051	84079784	MGI:3527497	QTL	Egq7	early growth QTL 7
354	Micabf15	10	12704051	84079784	MGI:3527499	QTL	W10q5	weight 10 weeks QTL 5
355	Micabf15	10	12704051	84079784	MGI:3527496	QTL	W3q11	weight 3 weeks QTL 11
356	Micabf15	10	12704051	84079784	MGI:3527498	QTL	W6q6	weight 6 weeks QTL 6
357	Micabf15	10	20283185	26890391	MGI:2664138	QTL	Arrd2	age-related retinal degeneration 2
358	Micabf15	10	20283185	56031223	MGI:2669462	QTL	Mbis2	Mycobacterium bovis-induced systemic lupus erythematosus 2
359	Micabf15	10	10108265	87401095	MGI:2684016	QTL	Sysbp1	systolic blood pressure 1
360	Micabf15	10	21408154	21408276	MGI:1891324	QTL	Eae15	experimental allergic encephalomyelitis susceptibility 15
361	Micabf15	10	26890264	26890391	MGI:2148971	QTL	Pas11	pulmonary adenoma susceptibility 11
362	Micabf15	10	20810171	20810295	MGI:2151214	QTL	Pgia6	proteoglycan induced arthritis 6
363	Micabf15	10	26890264	46720483	MGI:3697132	QTL	Psrs1	psoriasis susceptibility 1
364	Micabf15	10	20283185	20283334	MGI:2451366	QTL	Ath20	atherosclerosis 20
365	Micabf15	10	21591192	68091639	MGI:3042422	QTL	Lmblgq4	limb length QTL 4
366	Micabf15	10	12704051	84079784	MGI:3042911	QTL	Hrtq3	heart weight QTL 3
367	Micabf15	10	12704051	84079784	MGI:3042910	QTL	Kidpq2	kidney weight percentage QTL 2
368	Micabf15	10	12704051	84079784	MGI:3042913	QTL	Lwq17	liver weight QTL 17
369	Micabf15	10	12704051	84079784	MGI:3042912	QTL	Scfpq1	subcutaneous fat pad percentage QTL 1
370	Micabf15	10	6151945	58693521	MGI:1890352	QTL	Ath11	atherosclerosis 11
371	Micabf15	10	35915043	35915043	MGI:3586317	QTL	Chol16	cholesterol 16
372	Micabf15	10	12875744	24875898	MGI:5905426	QTL	Bmiq9	body mass index QTL 9
373	Micabf15	10	4950000	43875996	MGI:5905452	QTL	Wght8	weight 8
374	Micabf15	10	22156093	38156190	MGI:6712659	QTL	Ttbt4	tail tendon break time 4, 200 days
375	Micabf15	10	8777744	28346996	MGI:6751629	QTL	Mom24	modifier of Min 24, small bowel 2
376	Micabf15	10	8825744	27457996	MGI:6751635	QTL	Mom30	modifier of Min 30, small bowel 3
377	Micabf15	10	22975899	24475898	MGI:6751697	QTL	Tmd2	tissue mineral density 2
378	Micabf15	10	23375898	24475898	MGI:6751699	QTL	Towq1	total work QTL 1
379	Micabf15	10	23375898	25175898	MGI:6751700	QTL	Wpy1	work post-yield 1
380	Micabf15	10	23175898	24475898	MGI:6751701	QTL	Daf1	displacement at fracture 1
381	Micabf15	10	21675899	25075898	MGI:6751702	QTL	Daml1	displacement at max load 1
382	Micabf15	10	17275748	130335869	MGI:6765417	QTL	Hrsq22	host response to SARS QTL 22, total IgG [N], 32dpi
383	Micabf15	10	16155942	47156290	MGI:6506714	QTL	Cufcd17	cue fear conditioning 17, percent freezing context
384	Micabf15	10	16155942	47156290	MGI:6506718	QTL	Cufcd21	cue fear conditioning 21, percent freezing altered context
385	Micabf15	10	43156190	60373031	MGI:6507185	QTL	Szs15	seizure susceptibility 15, time in stage 3
386	Micabf15	10	28356190	68773082	MGI:6500837	QTL	Civq10	cerebral infarct volume QTL 10
387	Micabf15	10	40545996	54836096	MGI:6382967	QTL	Bdym5	body mass QTL 5
388	Micabf15	10	24675898	121035905	MGI:6405233	QTL	Cvht1	cranial vault height 1, 5 week
389	Micabf15	10	22875899	91035862	MGI:6405240	QTL	Cvht8	cranial vault height 8, 16 week
390	Micabf15	10	22375899	51076096	MGI:6405252	QTL	Humsd3	humerus midshaft diameter 3, 10 week
391	Micabf15	10	33775996	70835830	MGI:6405280	QTL	Pglq9	pelvic girdle length QTL 9, 10 week
392	Micabf15	10	39175996	129635869	MGI:6405287	QTL	Pglq15	pelvic girdle length QTL 15, 16 week
393	Micabf15	10	18875748	129635869	MGI:6405354	QTL	Tibl13	tibia length 13, 10 week
394	Micabf15	10	39175996	129635869	MGI:6405360	QTL	Tibl19	tibia length 19, 16 week
395	Micabf16	9	29369970	29370114	MGI:1345641	QTL	Tbs2	tuberculosis severity 2
396	Micabf16	9	28503333	41799326	MGI:1349407	QTL	Obq5	obesity QTL 5
397	Micabf16	9	30414694	40565914	MGI:3581247	QTL	Igan3	IgA nephropathy 3
398	Micabf16	9	31271558	37306370	MGI:3688629	QTL	Elnv	epilepsy naive
399	Micabf16	9	9107562	37306370	MGI:1353456	QTL	Sles4	systemic lupus erythmatosus suppressor 4
400	Micabf16	9	30391175	30391175	MGI:5604800	QTL	Obq37	obesity QTL 37
401	Micabf16	9	29860713	30197212	MGI:5776564	QTL	Paasd1	peak activity after sleep deprivation 1
402	Micabf16	9	24911296	68907282	MGI:5905425	QTL	Bmiq8	body mass index QTL 8
403	Micabf16	9	3000001	40103711	MGI:6501590	QTL	Hrsl1	host response to systemic lipopolysaccharide 1
404	Micabf16	9	28111296	36111296	MGI:6342082	QTL	Ncdq1	nevus cell density QTL 1
405	Micabf16	9	26910768	26910768	MGI:6108304	QTL	Bglu19	blood glucose level 19
406	Micabf17	11	6880277	89019734	MGI:1347107	QTL	Scc6	colon tumor susceptibility 6
407	Micabf17	11	79156009	107616472	MGI:1096558	QTL	Lore4	loss of righting induced by ethanol 4
408	Micabf17	11	77573873	99377820	MGI:1309484	QTL	Eae7	experimental allergic encephalomyelitis susceptibility 7
409	Micabf17	11	45165873	79978324	MGI:1355320	QTL	Nidd1n	non-insulin-dependent diabetes mellitus 1 in NSY
410	Micabf17	11	44630038	113058009	MGI:99840	QTL	Inf1	acute ozone induced inflammation
411	Micabf17	11	61686820	88699728	MGI:1890507	QTL	Pid3	prion incubation determinant 3
412	Micabf17	11	72209796	84731462	MGI:107452	QTL	Alcp2	alcohol preference locus 2, female specific
413	Micabf17	11	12268637	69684947	MGI:3603269	QTL	Lmrq4	Leishmania major resistance QTL 4
414	Micabf17	11	77573873	80746358	MGI:3609214	QTL	Ltxs3	lethal factor toxin susceptibility 3
415	Micabf17	11	45708581	89818733	MGI:3497710	QTL	Mastr	modifier of astrocytoma
416	Micabf17	11	35578616	69684987	MGI:3511479	QTL	Char8	P. chabaudi malaria resistance QTL 8
417	Micabf17	11	74754660	74754758	MGI:2148663	QTL	Etohcta9	ethanol conditioned taste aversion 9
418	Micabf17	11	79156005	79156153	MGI:2151004	QTL	Dautb4	dopamine uptake transporter binding 4
419	Micabf17	11	70390588	70390737	MGI:2151215	QTL	Pgia7	proteoglycan induced arthritis 7
420	Micabf17	11	44630038	76854757	MGI:3692643	QTL	Ctrq3	C. trachomatis resistance QTL 3
421	Micabf17	11	19124204	96897826	MGI:3038861	QTL	Nidd6k	Nidd6 on KK-A<y>
422	Micabf17	11	12268637	118022724	MGI:3042917	QTL	Lwq20	liver weight QTL 20
423	Micabf17	11	21807364	95881231	MGI:4418084	QTL	Dfs2	dental fluorosis suseptibility 2
424	Micabf17	11	79813759	104502698	MGI:4418276	QTL	T2dm5sa	type 2 diabetes mellitus 5 in SMXA RI mice
425	Micabf17	11	58719266	85066529	MGI:3758258	QTL	Skts-fp2	skin tumor susceptibility in FVB and PWK 2
426	Micabf17	11	67078191	79813912	MGI:3762327	QTL	Ity2b	immunity to S. typhimurium 2b
427	Micabf17	11	56864027	114157957	MGI:3604735	QTL	Tmc1m2	Tmc1 modifier 2
428	Micabf17	11	54126752	83733652	MGI:3640533	QTL	Pregq1	pregnancy QTL 1
429	Micabf17	11	55284985	72209927	MGI:3652358	QTL	Etax9	ethanol induced ataxia 9
430	Micabf17	11	36282577	83481356	MGI:1353478	QTL	Mol4	modifier of LPS-response 4
431	Micabf17	11	58508030	87695238	MGI:1891849	QTL	Ity2	immunity to S. typhimurium 2
432	Micabf17	11	63319407	81830473	MGI:2656607	QTL	Lmr15	leishmaniasis resistance 15
433	Micabf17	11	59256617	69482699	MGI:5788107	QTL	Sluc36	susceptibility to lung cancer 36
434	Micabf17	11	58490555	74754758	MGI:5642160	QTL	Eae45	experimental allergic encephalomyelitis susceptibility 45
435	Micabf17	11	63319407	94063918	MGI:5604276	QTL	Stzid3	streptozotocin induced diabetes susceptibility 3
436	Micabf17	11	73737541	82069425	MGI:5888676	QTL	Opfaq3	open field activity QTL 3
437	Micabf17	11	35890827	84890826	MGI:5905427	QTL	Bmiq10	body mass index QTL 10
438	Micabf17	11	3950000	88890826	MGI:5905454	QTL	Wght10	weight 10
439	Micabf17	11	3950000	94890826	MGI:5905473	QTL	Lgth12	body length 12
440	Micabf17	11	10650000	76190826	MGI:6705071	QTL	Gsq4	generalized seizure susceptibility QTL 4
441	Micabf17	11	65390826	81200826	MGI:6727859	QTL	Cppcif1	conditioned place preference, cocaine induced 1, female specific
442	Micabf17	11	26390000	80650826	MGI:6765467	QTL	Hrsq32	host response to SARS QTL 32, periph. neutrophils, 4dpi
443	Micabf17	11	17840000	80650826	MGI:6765468	QTL	Hrsq33	host response to SARS QTL 33, periph. lymphocytes, 4dpi
444	Micabf17	11	73077324	105029512	MGI:6506689	QTL	Opfac3	open field, altered context 3
445	Micabf17	11	63077324	96029512	MGI:6506697	QTL	Opfdp3	open field, distance traveled, periphery 3
446	Micabf17	11	63077324	106029512	MGI:6506719	QTL	Cufcd22	cue fear conditioning 22, percent freezing altered context, females only
447	Micabf17	11	69494385	69494385	MGI:6149513	QTL	Ppiq9a	prepulse inhibition QTL 9a
448	Micabf17	11	3250000	72690826	MGI:6405143	QTL	Sklq16	skull length QTL 16, 16 week
449	Micabf17	11	68190826	101890826	MGI:6405346	QTL	Tibl5	tibia length 5, 5 week
450	Micabf17	11	62590826	109390826	MGI:6405363	QTL	Tibmd1	tibia midshaft diameter 1, 5 week
451	Micabf17	11	68990826	72490826	MGI:6436495	QTL	Ari2	antibody response to influenza 2, day 10, IgG3
452	Micabf17	11	68990826	72490826	MGI:6436525	QTL	Ars1	antibody response to SARS-CoV 1, day 7, IgG1
453	Micabf17	11	68990826	72490826	MGI:6436526	QTL	Ars2	antibody response to SARS-CoV 2, day 7, IgG2a+IgG2c
454	Micabf17	11	68990826	72490826	MGI:6436527	QTL	Ars3	antibody response to SARS-CoV 3, day 7, IgG2b
455	Micabf17	11	68990826	72490826	MGI:6436528	QTL	Ars4	antibody response to SARS-CoV 4, day 7, IgG3
456	Micabf17	11	68990826	72490826	MGI:6436529	QTL	Ars5	antibody response to SARS-CoV 5, day 7, IgM
457	Micabf17	11	68990826	72490826	MGI:6436530	QTL	Ars6	antibody response to SARS-CoV 6, day 15, IgM
458	Micabf17	11	68990826	72490826	MGI:6436531	QTL	Ars7	antibody response to SARS-CoV 7, day 29, IgG1
459	Micabf17	11	68990826	72490826	MGI:6436532	QTL	Ars8	antibody response to SARS-CoV 8, day 29, IgG2a+IgG2c
460	Micabf17	11	68990826	72490826	MGI:6436533	QTL	Ars9	antibody response to SARS-CoV 9, day 29, IgM
461	Micabf17	11	68990826	72490826	MGI:6436534	QTL	Ars10	antibody response to SARS-CoV 10, 4 days post-rechallenge, IgG2a+IgG2c
462	Micabf17	11	68990826	72490826	MGI:6436535	QTL	Ars11	antibody response to SARS-CoV 11, 4 days post-rechallenge, IgM
463	Micabf17	11	3050001	70890826	MGI:6444696	QTL	Emod2	elastic modulus 2
464	Micabf17	11	69470769	69577406	MGI:6477966	QTL	Absnc6	absolute neutrophil count 6, Cyclophosphamide
