# Supplementary material for: Using the collaborative cross to identify the role of host genetics in defining the murine gut microbiome
Source: Microbiome. 2023 Jul 8;11:149. doi: 10.1186/s40168-023-01552-8 (PMC10329326; doi:10.1186/s40168-023-01552-8)
Supplement: Supplementary file 11 — Additional file 10: Table S6. Top Snps in each QTL. [file 40168_2023_1552_MOESM10_ESM.zip]

Archive with 2 entries (2 files):
- 1-Table S6 Top Snps.xlsx
- 2-Table S6 Top Snps.xlsx
