# Supplementary material for: Using the collaborative cross to identify the role of host genetics in defining the murine gut microbiome
Source: Microbiome. 2023 Jul 8;11:149. doi: 10.1186/s40168-023-01552-8 (PMC10329326; doi:10.1186/s40168-023-01552-8)
Supplement: Supplementary file 11 — Additional file 10: Table S6. Top Snps in each QTL. [file 40168_2023_1552_MOESM10_ESM.zip › 1-Table S6 Top Snps.xlsx]

## Sheet: Sheet1
S.no	QTL	Gene	SNP ID	Alleles	Consequence	Type
1	Micabf1	Frat2	rs216133203	T|C	ENSMUSG00000047604:missense_variant	snp
2	Micabf1	Mms19	rs224887834	A|T	ENSMUSG00000025159:synonymous_variant,ENSMUSG00000025159:NMD_transcript_variant,ENSMUSG00000025159:missense_variant,ENSMUSG00000025159:upstream_gene_variant,ENSMUSG00000025159:non_coding_transcript_exon_variant,ENSMUSG00000025159:non_coding_transcript_variant	snp
3	Micabf1	Slit1	rs241297564	G|A	ENSMUSG00000025020:upstream_gene_variant,ENSMUSG00000025020:missense_variant	snp
4	Micabf1	Mir8091,AI606181	rs243570038	C|T	ENSMUSG00000098286:downstream_gene_variant,ENSMUSG00000074873:missense_variant	snp
5	Micabf1	Tctn3	rs252385950	A|T	ENSMUSG00000025008:missense_variant,ENSMUSG00000025008:splice_region_variant,ENSMUSG00000025008:downstream_gene_variant	snp
6	Micabf1	Dntt,Opalin	rs255363371	G|T	ENSMUSG00000025014:downstream_gene_variant,ENSMUSG00000050121:missense_variant	snp
7	Micabf1	Cyp2c69	rs30710519	G|C/A	ENSMUSG00000092008:missense_variant	snp
8	Micabf1	Sorbs1	rs36267201	A|T	ENSMUSG00000025006:synonymous_variant	snp
9	Micabf1	Lcor	rs36313388	G|A	ENSMUSG00000025019:missense_variant	snp
10	Micabf1	Tll2	rs36647303	T|C	ENSMUSG00000025013:missense_variant	snp
11	Micabf1	Pik3ap1	rs36734855	G|A	ENSMUSG00000025017:missense_variant	snp
12	Micabf1	Rrp12	rs37129514	G|C	ENSMUSG00000035049:missense_variant	snp
13	Micabf1	Zfp518a	rs37548053	C|G/A	ENSMUSG00000049164:missense_variant	snp
14	Micabf1	Avpi1,Pi4k2a	rs37969637	T|C	ENSMUSG00000018821:missense_variant,ENSMUSG00000018821:downstream_gene_variant,ENSMUSG00000025178:downstream_gene_variant	snp
15	Micabf1	Zfyve27	rs37996643	C|T	ENSMUSG00000018820:missense_variant,ENSMUSG00000018820:non_coding_transcript_exon_variant,ENSMUSG00000018820:non_coding_transcript_variant	snp
16	Micabf1	Gm340,Mir8091	rs39279697	T|C	ENSMUSG00000090673:missense_variant,ENSMUSG00000098286:upstream_gene_variant	snp
17	Micabf1	Entpd1	rs51134564	T|C	ENSMUSG00000048120:3_prime_UTR_variant,ENSMUSG00000048120:missense_variant,ENSMUSG00000048120:downstream_gene_variant	snp
18	Micabf1	Cyp2c37	rs585918062	G|A	ENSMUSG00000042248:synonymous_variant	snp
19	Micabf11	Tpsab1	rs33670060	G|A	ENSMUSG00000024173:missense_variant,ENSMUSG00000024173:non_coding_transcript_exon_variant,ENSMUSG00000024173:non_coding_transcript_variant	snp
20	Micabf11	Lmf1	rs45758129	G|A	ENSMUSG00000002279:intron_variant,ENSMUSG00000002279:non_coding_transcript_variant,ENSMUSG00000002279:NMD_transcript_variant,ENSMUSG00000002279:splice_acceptor_variant	snp
21	Micabf11	Prss34	rs51087822	T|C	ENSMUSG00000056399:missense_variant	snp
22	Micabf12	Cep131,Gm25948	rs231934095	TGTA|T	ENSMUSG00000039781:upstream_gene_variant,ENSMUSG00000093075:upstream_gene_variant,ENSMUSG00000039781:inframe_insertion,ENSMUSG00000039781:splice_region_variant	indel
23	Micabf13	Six6,Gm26709,4930447C04Rik	rs255862492	A|T	ENSMUSG00000021099:missense_variant,ENSMUSG00000097010:upstream_gene_variant,ENSMUSG00000021098:upstream_gene_variant	snp
24	Micabf13	Six4	rs29170778	C|T	ENSMUSG00000034460:3_prime_UTR_variant,ENSMUSG00000034460:synonymous_variant	snp
25	Micabf13	Syne2	rs29190035	A|C	ENSMUSG00000063450:missense_variant	snp
26	Micabf13	Rtn1	rs50579926	G|A	ENSMUSG00000021087:missense_variant	snp
27	Micabf14	Gm17571	rs587039577	A|G	ENSMUSG00000090592:splice_region_variant,ENSMUSG00000090592:synonymous_variant,ENSMUSG00000090592:stop_gained	snp
28	Micabf16	Acad8	rs13475347	C|T	ENSMUSG00000031969:missense_variant,ENSMUSG00000031969:3_prime_UTR_variant,ENSMUSG00000031969:NMD_transcript_variant,ENSMUSG00000031969:non_coding_transcript_exon_variant,ENSMUSG00000031969:non_coding_transcript_variant	snp
29	Micabf16	Prdm10	rs237188889	G|A	ENSMUSG00000042496:stop_gained,ENSMUSG00000042496:non_coding_transcript_exon_variant,ENSMUSG00000042496:non_coding_transcript_variant,ENSMUSG00000042496:intron_variant	snp
30	Micabf16	Ncapd3	rs251380488	G|A	ENSMUSG00000035024:missense_variant	snp
31	Micabf16	Opcml	rs39143977	G|T/C	ENSMUSG00000062257:synonymous_variant,ENSMUSG00000062257:non_coding_transcript_exon_variant,ENSMUSG00000062257:non_coding_transcript_variant	snp
32	Micabf16	Snx19	rs50633169	G|C	ENSMUSG00000031993:missense_variant	snp
33	Micabf17	Or3a1	11:74334747_A/G	A|G	ENSMUSG00000063116:synonymous_variant	snp
34	Micabf17	Pfas,Mir3062	rs232974067	G|A	ENSMUSG00000020899:missense_variant,ENSMUSG00000020899:splice_region_variant,ENSMUSG00000020899:downstream_gene_variant,ENSMUSG00000020899:non_coding_transcript_exon_variant,ENSMUSG00000020899:non_coding_transcript_variant,ENSMUSG00000092727:non_coding_transcript_exon_variant,ENSMUSG00000092727:non_coding_transcript_variant	snp
35	Micabf2	Ddx11	rs33505535	A|G	ENSMUSG00000035842:missense_variant,ENSMUSG00000035842:splice_region_variant	snp
36	Micabf2	Ralbp1	rs48356103	G|A	ENSMUSG00000024096:missense_variant	snp
37	Micabf3	Slc23a2	rs27243399	T|C	ENSMUSG00000027340:non_coding_transcript_exon_variant,ENSMUSG00000027340:non_coding_transcript_variant,ENSMUSG00000027340:missense_variant,ENSMUSG00000027340:upstream_gene_variant	snp
38	Micabf3	Smox	rs27259085	A|T	ENSMUSG00000027333:3_prime_UTR_variant,ENSMUSG00000027333:non_coding_transcript_exon_variant,ENSMUSG00000027333:non_coding_transcript_variant,ENSMUSG00000027333:NMD_transcript_variant,ENSMUSG00000027333:downstream_gene_variant,ENSMUSG00000027333:missense_variant	snp
39	Micabf3	4921508D12Rik	rs27270680	G|A	ENSMUSG00000027345:splice_acceptor_variant,ENSMUSG00000027345:non_coding_transcript_variant	snp
40	Micabf4	Col9a3,Ogfr	rs233903603	G|A	ENSMUSG00000027570:upstream_gene_variant,ENSMUSG00000049401:missense_variant,ENSMUSG00000049401:downstream_gene_variant	snp
41	Micabf4	Oprl1	rs234954929	C|T	ENSMUSG00000027584:synonymous_variant,ENSMUSG00000027584:missense_variant,ENSMUSG00000027584:NMD_transcript_variant,ENSMUSG00000027584:intron_variant,ENSMUSG00000027584:non_coding_transcript_variant,ENSMUSG00000027584:non_coding_transcript_exon_variant	snp
42	Micabf4	Arfrp1,Rtel1	rs237604630	C|T	ENSMUSG00000038671:downstream_gene_variant,ENSMUSG00000038685:non_coding_transcript_exon_variant,ENSMUSG00000038685:non_coding_transcript_variant,ENSMUSG00000038685:upstream_gene_variant,ENSMUSG00000038685:downstream_gene_variant,ENSMUSG00000038685:missense_variant	snp
43	Micabf4	Samd10,Zfp512b,Prpf6	rs243862520	C|G	ENSMUSG00000038605:non_coding_transcript_exon_variant,ENSMUSG00000038605:non_coding_transcript_variant,ENSMUSG00000038605:3_prime_UTR_variant,ENSMUSG00000038605:NMD_transcript_variant,ENSMUSG00000000823:upstream_gene_variant,ENSMUSG00000038605:missense_variant,ENSMUSG00000002455:upstream_gene_variant,ENSMUSG00000002455:intron_variant	snp
44	Micabf4	Helz2	rs247778874	C|A/T	ENSMUSG00000027580:stop_gained,ENSMUSG00000027580:missense_variant,ENSMUSG00000027580:non_coding_transcript_exon_variant,ENSMUSG00000027580:non_coding_transcript_variant,ENSMUSG00000027580:downstream_gene_variant	snp
45	Micabf4	Slc17a9	rs251731829	T|G	ENSMUSG00000023393:upstream_gene_variant,ENSMUSG00000023393:non_coding_transcript_exon_variant,ENSMUSG00000023393:non_coding_transcript_variant,ENSMUSG00000023393:missense_variant,ENSMUSG00000023393:downstream_gene_variant	snp
46	Micabf4	Birc7	rs253522441	G|A	ENSMUSG00000038840:missense_variant,ENSMUSG00000038840:non_coding_transcript_exon_variant,ENSMUSG00000038840:non_coding_transcript_variant	snp
47	Micabf4	Tcea2	rs256557225	G|C	ENSMUSG00000059540:upstream_gene_variant,ENSMUSG00000059540:intron_variant,ENSMUSG00000059540:non_coding_transcript_variant,ENSMUSG00000059540:missense_variant	snp
48	Micabf4	Sox18	rs27654237	G|A	ENSMUSG00000046470:missense_variant	snp
49	Micabf4	Dido1	rs27664177	T|C	ENSMUSG00000038914:missense_variant	snp
50	Micabf4	Kcnq2	rs27665289	A|G	ENSMUSG00000016346:intron_variant,ENSMUSG00000016346:missense_variant,ENSMUSG00000016346:upstream_gene_variant,ENSMUSG00000016346:non_coding_transcript_variant	snp
51	Micabf4	Tpd52l2,Abhd16b	rs27671645	A|G	ENSMUSG00000000827:non_coding_transcript_exon_variant,ENSMUSG00000000827:non_coding_transcript_variant,ENSMUSG00000000827:missense_variant,ENSMUSG00000055882:downstream_gene_variant,ENSMUSG00000000827:intron_variant,ENSMUSG00000000827:NMD_transcript_variant	snp
52	Micabf4	Chrna4	rs27680336	T|A	ENSMUSG00000027577:upstream_gene_variant,ENSMUSG00000027577:missense_variant	snp
53	Micabf4	Ntsr1	rs27681924	G|A	ENSMUSG00000027568:missense_variant	snp
54	Micabf4	Lime1,Slc2a4rg-ps,Zgpat,Zbtb46	rs27688527	T|C	ENSMUSG00000090077:non_coding_transcript_exon_variant,ENSMUSG00000090077:non_coding_transcript_variant,ENSMUSG00000085028:upstream_gene_variant,ENSMUSG00000090077:missense_variant,ENSMUSG00000090077:intron_variant,ENSMUSG00000027582:3_prime_UTR_variant,ENSMUSG00000027582:NMD_transcript_variant,ENSMUSG00000027582:downstream_gene_variant,ENSMUSG00000027583:downstream_gene_variant,ENSMUSG00000027582…	snp
55	Micabf4	Srms,Gm14398	rs27692998	C|G	ENSMUSG00000027579:missense_variant,ENSMUSG00000083993:upstream_gene_variant	snp
56	Micabf4	Srms	rs27693020	T|C	ENSMUSG00000027579:missense_variant	snp
57	Micabf4	Col20a1	rs27694676	G|A	ENSMUSG00000016356:missense_variant,ENSMUSG00000016356:upstream_gene_variant	snp
58	Micabf4	Col20a1	rs27694678	C|T	ENSMUSG00000016356:synonymous_variant,ENSMUSG00000016356:upstream_gene_variant	snp
59	Micabf7	Pofut2,Gm10941	rs244655591	C|T	ENSMUSG00000020260:upstream_gene_variant,ENSMUSG00000078444:missense_variant	snp
60	Micabf7	Col18a1	rs49926051	T|C	ENSMUSG00000001435:missense_variant,ENSMUSG00000001435:splice_region_variant	snp
61	Micabf7	Col18a1,Slc19a1	rs8244810	T|G	ENSMUSG00000001435:synonymous_variant,ENSMUSG00000001436:intron_variant	snp
62	Micabf9	Ltk,Itpka	rs219300317	C|T	ENSMUSG00000027297:missense_variant,ENSMUSG00000027296:downstream_gene_variant,ENSMUSG00000027297:non_coding_transcript_exon_variant,ENSMUSG00000027297:non_coding_transcript_variant	snp
63	Micabf9	Zfp106,Gm26899	rs232926677	G|T	ENSMUSG00000027288:missense_variant,ENSMUSG00000027288:NMD_transcript_variant,ENSMUSG00000027288:downstream_gene_variant,ENSMUSG00000097799:upstream_gene_variant,ENSMUSG00000027288:upstream_gene_variant,ENSMUSG00000027288:non_coding_transcript_exon_variant,ENSMUSG00000027288:non_coding_transcript_variant	snp
64	Micabf9	Pla2g4d	rs239537126	C|T	ENSMUSG00000070719:missense_variant	snp
65	Micabf9	Stard9	rs253439674	G|A	ENSMUSG00000033705:missense_variant	snp
66	Micabf9	Ganc	rs257085350	C|G	ENSMUSG00000062646:non_coding_transcript_exon_variant,ENSMUSG00000062646:non_coding_transcript_variant,ENSMUSG00000062646:intron_variant,ENSMUSG00000062646:missense_variant,ENSMUSG00000062646:downstream_gene_variant	snp
67	Micabf9	Rhov	rs260916295	C|G	ENSMUSG00000034226:missense_variant,ENSMUSG00000034226:splice_region_variant	snp
68	Micabf9	Pak6	rs260949806	C|T	ENSMUSG00000074923:missense_variant,ENSMUSG00000074923:non_coding_transcript_exon_variant,ENSMUSG00000074923:non_coding_transcript_variant	snp
69	Micabf9	Mga	rs27424425	C|T	ENSMUSG00000033943:missense_variant,ENSMUSG00000033943:non_coding_transcript_exon_variant,ENSMUSG00000033943:non_coding_transcript_variant,ENSMUSG00000033943:downstream_gene_variant	snp
70	Micabf9	Rpap1	rs27440332	T|C	ENSMUSG00000034032:missense_variant,ENSMUSG00000034032:NMD_transcript_variant,ENSMUSG00000034032:downstream_gene_variant,ENSMUSG00000034032:3_prime_UTR_variant,ENSMUSG00000034032:non_coding_transcript_exon_variant,ENSMUSG00000034032:non_coding_transcript_variant	snp
71	Micabf9	Adal,Lcmt2,Gm23858	rs27454841	G|T	ENSMUSG00000027259:upstream_gene_variant,ENSMUSG00000074890:5_prime_UTR_variant,ENSMUSG00000089009:upstream_gene_variant,ENSMUSG00000074890:missense_variant	snp
72	Micabf9	Tyro3,Gm23814	rs8255253	T|C	ENSMUSG00000027298:upstream_gene_variant,ENSMUSG00000065164:upstream_gene_variant,ENSMUSG00000027298:missense_variant	snp
