# Supplementary material for: Using the collaborative cross to identify the role of host genetics in defining the murine gut microbiome
Source: Microbiome. 2023 Jul 8;11:149. doi: 10.1186/s40168-023-01552-8 (PMC10329326; doi:10.1186/s40168-023-01552-8)
Supplement: Supplementary file 12 — Additional file 11: Table S7. Important Genes, GWAS associations and pathways. [file 40168_2023_1552_MOESM11_ESM.xlsx]

## Sheet: Summaries
Symbol	NCBI Entrez Gene	UniProt
FRAT2	The protein encoded by this intronless gene belongs to the GSK-3-binding protein family. Studies show that this protein plays a role as a positive regulator of the WNT signaling pathway. It may be upregulated in tumor progression. [provided by RefSeq, Jul 2008]	Positively regulates the Wnt signaling pathway by stabilizing beta-catenin through the association with GSK-3.
ABHD16B	Predicted to enable acylglycerol lipase activity; palmitoyl-(protein) hydrolase activity; and phospholipase activity. Predicted to be involved in monoacylglycerol catabolic process and phosphatidylserine catabolic process. Located in nucleoplasm. [provided by Alliance of Genome Resources, Apr 2022]
ACAD8	This gene encodes a member of the acyl-CoA dehydrogenase family of enzymes that catalyze the dehydrogenation of acyl-CoA derivatives in the metabolism of fatty acids or branch chained amino acids. The encoded protein is a mitochondrial enzyme that functions in catabolism of the branched-chain amino acid valine. Defects in this gene are the cause of isobutyryl-CoA dehydrogenase deficiency.[provide…	Isobutyryl-CoA dehydrogenase which catalyzes one of the steps of the valine catabolic pathway (PubMed:11013134, PubMed:12359132, PubMed:16857760). To a lesser extent, is also able to catalyze the oxidation of (2S)-2-methylbutanoyl-CoA (PubMed:11013134, PubMed:12359132).
ADAL	Predicted to enable adenosine deaminase activity. Predicted to be involved in adenosine catabolic process and inosine biosynthetic process. Predicted to be located in cytosol. [provided by Alliance of Genome Resources, Apr 2022]	Catalyzes the hydrolysis of the free cytosolic methylated adenosine nucleotide N(6)-methyl-AMP (N6-mAMP) to produce inositol monophosphate (IMP) and methylamine (PubMed:21755941, PubMed:29884623). Is required for the catabolism of cytosolic N6-mAMP, which is derived from the degradation of mRNA containing N6-methylated adenine (m6A) (PubMed:21755941, PubMed:29884623). Catalyzes the removal of dif…
ARFRP1	The protein encoded by this gene is a membrane-associated GTP-ase which localizes to the plasma membrane and is related to the ADP-ribosylation factor (ARF) and ARF-like (ARL) proteins. This gene plays a role in membrane trafficking between the trans-Golgi network and endosomes. Alternatively spliced transcript variants encoding different isoforms have been identified. [provided by RefSeq, May 20…	Trans-Golgi-associated GTPase that regulates protein sorting. Controls the targeting of ARL1 and its effector to the trans-Golgi. Required for the lipidation of chylomicrons in the intestine and required for VLDL lipidation in the liver.
AVPI1	Predicted to act upstream of or within positive regulation of MAPK cascade. [provided by Alliance of Genome Resources, Apr 2022]	May be involved in MAP kinase activation, epithelial sodium channel (ENaC) down-regulation and cell cycling.
BIRC7	This gene encodes a member of the inhibitor of apoptosis protein (IAP) family, and contains a single copy of a baculovirus IAP repeat (BIR) as well as a RING-type zinc finger domain. The BIR domain is essential for inhibitory activity and interacts with caspases, while the RING finger domain sometimes enhances antiapoptotic activity but does not inhibit apoptosis alone. Elevated levels of the enc…	[Isoform 1]: Blocks staurosporine-induced apoptosis (PubMed:11322947). Promotes natural killer (NK) cell-mediated killing (PubMed:18034418).||[Isoform 2]: Blocks etoposide-induced apoptosis (PubMed:11162435, PubMed:11322947). Protects against natural killer (NK) cell-mediated killing (PubMed:18034418).||Apoptotic regulator capable of exerting proapoptotic and anti-apoptotic activities and plays c…
CEP131	Enables protein homodimerization activity. Involved in several processes, including intraciliary transport involved in cilium assembly; protein localization to centrosome; and regulation of centrosome duplication. Located in several cellular components, including ciliary transition zone; intercellular bridge; and microtubule organizing center. Colocalizes with centrosome. [provided by Alliance of…	Component of centriolar satellites contributing to the building of a complex and dynamic network required to regulate cilia/flagellum formation (PubMed:17954613, PubMed:24185901). In proliferating cells, MIB1-mediated ubiquitination induces its sequestration within centriolar satellites, precluding untimely cilia formation initiation (PubMed:24121310). In contrast, during normal and ultraviolet o…
CHRNA4	This gene encodes a nicotinic acetylcholine receptor, which belongs to a superfamily of ligand-gated ion channels that play a role in fast signal transmission at synapses. These pentameric receptors can bind acetylcholine, which causes an extensive change in conformation that leads to the opening of an ion-conducting channel across the plasma membrane. This protein is an integral membrane recepto…	After binding acetylcholine, the AChR responds by an extensive change in conformation that affects all subunits and leads to opening of an ion-conducting channel across the plasma membrane permeable to sodium ions.
COL18A1	This gene encodes the alpha chain of type XVIII collagen. This collagen is one of the multiplexins, extracellular matrix proteins that contain multiple triple-helix domains (collagenous domains) interrupted by non-collagenous domains. A long isoform of the protein has an N-terminal domain that is homologous to the extracellular part of frizzled receptors. Proteolytic processing at several endogen…	[Endostatin]: Potently inhibits endothelial cell proliferation and angiogenesis (PubMed:9459295). May inhibit angiogenesis by binding to the heparan sulfate proteoglycans involved in growth factor signaling (By similarity). Inhibits VEGFA-induced endothelial cell proliferation and migration. Seems to inhibit VEGFA-mediated signaling by blocking the interaction of VEGFA to its receptor KDR/VEGFR2.…
COL20A1	Predicted to be located in endoplasmic reticulum lumen and extracellular region. Predicted to be part of collagen trimer. Predicted to be active in collagen-containing extracellular matrix and extracellular space. [provided by Alliance of Genome Resources, Apr 2022]	Probable collagen protein.
COL9A3	This gene encodes one of the three alpha chains of type IX collagen, the major collagen component of hyaline cartilage. Type IX collagen, a heterotrimeric molecule, is usually found in tissues containing type II collagen, a fibrillar collagen. Mutations in this gene are associated with multiple epiphyseal dysplasia type 3. [provided by RefSeq, Jan 2010]	Structural component of hyaline cartilage and vitreous of the eye.
DDX11	DEAD box proteins, characterized by the conserved motif Asp-Glu-Ala-Asp (DEAD), are putative RNA helicases. They are implicated in a number of cellular processes involving alteration of RNA secondary structure such as translation initiation, nuclear and mitochondrial splicing, and ribosome and spliceosome assembly. Based on their distribution patterns, some members of this family are believed to …	(Microbial infection) Required for bovine papillomavirus type 1 regulatory protein E2 loading onto mitotic chromosomes during DNA replication for the viral genome to be maintained and segregated.||DNA-dependent ATPase and ATP-dependent DNA helicase that participates in various functions in genomic stability, including DNA replication, DNA repair and heterochromatin organization as well as in ribo…
DIDO1	Apoptosis, a major form of cell death, is an efficient mechanism for eliminating unwanted cells and is of central importance for development and homeostasis in metazoan animals. In mice, the death inducer-obliterator-1 gene is upregulated by apoptotic signals and encodes a cytoplasmic protein that translocates to the nucleus upon apoptotic signal activation. When overexpressed, the mouse protein …	[Isoform 2]: Displaces isoform 4 at the onset of differentiation, required for repression of stemness genes.||Putative transcription factor, weakly pro-apoptotic when overexpressed (By similarity). Tumor suppressor. Required for early embryonic stem cell development.
DNTT	This gene is a member of the DNA polymerase type-X family and encodes a template-independent DNA polymerase that catalyzes the addition of deoxynucleotides to the 3'-hydroxyl terminus of oligonucleotide primers. In vivo, the encoded protein is expressed in a restricted population of normal and malignant pre-B and pre-T lymphocytes during early differentiation, where it generates antigen receptor …	Template-independent DNA polymerase which catalyzes the random addition of deoxynucleoside 5'-triphosphate to the 3'-end of a DNA initiator. One of the in vivo functions of this enzyme is the addition of nucleotides at the junction (N region) of rearranged Ig heavy chain and T-cell receptor gene segments during the maturation of B- and T-cells.
ENTPD1	The protein encoded by this gene is a plasma membrane protein that hydrolyzes extracellular ATP and ADP to AMP. Inhibition of this protein's activity may confer anticancer benefits. Several transcript variants encoding different isoforms have been found for this gene. [provided by RefSeq, Aug 2015]	In the nervous system, could hydrolyze ATP and other nucleotides to regulate purinergic neurotransmission. Could also be implicated in the prevention of platelet aggregation by hydrolyzing platelet-activating ADP to AMP. Hydrolyzes ATP and ADP equally well.
GANC	Glycosyl hydrolase enzymes hydrolyse the glycosidic bond between two or more carbohydrates, or between a carbohydrate and a non-carbohydrate moiety. This gene encodes a member of glycosyl hydrolases family 31. This enzyme hydrolyses terminal, non-reducing 1,4-linked alpha-D-glucose residues and releases alpha-D-glucose. This is a key enzyme in glycogen metabolism and its gene localizes to a chrom…	Has alpha-glucosidase activity.
HELZ2	The protein encoded by this gene is a nuclear transcriptional co-activator for peroxisome proliferator activated receptor alpha. The encoded protein contains a zinc finger and is a helicase that appears to be part of the peroxisome proliferator activated receptor alpha interacting complex. This gene is a member of the DNA2/NAM7 helicase gene family. Alternatively spliced transcript variants encod…	Helicase that acts as a transcriptional coactivator for a number of nuclear receptors including PPARA, PPARG, THRA, THRB and RXRA.
ITPKA	Regulates inositol phosphate metabolism by phosphorylation of second messenger inositol 1,4,5-trisphosphate to Ins(1,3,4,5)P4. The activity of the inositol 1,4,5-trisphosphate 3-kinase is responsible for regulating the levels of a large number of inositol polyphosphates that are important in cellular signaling. Both calcium/calmodulin and protein phosphorylation mechanisms control its activity. I…	Catalyzes the phosphorylation of 1D-myo-inositol 1,4,5-trisphosphate (InsP3) into 1D-myo-inositol 1,3,4,5-tetrakisphosphate and participates to the regulation of calcium homeostasis.
KCNQ2	The M channel is a slowly activating and deactivating potassium channel that plays a critical role in the regulation of neuronal excitability. The M channel is formed by the association of the protein encoded by this gene and a related protein encoded by the KCNQ3 gene, both integral membrane proteins. M channel currents are inhibited by M1 muscarinic acetylcholine receptors and activated by reti…	Associates with KCNQ3 to form a potassium channel with essentially identical properties to the channel underlying the native M-current, a slowly activating and deactivating potassium conductance which plays a critical role in determining the subthreshold electrical excitability of neurons as well as the responsiveness to synaptic inputs. Therefore, it is important in the regulation of neuronal ex…
LCMT2	The protein encoded by this intronless gene belongs to the highly variable methyltransferase superfamily. This gene is the inferred homolog of the Saccharomyces cerevisiae carboxymethyltransferase gene PPM2 that is essential for the synthesis of the hypermodified guanosine Wybutosine (yW). [provided by RefSeq, Jul 2008]	Probable S-adenosyl-L-methionine-dependent methyltransferase that acts as a component of the wybutosine biosynthesis pathway. Wybutosine is a hyper modified guanosine with a tricyclic base found at the 3'-position adjacent to the anticodon of eukaryotic phenylalanine tRNA (By similarity). May methylate the carboxyl group of leucine residues to form alpha-leucine ester residues.
LCOR	LCOR is a transcriptional corepressor widely expressed in fetal and adult tissues that is recruited to agonist-bound nuclear receptors through a single LxxLL motif, also referred to as a nuclear receptor (NR) box (Fernandes et al., 2003 [PubMed 12535528]).[supplied by OMIM, Mar 2008]	May act as transcription activator that binds DNA elements with the sequence 5'-CCCTATCGATCGATCTCTACCT-3' (By similarity). Repressor of ligand-dependent transcription activation by target nuclear receptors. Repressor of ligand-dependent transcription activation by ESR1, ESR2, NR3C1, PGR, RARA, RARB, RARG, RXRA and VDR.
LIME1	This gene encodes a transmembrane adaptor protein that links the T and B-cell receptor stimulation to downstream signaling pathways via its association with the Src family kinases Lck and Lyn, respectively. Alternative splicing of this gene results in multiple transcript variants. [provided by RefSeq, Mar 2015]	Involved in BCR (B-cell antigen receptor)-mediated signaling in B-cells and TCR (T-cell antigen receptor)-mediated T-cell signaling in T-cells. In absence of TCR signaling, may be involved in CD4-mediated inhibition of T-cell activation. Couples activation of these receptors and their associated kinases with distal intracellular events such as calcium mobilization or MAPK activation through the r…
LMF1	Involved in triglyceride metabolic process. Predicted to be integral component of membrane. Predicted to be active in endoplasmic reticulum membrane. Implicated in familial lipase maturation factor 1 deficiency. [provided by Alliance of Genome Resources, Apr 2022]	Involved in the maturation of specific proteins in the endoplasmic reticulum. Required for maturation and transport of active lipoprotein lipase (LPL) through the secretory pathway. Each LMF1 molecule chaperones 50 or more molecules of LPL.
LTK	The protein encoded by this gene is a member of the ros/insulin receptor family of tyrosine kinases. Tyrosine-specific phosphorylation of proteins is a key to the control of diverse pathways leading to cell growth and differentiation. Multiple transcript variants encoding different isoforms have been found for this gene. [provided by RefSeq, Oct 2008]	Receptor with a tyrosine-protein kinase activity (PubMed:10445845, PubMed:20548102, PubMed:30061385). Following activation by ALKAL1 or ALKAL2 ligands at the cell surface, transduces an extracellular signal into an intracellular response (PubMed:30061385, PubMed:34646012). Ligand-binding to the extracellular domain induces tyrosine kinase activation, leading to activation of the mitogen-activated…
MGA	Predicted to enable DNA-binding transcription activator activity, RNA polymerase II-specific and RNA polymerase II cis-regulatory region sequence-specific DNA binding activity. Predicted to be involved in cell fate specification and positive regulation of transcription by RNA polymerase II. Predicted to act upstream of or within cellular response to leukemia inhibitory factor. Part of MLL1 comple…	Functions as a dual-specificity transcription factor, regulating the expression of both MAX-network and T-box family target genes. Functions as a repressor or an activator. Binds to 5'-AATTTCACACCTAGGTGTGAAATT-3' core sequence and seems to regulate MYC-MAX target genes. Suppresses transcriptional activation by MYC and inhibits MYC-dependent cell transformation. Function activated by heterodimeriz…
MMS19	Enables estrogen receptor binding activity and transcription coactivator activity. Involved in several processes, including iron-sulfur cluster assembly; positive regulation of nucleobase-containing compound metabolic process; and protein maturation by iron-sulfur cluster transfer. Located in cytosol; nucleoplasm; and spindle. Part of CIA complex and MMXD complex. [provided by Alliance of Genome …	Key component of the cytosolic iron-sulfur protein assembly (CIA) complex, a multiprotein complex that mediates the incorporation of iron-sulfur cluster into apoproteins specifically involved in DNA metabolism and genomic integrity (PubMed:29848660). In the CIA complex, MMS19 acts as an adapter between early-acting CIA components and a subset of cellular target iron-sulfur proteins such as ERCC2/…
NCAPD3	Condensin complexes I and II play essential roles in mitotic chromosome assembly and segregation. Both condensins contain 2 invariant structural maintenance of chromosome (SMC) subunits, SMC2 (MIM 605576) and SMC4 (MIM 605575), but they contain different sets of non-SMC subunits. NCAPD3 is 1 of 3 non-SMC subunits that define condensin II (Ono et al., 2003 [PubMed 14532007]).[supplied by OMIM, Mar…	Regulatory subunit of the condensin-2 complex, a complex which establishes mitotic chromosome architecture and is involved in physical rigidity of the chromatid axis (PubMed:14532007). May promote the resolution of double-strand DNA catenanes (intertwines) between sister chromatids. Condensin-mediated compaction likely increases tension in catenated sister chromatids, providing directionality for…
NTSR1	Neurotensin receptor 1 belongs to the large superfamily of G-protein coupled receptors. NTSR1 mediates the multiple functions of neurotensin, such as hypotension, hyperglycemia, hypothermia, antinociception, and regulation of intestinal motility and secretion. [provided by RefSeq, Jul 2008]	G-protein coupled receptor for the tridecapeptide neurotensin (NTS) (PubMed:8381365, PubMed:21725197, PubMed:23140271). Signaling is effected via G proteins that activate a phosphatidylinositol-calcium second messenger system. Signaling leads to the activation of downstream MAP kinases and protects cells against apoptosis (PubMed:21725197).
OGFR	The protein encoded by this gene is a receptor for opioid growth factor (OGF), also known as [Met(5)]-enkephalin. OGF is a negative regulator of cell proliferation and tissue organization in a variety of processes. The encoded unbound receptor for OGF has been localized to the outer nuclear envelope, where it binds OGF and is translocated into the nucleus. The coding sequence of this gene contain…	Receptor for opioid growth factor (OGF), also known as Met-enkephalin. Seems to be involved in growth regulation.
OPALIN	Predicted to be involved in regulation of oligodendrocyte differentiation. Located in Golgi apparatus. [provided by Alliance of Genome Resources, Apr 2022]	Central nervous system-specific myelin protein that increase myelin genes expression during oligodendrocyte differentiation. Promotes oligodendrocyte terminal differentiation.
OPCML	This gene encodes a member of the IgLON subfamily in the immunoglobulin protein superfamily of proteins. The encoded preprotein is proteolytically processed to generate the mature protein. This protein is localized in the plasma membrane and may have an accessory role in opioid receptor function. This gene has an ortholog in rat and bovine. The opioid binding-cell adhesion molecule encoded by the…	Binds opioids in the presence of acidic lipids; probably involved in cell contact.
OPRL1	The protein encoded by this gene is a member of the 7 transmembrane-spanning G protein-coupled receptor family, and functions as a receptor for the endogenous, opioid-related neuropeptide, nociceptin/orphanin FQ. This receptor-ligand system modulates a variety of biological functions and neurobehavior, including stress responses and anxiety behavior, learning and memory, locomotor activity, and i…	G-protein coupled opioid receptor that functions as receptor for the endogenous neuropeptide nociceptin. Ligand binding causes a conformation change that triggers signaling via guanine nucleotide-binding proteins (G proteins) and modulates the activity of down-stream effectors. Signaling via G proteins mediates inhibition of adenylate cyclase activity and calcium channel activity. Arrestins modul…
OR3A1	Olfactory receptors interact with odorant molecules in the nose, to initiate a neuronal response that triggers the perception of a smell. The olfactory receptor proteins are members of a large family of G-protein-coupled receptors (GPCR) arising from single coding-exon genes. Olfactory receptors share a 7-transmembrane domain structure with many neurotransmitter and hormone receptors and are resp…	Odorant receptor.
PAK6	This gene encodes a member of a family of p21-stimulated serine/threonine protein kinases, which contain an amino-terminal Cdc42/Rac interactive binding (CRIB) domain and a carboxyl-terminal kinase domain. These kinases function in a number of cellular processes, including cytoskeleton rearrangement, apoptosis, and the mitogen-activated protein (MAP) kinase signaling pathway. The protein encoded …	Serine/threonine protein kinase that plays a role in the regulation of gene transcription. The kinase activity is induced by various effectors including AR or MAP2K6/MAPKK6. Phosphorylates the DNA-binding domain of androgen receptor/AR and thereby inhibits AR-mediated transcription. Inhibits also ESR1-mediated transcription. May play a role in cytoskeleton regulation by interacting with IQGAP1. M…
PFAS	Purines are necessary for many cellular processes, including DNA replication, transcription, and energy metabolism. Ten enzymatic steps are required to synthesize inosine monophosphate (IMP) in the de novo pathway of purine biosynthesis. The enzyme encoded by this gene catalyzes the fourth step of IMP biosynthesis. [provided by RefSeq, Jul 2008]	Phosphoribosylformylglycinamidine synthase involved in the purines biosynthetic pathway. Catalyzes the ATP-dependent conversion of formylglycinamide ribonucleotide (FGAR) and glutamine to yield formylglycinamidine ribonucleotide (FGAM) and glutamate.
PI4K2A	Phosphatidylinositolpolyphosphates (PtdInsPs) are centrally involved in many biologic processes, ranging from cell growth and organization of the actin cytoskeleton to endo- and exocytosis. PI4KII phosphorylates PtdIns at the D-4 position, an essential step in the biosynthesis of PtdInsPs (Barylko et al., 2001 [PubMed 11244087]).[supplied by OMIM, Mar 2008]	Membrane-bound phosphatidylinositol-4 kinase (PI4-kinase) that catalyzes the phosphorylation of phosphatidylinositol (PI) to phosphatidylinositol 4-phosphate (PI4P), a lipid that plays important roles in endocytosis, Golgi function, protein sorting and membrane trafficking and is required for prolonged survival of neurons. Besides, phosphorylation of phosphatidylinositol (PI) to phosphatidylinosi…
PIK3AP1	Predicted to enable phosphatidylinositol 3-kinase regulatory subunit binding activity and signaling receptor binding activity. Predicted to be involved in regulation of inflammatory response; regulation of signal transduction; and toll-like receptor signaling pathway. Predicted to be located in cytoplasm and membrane. Predicted to be active in cytosol. [provided by Alliance of Genome Resources, A…	Signaling adapter that contributes to B-cell development by linking B-cell receptor (BCR) signaling to the phosphoinositide 3-kinase (PI3K)-Akt signaling pathway. Has a complementary role to the BCR coreceptor CD19, coupling BCR and PI3K activation by providing a docking site for the PI3K subunit PIK3R1. Alternatively, links Toll-like receptor (TLR) signaling to PI3K activation, a process prevent…
PLA2G4D	The phospholipase A2 enzyme family, including PLA2G4D, catalyze the hydrolysis of glycerophospholipids at the sn-2 position and then liberate free fatty acids and lysophospholipids (Chiba et al., 2004 [PubMed 14709560]).[supplied by OMIM, Jun 2009]	Calcium-dependent phospholipase A2 that selectively hydrolyzes glycerophospholipids in the sn-2 position (PubMed:14709560). Has a preference for linoleic acid at the sn-2 position (PubMed:14709560).
POFUT2	Fucose is typically found as a terminal modification of branched chain glycoconjugates, but it also exists in direct O-linkage to serine or threonine residues within cystine knot motifs in epidermal growth factor (EGF; MIM 131530)-like repeats or thrombospondin (THBS; see MIM 188060) type-1 repeats. POFUT2 is an O-fucosyltransferase that use THBS type-1 repeats as substrates (Luo et al., 2006 [Pu…	Catalyzes the reaction that attaches fucose through an O-glycosidic linkage to a conserved serine or threonine residue in the consensus sequence C1-X-X-S/T-C2 of thrombospondin type I repeats (TSRs) where C1 and C2 are the first and second cysteines of the repeat, respectively (PubMed:22588082). O-fucosylates members of several protein families including the ADAMTS, the thrombospondin (TSP) and s…
PRDM10	The protein encoded by this gene is a transcription factor that contains C2H2-type zinc-fingers. It also contains a positive regulatory domain, which has been found in several other zinc-finger transcription factors including those involved in B cell differentiation and tumor suppression. Studies of the mouse counterpart suggest that this protein may be involved in the development of the central …	May be involved in transcriptional regulation.
PRPF6	The protein encoded by this gene appears to be involved in pre-mRNA splicing, possibly acting as a bridging factor between U5 and U4/U6 snRNPs in formation of the spliceosome. The encoded protein also can bind androgen receptor, providing a link between transcriptional activation and splicing. [provided by RefSeq, Jul 2008]	Involved in pre-mRNA splicing as component of the U4/U6-U5 tri-snRNP complex, one of the building blocks of the spliceosome (PubMed:28781166, PubMed:21549338). Enhances dihydrotestosterone-induced transactivation activity of AR, as well as dexamethasone-induced transactivation activity of NR3C1, but does not affect estrogen-induced transactivation.
RALBP1	RALBP1 plays a role in receptor-mediated endocytosis and is a downstream effector of the small GTP-binding protein RAL (see RALA; MIM 179550). Small G proteins, such as RAL, have GDP-bound inactive and GTP-bound active forms, which shift from the inactive to the active state through the action of RALGDS (MIM 601619), which in turn is activated by RAS (see HRAS; MIM 190020) (summary by Feig, 2003 …	Could also function as a primary ATP-dependent active transporter for glutathione conjugates of electrophiles. May also actively catalyze the efflux of a wide range of substrates including xenobiotics like doxorubicin (DOX) contributing to cell multidrug resistance.||Multifunctional protein that functions as a downstream effector of RALA and RALB (PubMed:7673236). As a GTPase-activating protein/G…
RHOV	Predicted to enable GTP binding activity and GTPase activity. Predicted to be involved in several processes, including Cdc42 protein signal transduction; cell projection assembly; and endocytosis. Predicted to be located in plasma membrane. [provided by Alliance of Genome Resources, Apr 2022]	Plays a role in the control of the actin cytoskeleton via activation of the JNK pathway.
RPAP1	This protein forms part of the RNA polymerase II (RNAPII) enzyme complex and may recruit RNAPII to chromatin through its interaction with acetylated histones. [provided by RefSeq, Jul 2012]	Forms an interface between the RNA polymerase II enzyme and chaperone/scaffolding protein, suggesting that it is required to connect RNA polymerase II to regulators of protein complex formation. Required for interaction of the RNA polymerase II complex with acetylated histone H3.
RRP12	Enables RNA binding activity. Predicted to be involved in rRNA processing. Located in cytosol; nucleolus; and plasma membrane. [provided by Alliance of Genome Resources, Apr 2022]
RTEL1	This gene encodes a DNA helicase which functions in the stability, protection and elongation of telomeres and interacts with proteins in the shelterin complex known to protect telomeres during DNA replication. Mutations in this gene have been associated with dyskeratosis congenita and Hoyerall-Hreidarsson syndrome. Read-through transcription of this gene into the neighboring downstream gene, whic…	ATP-dependent DNA helicase implicated in telomere-length regulation, DNA repair and the maintenance of genomic stability. Acts as an anti-recombinase to counteract toxic recombination and limit crossover during meiosis. Regulates meiotic recombination and crossover homeostasis by physically dissociating strand invasion events and thereby promotes noncrossover repair by meiotic synthesis dependent…
RTN1	This gene belongs to the family of reticulon encoding genes. Reticulons are associated with the endoplasmic reticulum, and are involved in neuroendocrine secretion or in membrane trafficking in neuroendocrine cells. This gene is considered to be a specific marker for neurological diseases and cancer, and is a potential molecular target for therapy. Alternative splicing results in multiple transcr…	Inhibits amyloid precursor protein processing, probably by blocking BACE1 activity.
SAMD10	Predicted to be involved in transmembrane receptor protein tyrosine kinase signaling pathway. Predicted to be active in cytoplasmic side of plasma membrane. [provided by Alliance of Genome Resources, Apr 2022]
SIX4	This gene encodes a member of the homeobox family, subfamily SIX. The drosophila homolog is a nuclear homeoprotein required for eye development. Studies in mouse show that this gene product functions as a transcription factor, and may have a role in the differentiation or maturation of neuronal cells. [provided by RefSeq, May 2010]	Transcriptional regulator which can act as both a transcriptional repressor and activator by binding a DNA sequence on these target genes and is involved in processes like cell differentiation, cell migration and cell survival. Transactivates gene expression by binding a 5'-[CAT]A[CT][CT][CTG]GA[GAT]-3' motif present in the Trex site and a 5'-TCA[AG][AG]TTNC-3' motif present in the MEF3 site of t…
SIX6	The protein encoded by this gene is a homeobox protein that is similar to the Drosophila 'sine oculis' gene product. This gene is found in a cluster of related genes on chromosome 14 and is thought to be involved in eye development. Defects in this gene are a cause of isolated microphthalmia with cataract type 2 (MCOPCT2). [provided by RefSeq, Jul 2008]	May be involved in eye development.
SLC17A9	This gene encodes a member of a family of transmembrane proteins that are involved in the transport of small molecules. The encoded protein participates in the vesicular uptake, storage, and secretion of adenoside triphosphate (ATP) and other nucleotides. A mutation in this gene was found in individuals with autosomal dominant disseminated superficial actinic porokeratosis-8. Alternative splicing…	Involved in vesicular storage and exocytosis of ATP. May accumulate ATP and other nucleotides in secretory vesicles such as adrenal chromaffin granules and synaptic vesicles.
SLC19A1	The membrane protein encoded by this gene is a transporter of folate and is involved in the regulation of intracellular concentrations of folate. Three transcript variants encoding different isoforms have been found for this gene.[provided by RefSeq, Mar 2011]	Antiporter that mediates the import of reduced folates or a subset of cyclic dinucleotides, driven by the export of organic anions (PubMed:7826387, PubMed:9041240, PubMed:10787414, PubMed:15337749, PubMed:16115875, PubMed:22554803, PubMed:31511694, PubMed:31126740, PubMed:32276275). Mechanistically, acts as a secondary active transporter, which exports intracellular organic anions down their conc…
SLC23A2	The absorption of vitamin C into the body and its distribution to organs requires two sodium-dependent vitamin C transporters. This gene encodes one of the two required transporters and the encoded protein accounts for tissue-specific uptake of vitamin C. Previously, this gene had an official symbol of SLC23A1. [provided by RefSeq, Jul 2008]	Sodium/ascorbate cotransporter (PubMed:10471399, PubMed:10556521). Mediates electrogenic uptake of vitamin C, with a stoichiometry of 2 Na(+) for each ascorbate (PubMed:10471399).
SLIT1	Enables Roundabout binding activity. Involved in axon extension involved in axon guidance; motor neuron axon guidance; and negative chemotaxis. Predicted to be located in extracellular region. Predicted to be active in extracellular space. [provided by Alliance of Genome Resources, Apr 2022]	Thought to act as molecular guidance cue in cellular migration, and function appears to be mediated by interaction with roundabout homolog receptors. During neural development involved in axonal navigation at the ventral midline of the neural tube and projection of axons to different regions (By similarity). SLIT1 and SLIT2 together seem to be essential for midline guidance in the forebrain by ac…
SMOX	Polyamines are ubiquitous polycationic alkylamines which include spermine, spermidine, putrescine, and agmatine. These molecules participate in a broad range of cellular functions which include cell cycle modulation, scavenging reactive oxygen species, and the control of gene expression. These molecules also play important roles in neurotransmission through their regulation of cell-surface recept…	Flavoenzyme which catalyzes the oxidation of spermine to spermidine. Can also use N(1)-acetylspermine and spermidine as substrates, with different affinity depending on the isoform (isozyme) and on the experimental conditions. Plays an important role in the regulation of polyamine intracellular concentration and has the potential to act as a determinant of cellular sensitivity to the antitumor po…
SNX19	Islet antigen-2 (IA-2) is an autoantigen in type 1 diabetes and plays a role in insulin secretion. IA-2 is found in dense-core secretory vesicles and interacts with the product of this gene, a sorting nexin. In mouse pancreatic beta-cells, the encoded protein influenced insulin secretion by stabilizing the number of dense-core secretory vesicles. [provided by RefSeq, Dec 2016]	Plays a role in intracellular vesicle trafficking and exocytosis (PubMed:24843546). May play a role in maintaining insulin-containing dense core vesicles in pancreatic beta-cells and in preventing their degradation. May play a role in insulin secretion (PubMed:24843546). Interacts with membranes containing phosphatidylinositol 3-phosphate (PtdIns(3P)) (By similarity).
SORBS1	This gene encodes a CBL-associated protein which functions in the signaling and stimulation of insulin. Mutations in this gene may be associated with human disorders of insulin resistance. Alternative splicing results in multiple transcript variants. [provided by RefSeq, Mar 2014]	Plays a role in tyrosine phosphorylation of CBL by linking CBL to the insulin receptor. Required for insulin-stimulated glucose transport. Involved in formation of actin stress fibers and focal adhesions (By similarity).
SOX18	This gene encodes a member of the SOX (SRY-related HMG-box) family of transcription factors involved in the regulation of embryonic development and in the determination of the cell fate. The encoded protein may act as a transcriptional regulator after forming a protein complex with other proteins. This protein plays a role in hair, blood vessel, and lymphatic vessel development. Mutations in this…	Transcriptional activator that binds to the consensus sequence 5'-AACAAAG-3' in the promoter of target genes and plays an essential role in embryonic cardiovascular development and lymphangiogenesis. Activates transcription of PROX1 and other genes coding for lymphatic endothelial markers. Plays an essential role in triggering the differentiation of lymph vessels, but is not required for the main…
SRMS	Enables protein tyrosine kinase activity. Involved in peptidyl-tyrosine autophosphorylation. Located in cytoplasm. [provided by Alliance of Genome Resources, Apr 2022]	Non-receptor tyrosine-protein kinase which phosphorylates DOK1 on tyrosine residues (PubMed:23822091). Also phosphorylates KHDRBS1/SAM68 and VIM on tyrosine residues (PubMed:29496907). Phosphorylation of KHDRBS1 is EGF-dependent (PubMed:29496907).
STARD9	Enables microtubule binding activity and microtubule motor activity. Involved in spindle assembly. Located in centriole; cytoplasm; and nucleus. [provided by Alliance of Genome Resources, Apr 2022]	Microtubule-dependent motor protein required for spindle pole assembly during mitosis. Required to stabilize the pericentriolar material (PCM).
SYNE2	The protein encoded by this gene is a nuclear outer membrane protein that binds cytoplasmic F-actin. This binding tethers the nucleus to the cytoskeleton and aids in the maintenance of the structural integrity of the nucleus. Several transcript variants encoding different isoforms have been found for this gene. [provided by RefSeq, Mar 2009]	Multi-isomeric modular protein which forms a linking network between organelles and the actin cytoskeleton to maintain the subcellular spatial organization. As a component of the LINC (LInker of Nucleoskeleton and Cytoskeleton) complex involved in the connection between the nuclear lamina and the cytoskeleton. The nucleocytoplasmic interactions established by the LINC complex play an important ro…
TCEA2	The protein encoded by this gene is found in the nucleus, where it functions as an SII class transcription elongation factor. Elongation factors in this class are responsible for releasing RNA polymerase II ternary complexes from transcriptional arrest at template-encoded arresting sites. The encoded protein has been shown to interact with general transcription factor IIB, a basal transcription f…	Necessary for efficient RNA polymerase II transcription elongation past template-encoded arresting sites. The arresting sites in DNA have the property of trapping a certain fraction of elongating RNA polymerases that pass through, resulting in locked ternary complexes. Cleavage of the nascent transcript by S-II allows the resumption of elongation from the new 3'-terminus.
TCTN3	This gene encodes a member of the tectonic gene family which functions in Hedgehog signal transduction and development of the neural tube. Mutations in this gene have been associated with Orofaciodigital Syndrome IV and Joubert Syndrom 18. Alternatively spliced transcript variants encoding multiple isoforms have been observed for this gene. [provided by RefSeq, Sep 2012]	Part of the tectonic-like complex which is required for tissue-specific ciliogenesis and may regulate ciliary membrane composition (By similarity). May be involved in apoptosis regulation. Necessary for signal transduction through the sonic hedgehog (Shh) signaling pathway.
TLL2	This gene encodes an astacin-like zinc-dependent metalloprotease and is a subfamily member of the metzincin family. Unlike other family members, a similar protein in mice does not cleave procollagen C-propeptides or chordin. [provided by RefSeq, Jul 2008]	Protease which specifically processes pro-lysyl oxidase. Required for the embryonic development. Predominant protease, which in the development, influences dorsal-ventral patterning and skeletogenesis.
TPD52L2	This gene encodes a member of the tumor protein D52-like family. These proteins are characterized by an N-terminal coiled-coil motif that is used to form homo- and heteromeric complexes with other tumor protein D52-like proteins. Expression of this gene may be a marker for breast cancer and acute lymphoblastic leukemia. Alternatively spliced transcript variants encoding multiple isoforms have bee…
TPSAB1	Tryptases comprise a family of trypsin-like serine proteases, the peptidase family S1. Tryptases are enzymatically active only as heparin-stabilized tetramers, and they are resistant to all known endogenous proteinase inhibitors. Several tryptase genes are clustered on chromosome 16p13.3. These genes are characterized by several distinct features. They have a highly conserved 3' UTR and contain t…	Tryptase is the major neutral protease present in mast cells and is secreted upon the coupled activation-degranulation response of this cell type. May play a role in innate immunity. Isoform 2 cleaves large substrates, such as fibronectin, more efficiently than isoform 1, but seems less efficient toward small substrates (PubMed:18854315).
TYRO3	The gene is part of a 3-member transmembrane receptor kinase receptor family with a processed pseudogene distal on chromosome 15. The encoded protein is activated by the products of the growth arrest-specific gene 6 and protein S genes and is involved in controlling cell survival and proliferation, spermatogenesis, immunoregulation and phagocytosis. The encoded protein has also been identified as…	(Microbial infection) Acts as a receptor for Ebolavirus, possibly through GAS6 binding to phosphatidyl-serine at the surface of virion envelope.||(Microbial infection) Acts as a receptor for lassa virus and lymphocytic choriomeningitis virus, possibly through GAS6 binding to phosphatidyl-serine at the surface of virion envelope.||Receptor tyrosine kinase that transduces signals from the extracell…
ZNF106	Enables RNA binding activity. Predicted to be involved in insulin receptor signaling pathway. Predicted to be located in nuclear speck and nucleolus. Predicted to be active in cytosol and membrane. [provided by Alliance of Genome Resources, Apr 2022]	RNA-binding protein. Specifically binds to 5'-GGGGCC-3' sequence repeats in RNA. Essential for maintenance of peripheral motor neuron and skeletal muscle function. Required for normal expression and/or alternative splicing of a number of genes in spinal cord and skeletal muscle, including the neurite outgrowth inhibitor RTN4. Also contributes to normal mitochondrial respiratory function in motor …
ZFYVE27	This gene encodes a protein with several transmembrane domains, a Rab11-binding domain and a lipid-binding FYVE finger domain. The encoded protein appears to promote neurite formation. A mutation in this gene has been reported to be associated with hereditary spastic paraplegia, however the pathogenicity of the mutation, which may simply represent a polymorphism, is unclear. [provided by RefSeq, …	Key regulator of RAB11-dependent vesicular trafficking during neurite extension through polarized membrane transport (PubMed:17082457). Promotes axonal elongation and contributes to the establishment of neuronal cell polarity (By similarity). Involved in nerve growth factor-induced neurite formation in VAPA-dependent manner (PubMed:19289470). Contributes to both the formation and stabilization of…
ZGPAT	Enables DNA-binding transcription repressor activity, RNA polymerase II-specific and RNA polymerase II cis-regulatory region sequence-specific DNA binding activity. Involved in negative regulation of epidermal growth factor-activated receptor activity and negative regulation of transcription by RNA polymerase II. Located in nucleoplasm and plasma membrane. [provided by Alliance of Genome Resource…	[Isoform 4]: Antagonizes the transcription repression by isoform 1 by competing for the binding of the NuRD complex. Does not bind DNA.||Transcription repressor that specifically binds the 5'-GGAG[GA]A[GA]A-3' consensus sequence. Represses transcription by recruiting the chromatin multiprotein complex NuRD to target promoters. Negatively regulates expression of EGFR, a gene involved in cell proli…
ZBTB46	Predicted to enable DNA-binding transcription factor activity, RNA polymerase II-specific and RNA polymerase II transcription regulatory region sequence-specific DNA binding activity. Predicted to be involved in regulation of transcription by RNA polymerase II. Predicted to act upstream of or within regulation of leukocyte differentiation. Predicted to be part of chromatin. Predicted to be active…	Functions as a transcriptional repressor for PRDM1.

## Sheet: Human_GWAS
GENE	Human GWAS Trait	SNP	Pubmed_ID
ABHD16B	Hemoglobin	rs1923032	32888494
ABHD16B	Hematocrit	rs2427538	32888494
ABHD16B	Leisure sedentary behaviour (television watching)	rs56103247	32317632
ABHD16B	Red blood cell count	rs2427538	32888493
ABHD16B	Rheumatoid arthritis	rs6011186	33310728
ABHD16B	Red blood cell count	rs2427538	32888494
ABHD16B	Abdominal aortic aneurysm	rs73149487	32981348
ABHD16B	Red blood cell count	rs2427539	30595370
ABHD16B	Rheumatoid arthritis (rheumatoid factor and/or anti-cyclic citrullinated peptide seropositive)	rs4809371	36333501
ABHD16B	Rheumatoid arthritis (rheumatoid factor and/or anti-cyclic citrullinated peptide seropositive)	rs4809371	36333501
ABHD16B	Rheumatoid arthritis	rs4809371	36333501
ABHD16B	Cardiovascular disease	rs2478981	30595370
ABHD16B	Red blood cell count	rs2427538	34594039
ABHD16B	Varicose veins	rs150989585	36653477
ABHD16B	Systolic blood pressure	rs1923031	30595370
ACAD8	Butyrylcarnitine levels	rs113488591	33414548
ACAD8	Serum metabolite levels	rs113488591	33031748
ACAD8	Isobutyrylcarnitine (c4) levels	rs113488591	35347128
ACAD8	Isobutyrylcarnitine levels	rs113488591	35050183
ADAL	Eosinophil percentage of white cells	rs150282133	32888494
ADAL	Stem cell factor levels	rs45617141	33067605
ARFRP1	Basophil count	rs562526020	32888494
ARFRP1	Basophil percentage of white cells	rs562526020	32888494
ARFRP1	Diverticular disease	rs6062497	30177863
ARFRP1	Estimated glomerular filtration rate	rs1758206	31015462
ARFRP1	Asthma (childhood onset)	rs1623866	31036433
ARFRP1	White blood cell count	rs6011040	32888493
ARFRP1	Type 2 diabetes or prostate cancer (pleiotropy)	rs6011040	33290408
ARFRP1	Neutrophil count	rs6011040	32888493
ARFRP1	Estimated glomerular filtration rate	rs1758206	30604766
ARFRP1	Neutrophil count	rs6062497	34594039
ARFRP1	White blood cell count	rs6062497	34594039
AVPI1	Risky sexual behaviors (alcohol dependence interaction)	rs7913179	28990359
AVPI1	Height	rs6584147	36224396
BIRC7	Response to cytadine analogues (cytosine arabinoside)	rs6011674	24483146
BIRC7	COVID-19	rs77219803	35224516
CEP131	IgG glycosylation	rs2279913	23382691
CEP131	IgG N-glycosylation phenotypes (multivariate analysis)	rs2725391	32128391
CEP131	IgG galactosylation phenotypes (multivariate analysis)	rs9319617	28878392
CEP131	IgG N-glycosylation phenotypes (multivariate analysis)	rs9319617	28878392
CEP131	Breast cancer	rs9913021	34981446
CEP131	Red blood cell count	rs8071210	30595370
CEP131	Height	rs2725391	36224396
CEP131	Neuroticism	rs4969386	30595370
CEP131	Body Mass Index	rs12601434	31669095
CHRNA4	Emphysema imaging phenotypes	rs183345681	26030696
CHRNA4	Emphysema imaging phenotypes	rs183345681	26030696
CHRNA4	Nicotine dependence	rs2273500	26440539
CHRNA4	Parental longevity (combined parental attained age, Martingale residuals)	rs2273500	29227965
CHRNA4	Parental longevity (father's attained age)	rs2273500	29227965
CHRNA4	Lifetime smoking index	rs6011779	31689377
CHRNA4	Smoking status (heavy vs never)	rs11697662	26423011
CHRNA4	Smoking cessation	rs6011779	33082346
CHRNA4	Cigarettes smoked per day (current)	rs11697662	33082346
CHRNA4	Smoking initiation (ever regular vs never regular) (MTAG)	rs6011779	30643251
CHRNA4	Aerodigestive squamous cell cancer (pleiotropy)	rs11697662	33667223
CHRNA4	Nicotine dependence	rs6011779	33144568
CHRNA4	Facial morphology (factor 17, height of vermillion upper lip)	rs372248726	28441456
CHRNA4	Chronic obstructive pulmonary disease	rs2273500	34594039
CHRNA4	Nicotine dependence	rs6062901	28972577
CHRNA4	Nicotine dependence	rs6062901	28972577
CHRNA4	Nicotine dependence	rs2273500	28972577
CHRNA4	Age of smoking initiation (MTAG)	rs6011779	30643251
CHRNA4	Smoking initiation (ever regular vs never regular)	rs6011779	30643251
CHRNA4	Smoking behaviour (cigarettes smoked per day)	rs2273500	30643251
CHRNA4	Smoking cessation	rs6011779	30643251
CHRNA4	Smoking cessation	rs4809543	30643251
CHRNA4	Cigarettes smoked per day (MTAG)	rs2273500	30643251
CHRNA4	Cigarettes smoked per day (MTAG)	rs62207961	30643251
CHRNA4	Smoking cessation (MTAG)	rs6011779	30643251
CHRNA4	Smoking behaviour (cigarettes smoked per day)	rs2273506	30617275
CHRNA4	Smoking behaviour (cigarette pack-years)	rs45497800	30679032
CHRNA4	Smoking behaviour (cigarettes smoked per day)	rs6011779	30679032
CHRNA4	Cryptic phenotype that captures autosomal dominant polycystic kidney disease severity	rs62206958	35760791
CHRNA4	Lowest magnesium plasma levels after treatment with platinum based chemotherapy	rs117467662	35743677
CHRNA4	Smoking initiation	rs13036436	36477530
CHRNA4	Smoking initiation	rs3838009	36477530
CHRNA4	Smoking initiation	rs6011779	36477530
CHRNA4	Cognitive function (delayed memory) (longitudinal)	rs11697662	35386118
CHRNA4	Smoking cessation	rs6011779	36477530
CHRNA4	Smoking cessation	rs12479680	36477530
CHRNA4	Smoking cessation	rs45497800	36477530
CHRNA4	Smoking cessation	rs79739740	36477530
CHRNA4	Smoking initiation	rs6011779	36477530
CHRNA4	Smoking initiation	rs12479680	36477530
CHRNA4	Smoking initiation	rs13044665	36477530
CHRNA4	Cigarettes smoked per day	rs2273500	36477530
CHRNA4	Cigarettes smoked per day	rs45568238	36477530
CHRNA4	Cigarettes smoked per day	rs11697662	36477530
CHRNA4	Cigarettes smoked per day	rs79739740	36477530
CHRNA4	Smoking cessation	rs2236196	36477530
CHRNA4	Smoking cessation	rs13044526	36477530
CHRNA4	Cigarettes smoked per day (MTAG)	rs2273500	36376304
CHRNA4	Cigarettes smoked per day	rs2273500	36477530
CHRNA4	Cigarettes smoked per day	rs11698563	36477530
CHRNA4	Cigarettes smoked per day	rs79739740	36477530
CHRNA4	Cigarettes smoked per day	rs750264	36477530
CHRNA4	Cigarettes smoked per day	rs142852579	36477530
CHRNA4	Smoking cessation	rs6011779	36477530
CHRNA4	Smoking cessation	rs45497800	36477530
CHRNA4	Smoking cessation	rs79739740	36477530
CHRNA4	Smoking cessation	rs142852579	36477530
COL18A1	IgG glycosylation	rs3793039	23382691
COL18A1	Body fat mass	rs571324947	28552196
COL18A1	Body mass index	rs180942669	28552196
COL18A1	Interleukin-18 levels	rs658805	27989323
COL18A1	Average oral glucocorticoid dose in mepolizumab-treated eosinophilic granulomatosis with polyangiitis	rs5877241	32009195
COL18A1	Leukoderma in response to rhododendrol	rs3793055	32558222
COL18A1	Triglyceride Levels	rs114139997	24507774
COL20A1	Protein quantitative trait loci (liver)	rs76909323	32778093
COL20A1	Social science traits (pleiotropy) (HIPO component 1)	rs6919210	30289880
COL20A1	Neuroticism conditioned on educational attainment (multi-trait conditioning and joint analysis)	rs34791579	33349686
COL20A1	Neuroticism conditioned on Townsend deprivation index (multi-trait conditioning and joint analysis)	rs62420119	33349686
COL20A1	Neuroticism	rs13200171	27089181
COL20A1	Subjective well-being	rs6919210	27089181
COL20A1	Subjective well-being (MTAG)	rs10498870	29292387
COL20A1	Cigarette consumption x hours spent using computers interaction	rs75689076	34877740
COL20A1	Educational attainment	rs1201814	35361970
COL9A3	Systolic blood pressure	rs66658258	30487518
COL9A3	Mean arterial pressure	rs66658258	30487518
COL9A3	Diastolic blood pressure	rs66658258	30487518
COL9A3	Waist-hip ratio	rs61734651	30595370
COL9A3	Waist circumference adjusted for body mass index	rs61734651	31669095
COL9A3	Nicotine withdrawal	rs55771770	29532581
COL9A3	Hearing loss	rs61734651	35661827
COL9A3	Height	rs8114983	36224396
DDX11	Academic attainment (maths)	rs11545332	33594131
DIDO1	Fat-free mass	rs73619441	30593698
DIDO1	Fat-free mass	rs73619441	30593698
DIDO1	Appendicular lean mass	rs73619441	33097823
DIDO1	Menopause (age at onset)	rs13040088	26414677
DIDO1	Monocyte count	rs11086146	32888493
DIDO1	Mean corpuscular volume	rs755167	32888494
DIDO1	Age at menopause	rs10854167	30595370
DIDO1	Body mass index (MTAG)	rs6010784	36376304
DIDO1	Monocyte count	rs12480117	34594039
DIDO1	Body surface area	rs73619441	36502284
DIDO1	Body mass index	rs6010784	36581621
DIDO1	Crohn's disease	rs6062496	28067908
ENTPD1	CD39+ activated CD4 regulatory T cell %CD4 regulatory T cell	rs150505174	32929287
ENTPD1	CD39 on CD39+ activated CD4 regulatory T cell	rs4918960	32929287
ENTPD1	CD39 on CD39+ activated CD4 regulatory T cell	rs138153402	32929287
ENTPD1	CD39 on CD39+ secreting CD4 regulatory T cell	rs10882655	32929287
ENTPD1	CD39 on CD39+ CD4+ T cell	rs10882655	32929287
ENTPD1	CD4 on CD39+ secreting CD4 regulatory T cell	rs10882655	32929287
ENTPD1	Nonsyndromic cleft lip with or without cleft palate	rs117864318	34941638
FRAT2	Monocyte count	rs1890966	32888494
FRAT2	Basophil count	rs1890966	34469753
FRAT2	Liver enzyme levels (gamma-glutamyl transferase)	rs1890966	33972514
GANC	Hemoglobin levels	rs2578652	32327693
GANC	Basophil count	rs866905202	32888494
GANC	Basophil percentage of white cells	rs866905202	32888494
GANC	Basophil count	rs34588821	32888493
HELZ2	Basophil count	rs310631	32888494
HELZ2	Height	rs3810478	30595370
HELZ2	Daytime nap	rs3810484	33568662
HELZ2	Mean reticulocyte volume	rs310630	32888494
HELZ2	Pneumonia	rs3810478	34340725
HELZ2	Plasma factor VII activating protease levels	rs73622826	30070759
HELZ2	Phospholipids to total lipids ratio in medium VLDL	rs310631	35213538
HELZ2	Cholesterol to total lipids ratio in large VLDL	rs310631	35213538
HELZ2	Cholesteryl esters to total lipids ratio in large VLDL	rs310631	35213538
HELZ2	Cholesteryl esters to total lipids ratio in small VLDL	rs310631	35213538
HELZ2	Cholesterol to total lipids ratio in small VLDL	rs310631	35213538
HELZ2	Triglycerides to total lipids ratio in very large VLDL	rs310631	35213538
HELZ2	Red cell distribution width	rs3810483	30595370
HELZ2	Triglycerides to total lipids ratio in small VLDL	rs310631	35213538
ITPKA	Eosinophil counts	rs1655558	32888493
ITPKA	Asthma	rs1655558	32296059
ITPKA	Eosinophil counts	rs1655558	32888493
ITPKA	Asthma	rs1655558	31361310
ITPKA	Eosinophil percentage of white cells	rs1655558	32888494
ITPKA	Eosinophil counts	rs1655558	32888494
ITPKA	Lymphocyte percentage of white cells	rs1655557	27863252
ITPKA	Asthma (childhood onset)	rs1655558	30929738
ITPKA	Asthma	rs1655558	30929738
ITPKA	Asthma onset (childhood vs adult)	rs1655558	30929738
ITPKA	Cystatin C levels	rs28578550	33462484
ITPKA	Respiratory diseases	rs1655558	30595370
ITPKA	Eosinophil counts	rs1655558	34594039
ITPKA	QT interval	rs1655557	36050321
KCNQ2	Complement factor H-related protein 3 levels	rs78606172	34260948
KCNQ2	Complement factor H-like 1 protein levels	rs78606172	34260948
KCNQ2	COVID-19 (hospitalized covid vs population)	rs149329391	33888907
KCNQ2	COVID-19 (covid respiratory support vs population)	rs149329391	33888907
KCNQ2	Tuberculosis	rs12479598	28928442
KCNQ2	Perceived intensity of neohesperidin dihydrochalcone	rs62208042	31005972
LCMT2	Hemoglobin levels	rs3742970	32327693
LCMT2	Adolescent idiopathic scoliosis	rs514438	30019117
LCOR	Multiple myeloma (IgH translocation)	rs17112190	23502783
LCOR	Waist circumference	rs12242141	28552196
LCOR	Heel bone mineral density	rs10399993	30595370
LCOR	Simvastatin-induced myopathy	rs184787123	31220337
LCOR	Height	rs7090690	30595370
LCOR	Peak height velocity	rs113497890	34047840
LCOR	Waist circumference	rs12242141	28552196
LCOR	Weight	rs11188980	34594039
LCOR	Vaginal microbiome MetaCyc pathway (PWY-1622|formaldehyde assimilation I (serine pathway))	rs186552055	34282934
LCOR	Vaginal microbiome MetaCyc pathway (PWY-7159|chlorophyllide a biosynthesis III (aerobic, light independent))	rs186552055	34282934
LCOR	Weight	rs11188980	34594039
LCOR	Vaginal microbiome MetaCyc pathway (PWY-5741|ethylmalonyl-CoA pathway)	rs186552055	34282934
LCOR	Height	rs12258355	36224396
LCOR	Height	rs11188959	36224396
LCOR	Height	rs11188980	36224396
LCOR	Height	rs7080839	36224396
LCOR	Height	rs7082838	36224396
LIME1	C-reactive protein levels	rs1056441	31900758
LIME1	C-reactive protein levels	rs1056441	35459240
LIME1	Blood protein levels	rs1056441	30072576
LIME1	C-reactive protein levels (MTAG)	rs1056441	36376304
LIME1	HDL cholesterol levels	rs4809221	34594039
LMF1	Triglyceride levels	rs12600110	32203549
LMF1	Triglyceride levels	rs143076454	32203549
LMF1	Glioma	rs3751667	29743610
LMF1	Non-glioblastoma glioma	rs3751667	29743610
LMF1	Type 2 diabetes	rs12918782	32541925
LMF1	Heel bone mineral density	rs7404696	30595370
LMF1	Triglyceride levels	rs12600110	32154731
LMF1	General cognitive ability	rs3751667	29844566
LMF1	Educational attainment (years of education)	rs34316274	30038396
LMF1	Electrocardiogram morphology (amplitude at temporal datapoints)	rs6600238	32916098
LMF1	Electrocardiogram morphology (amplitude at temporal datapoints)	rs6600238	32916098
LMF1	Electrocardiogram morphology (amplitude at temporal datapoints)	rs6600238	32916098
LMF1	Electrocardiogram morphology (amplitude at temporal datapoints)	rs6600238	32916098
LMF1	Electrocardiogram morphology (amplitude at temporal datapoints)	rs6600238	32916098
LMF1	Electrocardiogram morphology (amplitude at temporal datapoints)	rs6600238	32916098
LMF1	Electrocardiogram morphology (amplitude at temporal datapoints)	rs6600238	32916098
LMF1	Electrocardiogram morphology (amplitude at temporal datapoints)	rs6600238	32916098
LMF1	Electrocardiogram morphology (amplitude at temporal datapoints)	rs6600238	32916098
LMF1	Electrocardiogram morphology (amplitude at temporal datapoints)	rs6600238	32916098
LMF1	Appendicular lean mass	rs73483874	33097823
LMF1	Height	rs143076454	30595370
LMF1	Educational attainment (MTAG)	rs3751667	30038396
LMF1	Non-glioblastoma glioma	rs3751667	28346443
LMF1	Glioma	rs3751667	28346443
LMF1	Glioblastoma	rs3751667	28346443
LMF1	Type 2 diabetes	rs4984980	32541925
LMF1	Rapid automised naming of digits	rs56274719	30741946
LMF1	Rapid automised naming of letters	rs56274719	30741946
LMF1	Phospholipids to total lipids ratio in IDL	rs146615088	35213538
LMF1	Triglyceride levels in IDL	rs72769438	35213538
LMF1	Cholesterol to total lipids ratio in IDL	rs7206374	35213538
LMF1	Cholesteryl esters to total lipids ratio in IDL	rs7206374	35213538
LMF1	Self-reported math ability	rs7199601	30038396
LMF1	Phospholipids to total lipids ratio in large LDL	rs72769435	35213538
LMF1	Triglyceride levels in large LDL	rs72769435	35213538
LMF1	High density lipoprotein cholesterol levels	rs7404696	34887591
LMF1	High density lipoprotein cholesterol levels	rs7404696	34887591
LMF1	Cognitive performance (MTAG)	rs34316274	30038396
LMF1	Insulin-like growth factor 1 levels	rs143076454	33462484
LMF1	Highest math class taken (MTAG)	rs3751667	30038396
LMF1	Self-reported math ability (MTAG)	rs3751667	30038396
LMF1	Triglyceride levels in non-type 2 diabetes	rs12924608	36269708
LMF1	Triglyceride levels	rs12600110	34887591
LMF1	Triglyceride levels in very large HDL	rs72769438	35213538
LMF1	Highest math class taken	rs7199601	30038396
LMF1	Body surface area	rs9328931	36502284
LMF1	Heart failure (multivariate analysis)	rs12598405	36376295
LMF1	Triglyceride levels	rs12600110	34887591
LMF1	Triglyceride levels in very small VLDL	rs72769438	35213538
LMF1	Triglycerides	rs742036	34594039
LMF1	Educational attainment	rs3751667	35361970
LMF1	Height	rs12448994	36224396
LMF1	Ulcerative colitis	rs28374715	28067908
LTK	Itch intensity from mosquito bite adjusted by bite size	rs35233496	28199695
LTK	Parkinson's disease	rs316619	28892059
LTK	High density lipoprotein cholesterol levels	rs3837681	31928498
LTK	Type 2 diabetes	rs2289739	32541925
LTK	Lymphocyte percentage of white cells	rs316617	32888494
LTK	Type 2 diabetes	rs2289739	32541925
LTK	Spelling	rs4924549	35998220
MGA	Body mass index	rs2577947	30239722
MGA	Lung function (FEV1/FVC)	rs56383987	30804560
MGA	Sex hormone-binding globulin levels adjusted for BMI	rs2009310	32042192
MGA	Sex hormone-binding globulin levels	rs2009310	32042192
MGA	Mean spheric corpuscular volume	rs61736074	32888494
MGA	Height	rs16971976	30595370
MGA	Lung function (FEV1/FVC)	rs72724130	28166213
MGA	Sex hormone-binding globulin levels	rs2009310	35192695
MGA	Progression free survival in serous epithelial ovarian cancer	rs202172222	34162658
MGA	Sex hormone-binding globulin levels in postmenopausal women	rs2009310	35192695
MGA	Sex hormone-binding globulin levels	rs2009310	35192695
MGA	Lysophosphatidylcholines (22:6) levels	rs17677757	35393526
MGA	Waist-to-hip ratio adjusted for BMI (additive genetic model)	rs17677991	30778226
MGA	Waist-to-hip ratio adjusted for BMI (additive genetic model)	rs17677991	30778226
MGA	Waist-to-hip ratio adjusted for BMI (additive genetic model)	rs17677991	30778226
MGA	Waist-to-hip ratio adjusted for BMI (additive genetic model)	rs17677991	30778226
MGA	Waist-to-hip ratio adjusted for BMI (additive genetic model)	rs17677991	30778226
MGA	Waist-to-hip ratio adjusted for BMI (additive genetic model)	rs17677991	30778226
MGA	Feeling nervous	rs117618307	29500382
MGA	Weight	rs4244585	34594039
MGA	Vaginal microbiome MetaCyc pathway (PWY-7007|methyl ketone biosynthesis)	rs8024907	34282934
MGA	Diastolic blood pressure	rs112896623	35762941
MGA	Diastolic blood pressure	rs11405385	34594039
MGA	Age at menopause	rs4924570	30595370
MGA	Tyrosine-protein kinase receptor TYRO3 levels	rs181337989	36349687
MGA	Hemoglobin A1c levels	rs28526689	34594039
MGA	Body mass index (MTAG)	rs2695164	36376304
MGA	Body mass index	rs2178004	36581621
MGA	Waist circumference adjusted for body mass index	rs7164533	34021172
MGA	Height	rs16971976	36224396
MMS19	Waist circumference adjusted for body mass index	rs7073097	34021172
NCAPD3	Cognitive test performance	rs1031381	17903297
NCAPD3	Cortical surface area	rs7108464	34560273
NCAPD3	Protein quantitative trait loci (liver)	rs7927108	32778093
NCAPD3	Pancreatic cancer	rs61909689	34290314
NCAPD3	Vertex-wise sulcal depth	rs73731	34910505
NCAPD3	Vertex-wise cortical surface area	rs10791348	34910505
NCAPD3	Protein quantitative trait loci (liver)	rs7927108	32778093
NCAPD3	Educational attainment	rs11607466	35361970
NCAPD3	Height	rs73731	36224396
NTSR1	C-reactive protein levels	rs3746778	31900758
NTSR1	Cellular nuclear factor (erythroid-derived 2)-like 2 levels	rs2427407	30767168
NTSR1	Low density lipoprotein cholesterol levels	rs3746778	32493714
NTSR1	Low density lipoprotein cholesterol levels	rs3746778	34887591
NTSR1	Non-HDL cholesterol levels	rs3746778	34887591
NTSR1	Non-HDL cholesterol levels	rs3746778	34887591
NTSR1	C-reactive protein levels (MTAG)	rs3746778	36376304
NTSR1	Total cholesterol levels	rs3746778	34887591
NTSR1	Low density lipoprotein cholesterol levels	rs3746778	34887591
OGFR	Height	rs35628589	30595370
OGFR	Estimated glomerular filtration rate	rs11543349	29124443
OGFR	Creatinine levels	rs11543349	29124443
OGFR	Waist circumference adjusted for body mass index	rs35628589	34021172
OGFR	Height	rs35628589	34594039
OGFR	A body shape index	rs35628589	34021172
OGFR	Height	rs2277771	36224396
OPALIN	BMI at 3 years old	rs72829508	31575865
OPALIN	Cleft palate	rs11597348	30452639
OPCML	Visceral adipose tissue/subcutaneous adipose tissue ratio	rs1567127	22589738
OPCML	Docetaxel-induced peripheral neuropathy in metastatic castrate-resistant prostate cancer	rs1027796	27143689
OPCML	Coffee consumption (cups per day)	rs4245116	25288136
OPCML	Amyotrophic lateral sclerosis (sporadic)	rs7117082	24529757
OPCML	Metabolite levels	rs11223339	23823483
OPCML	Metabolite levels	rs1784176	23823483
OPCML	Waist-hip ratio	rs10894604	23966867
OPCML	Metabolite levels	rs1784176	23823483
OPCML	Smooth-surface caries	rs2078454	23470693
OPCML	Body mass index	rs4936175	30595370
OPCML	Body mass index	rs10894670	30595370
OPCML	Body mass index	rs2105808	30239722
OPCML	Smoking status (ever vs never smokers)	rs7124348	30643258
OPCML	Age-related cognitive decline (attention/processing speed) (slope of z-scores)	rs11606197	30954325
OPCML	Hallux valgus	rs117974989	32131869
OPCML	Takayasu arteritis	rs12419742	25604533
OPCML	Middle childhood and early adolescence aggressive behavior	rs9787796	26087016
OPCML	Schizophrenia	rs2917569	26198764
OPCML	Aspartate aminotransferase levels in low alcohol consumption	rs546833	30589442
OPCML	Stress sensitivity (neuroticism score x major depressive disorder status interaction)	rs2221540	30571770
OPCML	Stress sensitivity (neuroticism score x major depressive disorder status interaction)	rs4575282	30571770
OPCML	Stress sensitivity (neuroticism score x major depressive disorder status interaction)	rs2221540	30571770
OPCML	Suicidal or self-harm ideation	rs4076157	31926482
OPCML	Response to antidepressants (non-treatment-resistant vs treatment-resistant depression)	rs1941221	33106475
OPCML	Major depressive disorder	rs11223270	31969693
OPCML	TestASV_16 (Bacteroides) abundance	rs7107420	33462482
OPCML	OTU97_86 (Phascolarctobacterium) prevalence	rs4245116	33462482
OPCML	Schizophrenia	rs2917568	31740837
OPCML	Gut microbiota (bacterial taxa, hurdle binary method)	rs12282583	32572223
OPCML	Crohn's disease (indolent vs progressive)	rs11223177	30801121
OPCML	G_Ruminococcaceae abundance	rs4641492	33462482
OPCML	OTU99_211 (Bacteroides) prevalence	rs2725427	33462482
OPCML	Adolescent idiopathic scoliosis	rs2602813	30019117
OPCML	Gut microbiota relative abundance (Sutterella)	rs12788589	33208821
OPCML	Spherical equivalent	rs487270	32352494
OPCML	Diverticular disease	rs55983503	30177863
OPCML	Adult body size	rs11223204	32376654
OPCML	Smoking initiation (ever regular vs never regular) (MTAG)	rs10750524	30643251
OPCML	Body mass index	rs7350477	31669095
OPCML	Body mass index	rs11223444	31669095
OPCML	Adiponectin levels x Mediterranean diet adherence interaction	rs2917570	33562295
OPCML	Cardio-cerebrovascular disease in hypertension	rs75887718	33632238
OPCML	Educational attainment (years of education)	rs563954	30038396
OPCML	Educational attainment (years of education)	rs9633970	30038396
OPCML	Educational attainment (years of education)	rs67661275	30038396
OPCML	Protein quantitative trait loci (liver)	rs117065854	32778093
OPCML	Educational attainment (MTAG)	rs563954	30038396
OPCML	Educational attainment (MTAG)	rs7938407	30038396
OPCML	Parkinson's disease motor subtype (tremor to postural instability/gait difficulty score ratio)	rs2336592	33987465
OPCML	Heart rate variability traits (SDNN)	rs149496015	28610988
OPCML	Blood pressure (smoking interaction)	rs7104871	25189868
OPCML	Alcohol dependence	rs1793257	23942779
OPCML	Gastric cancer	rs4578395	26129866
OPCML	Venous thromboembolism adjusted for sickle cell variant rs77121243-T	rs80068859	28203683
OPCML	Facial morphology (factor 19)	rs11601484	28441456
OPCML	Rubella	rs79916885	28928442
OPCML	Educational attainment	rs644475	34855049
OPCML	Anorexia nervosa	rs10791286	29155802
OPCML	Revision surgery due to aseptic loosening after total hip arthroplasty	rs6421616	34982741
OPCML	Serum manganese levels	rs2155533	35501403
OPCML	Ergothioneine levels in elite athletes	rs7935421	31882771
OPCML	Anxiety severity x playing computer games interaction	rs117402698	34877740
OPCML	Vesicoureteral reflux	rs73031356	33597122
OPCML	Hand grip strength	rs11223444	29691431
OPCML	Coffee consumption	rs3016390	31046077
OPCML	Vaginal microbiome MetaCyc pathway (FUC-RHAMCAT-PWY|superpathway of fucose and rhamnose degradation)	rs10894669	34282934
OPCML	Self-reported math ability	rs34814382	30038396
OPCML	Weight	rs11223444	34594039
OPCML	Vaginal microbiome MetaCyc pathway (RHAMCAT-PWY|L-rhamnose degradation I)	rs10894669	34282934
OPCML	Schizophrenia	rs2512707	35396580
OPCML	Cognitive performance (MTAG)	rs563954	30038396
OPCML	Smoking initiation	rs10750524	36477530
OPCML	Colorectal cancer x menopausal hormone therapy interaction (2df test)	rs2155373	35512400
OPCML	Highest math class taken (MTAG)	rs7938407	30038396
OPCML	Body mass index	rs2007518	36581621
OPCML	Body mass index	rs7107209	36581621
OPCML	Body mass index	rs10894670	36581621
OPCML	Body mass index	rs4554901	36581621
OPCML	Self-reported math ability (MTAG)	rs34814382	30038396
OPCML	Schizophrenia	rs3016384	35396580
OPCML	Highest math class taken	rs7938407	30038396
OPCML	Body mass index (MTAG)	rs4936175	36376304
OPCML	Body mass index (MTAG)	rs7107209	36376304
OPCML	Body mass index (MTAG)	rs10894670	36376304
OPCML	Body mass index (MTAG)	rs4554901	36376304
OPCML	Educational attainment	rs1620329	35361970
OPCML	Educational attainment	rs7924465	35361970
OPCML	Educational attainment	rs10894605	35361970
OPCML	Educational attainment	rs1506876	35361970
OPCML	Educational attainment	rs1941213	35361970
OPRL1	LDL peak particle diameter (total fat intake interaction)	rs2229205	26112879
OPRL1	Mean corpuscular volume	rs8126001	27863252
OPRL1	Metabolic syndrome	rs8121509	31589552
OPRL1	Triglyceride levels	rs8126001	32203549
OPRL1	HDL cholesterol levels	rs8126001	32203549
OPRL1	Triglyceride levels	rs8126001	32154731
OPRL1	C-reactive protein levels	rs8126001	31900758
OPRL1	General cognitive ability	rs12106028	29844566
OPRL1	Waist-to-hip ratio adjusted for BMI	rs8126001	31669095
OPRL1	Mean corpuscular volume	rs8126001	32888493
OPRL1	Medication use (HMG CoA reductase inhibitors)	rs8126001	31015401
OPRL1	Mean reticulocyte volume	rs8126001	32888494
OPRL1	Mean spheric corpuscular volume	rs8126001	32888494
OPRL1	Waist-hip ratio	rs8126001	30595370
OPRL1	Pulse pressure	rs8126001	28135244
OPRL1	Testosterone levels	rs8126001	35192695
OPRL1	Familial combined hyperlipidemia defined by Consensus criteria	rs8126001	34906840
OPRL1	Familial combined hyperlipidemia defined by Mexico criteria	rs8126001	34906840
OPRL1	Familial combined hyperlipidemia defined by Dutch criteria	rs8126001	34906840
OPRL1	Testosterone levels	rs8126001	35192695
OPRL1	Total testosterone levels	rs8126001	32042192
OPRL1	Mean corpuscular hemoglobin	rs8126001	32888494
OPRL1	Lymphocyte count	rs78388920	32888494
OPRL1	Total testosterone levels	rs8126001	32042192
OPRL1	Waist circumference adjusted for body mass index	rs8126001	31669095
OPRL1	Mean corpuscular volume	rs8126001	32888494
OPRL1	Mean corpuscular volume	rs8126001	32888493
OPRL1	Cholesterol to total lipids ratio in large HDL	rs8126001	35213538
OPRL1	Triglycerides to total lipids ratio in large HDL	rs8126001	35213538
OPRL1	Triglyceride levels	rs8126001	35168826
OPRL1	A body shape index	rs8126001	34021172
OPRL1	Free cholesterol to total lipids ratio in large LDL	rs8126001	35213538
OPRL1	Non-HDL cholesterol levels	rs8121509	34887591
OPRL1	Diastolic blood pressure	rs8126001	35168826
OPRL1	Hemoglobin A1c levels	rs8126001	35168826
OPRL1	Systolic blood pressure	rs8126001	35168826
OPRL1	Low density lipoprotein cholesterol levels	rs8126001	35168826
OPRL1	High density lipoprotein cholesterol levels	rs8126001	35168826
OPRL1	Waist-to-hip ratio adjusted for BMI	rs8126001	35168826
OPRL1	Phospholipids to total lipids ratio in large HDL	rs8126001	35213538
OPRL1	Cholesteryl esters to total lipids ratio in large HDL	rs8126001	35213538
OPRL1	High density lipoprotein cholesterol levels	rs8126001	34887591
OPRL1	High density lipoprotein cholesterol levels	rs8126001	34887591
OPRL1	Triglyceride levels in small HDL	rs8126001	35213538
OPRL1	Medication use for hyperlipidemia (number of purchases)	rs8121509	36653479
OPRL1	Triglyceride levels (MTAG)	rs8126001	36376304
OPRL1	Body mass index (MTAG)	rs6090041	36376304
OPRL1	Cardiovascular disease	rs8126001	30595370
OPRL1	Highest math class taken (MTAG)	rs6122051	30038396
OPRL1	Lung function (FVC)	rs7271530	30595370
OPRL1	Triglyceride levels in non-type 2 diabetes	rs8126001	36269708
OPRL1	Triglycerides to total lipids ratio in very large HDL	rs8126001	35213538
OPRL1	Triglyceride levels	rs8126001	34887591
OPRL1	Triglyceride levels in small VLDL	rs8126001	35213538
OPRL1	Total cholesterol levels	rs8126001	34887591
OPRL1	Estimated glomerular filtration rate (creatinine)	rs8126001	34272381
OPRL1	Testosterone levels	rs8126001	33462484
OPRL1	Low density lipoprotein cholesterol levels	rs8121509	34887591
OPRL1	C-reactive protein levels (MTAG)	rs8126001	36376304
OPRL1	Triglyceride levels	rs8126001	34887591
OPRL1	Medication use (antithrombotic agents)	rs8126001	34594039
OPRL1	Medication use (HMG CoA reductase inhibitors)	rs8126001	34594039
OPRL1	Systolic blood pressure	rs8126001	30595370
OPRL1	Triglycerides	rs8126001	34594039
OPRL1	Waist-hip index	rs8126001	34021172
OPRL1	Waist-to-hip ratio adjusted for BMI	rs8126001	34021172
OPRL1	Waist circumference adjusted for body mass index	rs8126001	34021172
OR3A2	Cocaine dependence	rs2005290	23958962
OR3A2	Cocaine dependence	rs2005290	23958962
OR3A2	Resistance to COVID-19 infection (Exposed negative vs positive)	rs804238	36662838
OR3A2	Resistance to COVID-19 infection (Exposed negative vs positive)	rs190162	36662838
PAK6	Schizophrenia	rs56205728	26198764
PAK6	Schizophrenia	rs56282503	31268507
PAK6	Schizophrenia	rs56282503	29483656
PAK6	Schizophrenia	rs56205728	25056061
PAK6	Schizophrenia	rs56282503	35396580
PAK6	Height	rs7183540	36224396
PAK6	Educational attainment	rs7161997	35361970
PFAS	Hemoglobin concentration	rs4791641	27863252
PFAS	LDL cholesterol	rs4791641	26780889
PFAS	Hemoglobin levels	rs4791641	32327693
PFAS	Hematocrit	rs9891699	32888494
PFAS	Immature fraction of reticulocytes	rs7221547	32888494
PFAS	Mean spheric corpuscular volume	rs9891699	32888494
PFAS	Glycated hemoglobin levels	rs6503094	34059833
PFAS	Initial pursuit acceleration	rs56309584	29064472
PFAS	Red blood cell count	rs4791641	27863252
PFAS	Hematocrit	rs4791641	27863252
PFAS	Mean corpuscular hemoglobin concentration	rs10468482	27863252
PFAS	LDL cholesterol levels	rs4791641	28334899
PFAS	Treprostinil dose in pulmonary arterial hypertension	rs11078738	35383711
PFAS	Treprostinil dose in pulmonary arterial hypertension	rs12951103	35383711
PFAS	Red blood cell count	rs4791641	32888494
PFAS	Autism spectrum disorder	rs62637606	35215271
PFAS	Mean corpuscular hemoglobin concentration	rs9891699	32888494
PFAS	Mean corpuscular hemoglobin concentration	rs6503094	32888493
PFAS	Mean corpuscular hemoglobin concentration	rs6503094	32888493
PFAS	Self-reported math ability	rs78296773	30038396
PFAS	Red blood cell count	rs9891699	30595370
PFAS	Hematocrit	rs4791641	34594039
PFAS	Mean corpuscular hemoglobin concentration	rs9891699	34594039
PFAS	Smoking initiation	rs11658322	36477530
PFAS	Hemoglobin A1c levels	rs7206953	36333282
PFAS	Self-reported math ability (MTAG)	rs78296773	30038396
PFAS	Eosinophil Counts	rs74480102	32888493
PFAS	Body Mass Index	rs12600861	34021172
PI4K2A	Attention deficit hyperactivity disorder	rs28612433	30563984
PI4K2A	Protein quantitative trait loci (liver)	rs16876969	32778093
PI4K2A	Tonsillectomy	rs55704346	28928442
PI4K2A	Helicobacter abundance in stool	rs191451927	35115689
PI4K2A	General cognitive ability	rs75240453	29844566
PIK3AP1	IgG glycosylation	rs7895244	23382691
PIK3AP1	Orthostatic hypotension	rs7098785	24124408
PIK3AP1	Monocyte percentage of white cells	rs12573330	27863252
PIK3AP1	Aspartate aminotransferase levels	rs45587331	33547301
PIK3AP1	Lymphocyte count	rs41317270	32888493
PIK3AP1	Lymphocyte count	rs41317270	32888493
PIK3AP1	Alanine aminotransferase levels	rs61856806	33547301
PIK3AP1	Monocyte percentage of white cells	rs12784975	32888494
PIK3AP1	Monocyte percentage of white cells	rs59343228	32888494
PIK3AP1	Monocyte count	rs7070359	32888494
PIK3AP1	Metastasis in stage I-III microsatellite instability low/stable colorectal cancer (time to event)	rs1023741	30738427
PIK3AP1	Lymphocyte-to-monocyte ratio	rs12784975	34469753
PIK3AP1	Alanine aminotransferase levels	rs57710486	33462484
PIK3AP1	Platelet-to-lymphocyte ratio	rs12784975	34469753
PIK3AP1	Lymphocyte-to-monocyte ratio	rs12784975	34469753
PIK3AP1	Liver enzyme levels (alanine transaminase)	rs61856806	33972514
PIK3AP1	Alanine aminotransferase levels	rs45587331	34594039
PIK3AP1	Lymphocyte count	rs41317270	32888494
PIK3AP1	Lymphocyte percentage of white cells	rs12784975	32888494
PIK3AP1	Alanine transaminase levels	rs45587331	29403010
PIK3AP1	Alanine aminotransferase levels	rs45587331	33339817
PIK3AP1	Aspartate aminotransferase levels	rs45587331	34594039
PIK3AP1	Alanine aminotransferase levels	rs45587331	34594039
PIK3AP1	Gamma glutamyl transferase levels	rs57710486	33462484
PIK3AP1	Gamma glutamyl transpeptidase	rs45587331	34594039
PIK3AP1	Alanine aminotransferase levels	rs45587331	36333282
PIK3AP1	Educational attainment	rs75756477	35361970
PLA2G4D	Triglyceride levels	rs139661283	34887591
PLA2G4D	Triglyceride levels	rs139661283	34887591
POFUT2	Coronary artery calcified atherosclerotic plaque (90 or 130 HU threshold) in type 2 diabetes	rs4819052	29221444
POFUT2	Suicide attempt severity in mood disorders	rs74961332	33783297
POFUT2	Body Mass Index	rs394608	31669095
PRDM10	Pre-treatment viral load in HIV-1 infection	rs7130078	31219150
PRDM10	DNA methylation variation (age effect)	rs145658364	30348214
PRDM10	Protein quantitative trait loci (liver)	rs1783920	32778093
PRDM10	Carotid intima media thickness in rheumatoid arthritis	rs111703287	30251476
PRPF6	Body mass index	rs758794928	28552196
PRPF6	Height	rs817355	36224396
RALBP1	Total cholesterol levels	rs328996	29507422
RALBP1	Low density lipoprotein cholesterol levels	rs328996	29507422
RALBP1	LDL cholesterol	rs329007	30275531
RALBP1	Gut microbiota relative abundance (bacterial taxa)	rs62087474	31519223
RHOV	Total cholesterol levels	rs7175905	35213538
RPAP1	Waist circumference adjusted for body mass index	rs1473781	31669095
RPAP1	Lipid traits (pleiotropy) (HIPO component 1)	rs721772	30289880
RPAP1	Lung function (FEV1/FVC)	rs1200345	30175238
RPAP1	Type 2 diabetes	rs1473781	35551307
RPAP1	Cystatin C levels	rs2297377	33462484
RPAP1	Type 2 diabetes	rs1473781	35551307
RPAP1	Tyrosine-protein kinase receptor TYRO3 levels	rs7163686	36168886
RPAP1	A body shape index	rs1473781	34021172
RPAP1	Waist-hip index	rs1473781	34021172
RPAP1	Waist-to-hip ratio adjusted for BMI	rs1473781	34021172
RPAP1	Waist circumference adjusted for body mass index	rs1473781	34021172
RRP12	Granulocyte percentage of myeloid white cells	rs7903847	27863252
RRP12	Monocyte percentage of white cells	rs61863818	27863252
RRP12	Monocyte percentage of white cells	rs10882925	32888494
RRP12	Monocyte count	rs11189167	32888494
RRP12	Monocyte count	rs11189181	27863252
RRP12	Monocyte count	rs10786343	34594039
RRP12	Educational attainment	rs7905026	35361970
RRP12	Height	rs2275580	36224396
RTEL1	Glioma (high-grade)	rs6010620	19578366
RTEL1	Glioma (high-grade)	rs4809324	19578366
RTEL1	Ulcerative colitis	rs2297441	21297633
RTEL1	Dental caries	rs6011002	23259602
RTEL1	Glioma	rs6010620	19578367
RTEL1	Glioma	rs6010620	22886559
RTEL1	Atopic dermatitis	rs6010620	26482879
RTEL1	Glioma	rs6010620	21531791
RTEL1	Allergic disease (asthma, hay fever or eczema)	rs3208007	29785011
RTEL1	Asthma or allergic disease (pleiotropy)	rs3208007	29785011
RTEL1	Brain region volumes	rs7361098	31676860
RTEL1	Glioblastoma	rs6062302	26424050
RTEL1	Glioma	rs2236507	26424050
RTEL1	Leukocyte telomere length	rs34978822	32109421
RTEL1	Glioma	rs2297440	29743610
RTEL1	Glioma	rs2297440	29743610
RTEL1	Idiopathic pulmonary fibrosis	rs41308092	31710517
RTEL1	Glioblastoma	rs2297440	29743610
RTEL1	Glioblastoma	rs2297440	29743610
RTEL1	Non-glioblastoma glioma	rs2297440	29743610
RTEL1	Asthma	rs6011033	32296059
RTEL1	Asthma	rs6011033	32296059
RTEL1	Allergic disease (asthma, hay fever or eczema)	rs6011033	31361310
RTEL1	Asthma	rs6011033	31361310
RTEL1	Adult diffuse glioma (IDH wildtype)	rs2297433	32386320
RTEL1	Adult diffuse glioma (TERT mutation only)	rs2297433	32386320
RTEL1	Cancer (pleiotropy)	rs34978822	32887889
RTEL1	Colorectal cancer	rs3787089	31089142
RTEL1	Telomere length	rs79981941	35530816
RTEL1	Telomere length	rs35640778	35530816
RTEL1	Telomere length	rs181080831	35530816
RTEL1	Telomere length	rs34978822	35530816
RTEL1	Telomere length	rs6010620	35530816
RTEL1	Glioblastoma (age-stratified)	rs2297440	30152087
RTEL1	Glioblastoma (age-stratified)	rs2297440	30152087
RTEL1	Glioblastoma (age-stratified)	rs2297440	30152087
RTEL1	Mean spheric corpuscular volume	rs35640778	32888494
RTEL1	Atopic dermatitis	rs3208007	34116867
RTEL1	Plateletcrit	rs34978822	32888494
RTEL1	Allergic disease (asthma, hay fever or eczema)	rs6011033	29083406
RTEL1	Non-glioblastoma glioma	rs2297440	28346443
RTEL1	Glioma	rs2297440	28346443
RTEL1	Glioblastoma	rs2297440	28346443
RTEL1	Glioma (high-grade)	rs6010620	24908248
RTEL1	Telomere length	rs2297439	29151059
RTEL1	Atopic dermatitis	rs6010620	34594039
RTEL1	Atopic dermatitis	rs6010620	34594039
RTEL1	Asthma	rs2738783	30929738
RTEL1	Mean corpuscular volume	rs35640778	32888494
RTEL1	Colorectal cancer or advanced adenoma	rs2738783	30510241
RTEL1	Glioma	rs6010620	30714141
RTEL1	Mean corpuscular hemoglobin	rs35640778	30595370
RTEL1	Cutaneous melanoma (MTAG)	rs35640778	34813871
RTEL1	Idiopathic pulmonary fibrosis	rs41308092	35688625
RTEL1	Vaginal microbiome MetaCyc pathway (RHAMCAT-PWY|L-rhamnose degradation I)	rs6122140	34282934
RTEL1	Respiratory diseases	rs6011033	30595370
RTEL1	Hematocrit	rs3838004	34594039
RTEL1	Colorectal cancer	rs2738783	36539618
RTEL1	Mean corpuscular volume	rs35640778	34594039
RTEL1	Systolic blood pressure	rs6062302	30595370
RTN1	Schizophrenia	rs12431410	26198764
RTN1	Schizophrenia	rs4243617	31740837
RTN1	Bipolar disorder or major depressive disorder	rs1956351	31926635
RTN1	Anorexia nervosa, ADHD, ASD, bipolar disorder, major depression, obsessive-compulsive disorder, schizophrenia, or Tourette syndrome	rs12894153	31835028
RTN1	High myopia	rs117332812	33830181
RTN1	Height	rs1950781	30595370
RTN1	Height	rs150380031	30595370
RTN1	Sleep duration	rs61985058	30846698
RTN1	Schizophrenia	rs12431410	30285260
RTN1	Schizophrenia	rs12431410	30285260
RTN1	Schizophrenia	rs12431410	28991256
RTN1	Broad depression or schizophrenia	rs2182139	30626913
RTN1	Putamen volume	rs2349697	31530798
RTN1	Depression	rs1956373	30718901
RTN1	Schizophrenia	rs1957988	35396580
RTN1	Insomnia	rs12889997	35835914
RTN1	Depression	rs1956373	34924174
SAMD10	Tonsillectomy	rs41278232	27182965
SAMD10	Tonsillectomy	rs41278232	28928442
SIX4	Height	rs11158303	31562340
SIX4	Vaginal microbiome relative abundance (s_Lactobacillus reuteri)	rs77115877	34282934
SIX6	Refractive error	rs1254319	23396134
SIX6	Height	rs2093210	20881960
SIX6	Height	rs2093210	25429064
SIX6	Menarche (age at onset)	rs1254337	25231870
SIX6	Spherical equivalent (joint analysis main effects and education interaction)	rs2753462	27020472
SIX6	Spherical equivalent (joint analysis main effects and education interaction)	rs2753462	27020472
SIX6	Urinary sodium excretion	rs4442732	31409800
SIX6	Optic cup area	rs10483727	25631615
SIX6	Optic cup area	rs10483727	25631615
SIX6	Optic disc area	rs10483727	25631615
SIX6	Optic cup area	rs6573308	31798171
SIX6	Optic disc area	rs12147818	31798171
SIX6	Vertical cup-disc ratio	rs4901977	31798171
SIX6	Glaucoma (primary open-angle)	rs33912345	33627673
SIX6	Glaucoma (primary open-angle)	rs33912345	33627673
SIX6	Glaucoma (primary open-angle)	rs33912345	33627673
SIX6	Medication use (antiglaucoma preparations and miotics)	rs33912345	31015401
SIX6	Glaucoma (primary open-angle)	rs6573307	29452408
SIX6	Glaucoma (primary open-angle)	rs10483727	25173105
SIX6	Optic disc area	rs34935520	28073927
SIX6	Optic cup area	rs4436712	28073927
SIX6	Optic cup area	rs4436712	28073927
SIX6	Vertical cup-disc ratio	rs8015152	28073927
SIX6	Vertical cup-disc ratio	rs8015152	28073927
SLC17A9	TestASV_19 (Prevotella) abundance	rs6062384	33462482
SLC19A1	Lung function (FEV1/FVC)	rs3788191	30595370
SLC23A2	Mean corpuscular volume	rs1279683	32888493
SLC23A2	Height	rs1279683	30595370
SLC23A2	Red cell distribution width	rs1279683	32888493
SLC23A2	Red cell distribution width	rs113708270	32888493
SLC23A2	Mean corpuscular hemoglobin	rs1279683	32888494
SLC23A2	Mean corpuscular hemoglobin	rs1279683	32888493
SLC23A2	Mean corpuscular volume	rs6053030	32888494
SLC23A2	Height	rs1279683	28552196
SLC23A2	Mean corpuscular hemoglobin	rs1279683	32888493
SLC23A2	Mean corpuscular volume	rs1279683	32888493
SLC23A2	Mean corpuscular hemoglobin	rs1279683	30595370
SLC23A2	Red cell distribution width	rs2423082	32888494
SLC23A2	Drusen area within a central 5 mm circle (model 1)	rs8125299	35857289
SLC23A2	Healthy aging	rs190393511	35927272
SLC23A2	Severe COVID-19 infection	rs4815759	36662838
SLC23A2	Red cell distribution width	rs1279682	30595370
SLC23A2	Mean corpuscular volume	rs1279683	34594039
SLC23A2	Height	rs6052956	36224396
SLC23A2	Height	rs1279683	36224396
SLC23A2	TestASV_29 (Barnesiella) abundance	rs2295783	33462482
SLIT1	IgG glycosylation	rs7072055	23382691
SLIT1	Obesity-related traits	rs3824789	23251661
SLIT1	Bipolar disorder	rs35425515	28115744
SLIT1	Pallidum volume change rate x age interaction (2df)	rs12254160	35383335
SLIT1	Diastolic blood pressure (alcohol consumption interaction)	rs7902871	24376456
SLIT1	Mean arterial pressure (alcohol consumption interaction)	rs12773465	24376456
SLIT1	Pallidum volume change rate x age interaction (1df)	rs58611684	35383335
SLIT1	Vaginal microbiome MetaCyc pathway	rs370440245	34282934
SLIT1	Ulcerative colitis	rs528766038	34594039
SLIT1	Vaginal microbiome MetaCyc pathway (PWY-7159|chlorophyllide a biosynthesis III (aerobic, light independent))	rs149382797	34282934
SLIT1	Vaginal microbiome MetaCyc pathway (PWY-5384|sucrose degradation IV (sucrose phosphorylase))	rs117617867	34282934
SLIT1	Arecaidine levels	rs7896883	35995766
SLIT1	COVID-19	rs137934554	35224516
SLIT1	Height	rs12098593	36224396
SMOX	Height	rs1741344	20881960
SMOX	Reticulocyte fraction of red cells	rs1765003	27863252
SMOX	Reticulocyte fraction of red cells	rs13043612	27863252
SMOX	High light scatter reticulocyte count	rs6515865	27863252
SMOX	High light scatter reticulocyte count	rs1051904	27863252
SMOX	High light scatter reticulocyte percentage of red cells	rs6084646	27863252
SMOX	Reticulocyte count	rs13043612	27863252
SMOX	Reticulocyte count	rs1765003	27863252
SMOX	Male-pattern baldness	rs1741318	30573740
SMOX	Dementia and core Alzheimer's disease neuropathologic changes	rs1741309	25188341
SMOX	Response to placebo treatment in childhood asthma (FVC change)	rs1765013	31557306
SMOX	Hemoglobin concentration	rs78839561	32888493
SMOX	Hemoglobin	rs78839561	32888494
SMOX	High light scatter reticulocyte percentage of red cells	rs1630688	32888494
SMOX	High light scatter reticulocyte percentage of red cells	rs148311724	32888494
SMOX	High light scatter reticulocyte percentage of red cells	rs6084653	32888494
SMOX	High light scatter reticulocyte percentage of red cells	rs45610331	32888494
SMOX	High light scatter reticulocyte percentage of red cells	rs17220872	32888494
SMOX	Sex hormone-binding globulin levels	rs1741344	32042192
SMOX	Immature fraction of reticulocytes	rs6515865	32888494
SMOX	Immature fraction of reticulocytes	rs6084653	32888494
SMOX	Immature fraction of reticulocytes	rs1124983	32888494
SMOX	Immature fraction of reticulocytes	rs4815663	32888494
SMOX	Sex hormone-binding globulin levels adjusted for BMI	rs1741344	32042192
SMOX	Height	rs1741344	30595370
SMOX	Red cell distribution width	rs6084653	32888493
SMOX	Red cell distribution width	rs6084653	32888493
SMOX	Mean reticulocyte volume	rs6084653	32888494
SMOX	Diastolic blood pressure	rs1741344	33230300
SMOX	Systolic blood pressure	rs1741344	33230300
SMOX	Mean spheric corpuscular volume	rs6076628	32888494
SMOX	Cardiorespiratory fitness slope	rs1741294	34753499
SMOX	Appendicular lean mass	rs1741344	33097823
SMOX	Immature fraction of reticulocytes	rs13038292	27863252
SMOX	Immature fraction of reticulocytes	rs10211774	27863252
SMOX	Immature fraction of reticulocytes	rs1741314	27863252
SMOX	Sex hormone-binding globulin levels	rs1741344	35192695
SMOX	Sex hormone-binding globulin levels in postmenopausal women	rs1741344	35192695
SMOX	Sex hormone-binding globulin levels	rs1741344	35192695
SMOX	Sex hormone-binding globulin levels	rs1741288	32042192
SMOX	Mean corpuscular hemoglobin	rs6084653	32888494
SMOX	Sex hormone-binding globulin levels adjusted for BMI	rs1741288	32042192
SMOX	Mean corpuscular hemoglobin	rs6084653	32888493
SMOX	Mean corpuscular hemoglobin concentration	rs6084653	32888493
SMOX	High light scatter reticulocyte count	rs1630688	32888494
SMOX	High light scatter reticulocyte count	rs6084653	32888494
SMOX	High light scatter reticulocyte count	rs2013603	32888494
SMOX	High light scatter reticulocyte count	rs1337281	32888494
SMOX	Mean corpuscular hemoglobin concentration	rs6084653	32888494
SMOX	Mean corpuscular volume	rs6084653	32888494
SMOX	Mean corpuscular hemoglobin concentration	rs6084653	32888493
SMOX	Mean corpuscular hemoglobin	rs6084653	32888493
SMOX	Mean corpuscular hemoglobin	rs6084653	30595370
SMOX	Red cell distribution width	rs6084653	32888494
SMOX	Reticulocyte count	rs1765006	32888494
SMOX	Reticulocyte count	rs6084653	32888494
SMOX	Reticulocyte count	rs17220872	32888494
SMOX	Reticulocyte fraction of red cells	rs1628323	32888494
SMOX	Reticulocyte fraction of red cells	rs73893380	32888494
SMOX	Reticulocyte fraction of red cells	rs6084653	32888494
SMOX	Reticulocyte fraction of red cells	rs17220872	32888494
SMOX	Lymphocyte count	rs6076623	34594039
SMOX	Mean corpuscular hemoglobin	rs6084653	34594039
SMOX	White blood cell count	rs8118315	30595370
SMOX	Height	rs1741344	34594039
SMOX	Mean corpuscular hemoglobin concentration	rs1741315	34594039
SMOX	Red cell distribution width	rs6084653	30595370
SMOX	Height	rs1741344	35831902
SMOX	Height	rs1741344	36224396
SMOX	White blood cell count	rs6084653	34594039
SMOX	Height	rs1741344	36224396
SMOX	Height	rs6139319	36224396
SMOX	Height	rs6139332	36224396
SMOX	Height	rs8122571	36224396
SMOX	Height	rs1765003	36224396
SMOX	Height	rs11552911	36224396
SMOX	Height	rs1337281	36224396
SNX19	Pulse pressure	rs58865823	30578418
SNX19	Body mass index	rs4459316	30239722
SNX19	Body fat percentage	rs199569565	33980691
SNX19	Pulse pressure	rs11222386	27841878
SNX19	Metabolic biomarkers (multivariate analysis)	rs199569565	33980691
SNX19	Pulse pressure	rs11222386	30224653
SNX19	Blood pressure (pleiotropy model 1 DBP adjusted for estimated causal effects x SBP)	rs11222373	34989438
SNX19	Blood pressure (pleiotropy model 2 SBP adjusted for estimated causal effects x DBP)	rs11222373	34989438
SORBS1	Suicide risk	rs4918918	21041247
SORBS1	IgG glycosylation	rs11188352	23382691
SORBS1	IgG glycosylation	rs12772243	23382691
SORBS1	IgG glycosylation	rs11188352	23382691
SORBS1	IgG glycosylation	rs11188352	23382691
SORBS1	Obesity-related traits	rs579342	23251661
SORBS1	Metabolite levels	rs564370	23823483
SORBS1	Migraine - clinic-based	rs2274491	23793025
SORBS1	Diabetic nephropathy in type 1 diabetes	rs1326934	25476525
SORBS1	Staphylococcus aureus nasal carriage (persistent)	rs4918947	26569114
SORBS1	Body mass index	rs943346	30595370
SORBS1	Hematocrit	rs7100779	32888493
SORBS1	Autism spectrum disorder	rs11188360	32747698
SORBS1	Hemoglobin concentration	rs7077966	32888493
SORBS1	Hematocrit	rs7100779	32888493
SORBS1	Hematocrit	rs943344	32888494
SORBS1	Adipose morphology	rs189712177	32349335
SORBS1	Red blood cell count	rs943344	32888493
SORBS1	Red blood cell count	rs943344	32888493
SORBS1	Body mass index	rs943346	31669095
SORBS1	Mean platelet volume	rs17849148	32888494
SORBS1	Facial morphology (segment 45)	rs1536446	33288918
SORBS1	Red blood cell count	rs943344	32888494
SORBS1	Estimated glomerular filtration rate	rs4918943	31152163
SORBS1	Estimated glomerular filtration rate (creatinine)	rs9663482	34272381
SORBS1	Estimated glomerular filtration rate (creatinine)	rs9663482	35710981
SORBS1	Body mass index	rs35808802	36581621
SORBS1	Cardiovascular disease	rs943346	30595370
SORBS1	Hematocrit	rs7100779	34594039
SORBS1	Red blood cell count	rs7077966	34594039
SORBS1	Hemoglobin	rs7077966	34594039
SORBS1	Red blood cell count	rs7089306	30595370
SORBS1	Estimated glomerular filtration rate (creatinine)	rs943347	34272381
SORBS1	Systolic blood pressure	rs12221125	30595370
SORBS1	Body mass index (MTAG)	rs35808802	36376304
SOX18	Varicose veins	rs816943	30566020
SOX18	Serum total protein level	rs73153160	34594039
STARD9	Protein quantitative trait loci	rs16957063	18464913
STARD9	Coronary artery calcified atherosclerotic plaque (90 or 130 HU threshold) in type 2 diabetes	rs77757620	29221444
STARD9	Bipolar disorder	rs4447398	31043756
STARD9	Bipolar disorder vs major depressive disorder (ordinary least squares (OLS))	rs4447398	33686288
STARD9	Bipolar I disorder	rs1197546	34002096
STARD9	Bipolar disorder	rs4447398	34002096
STARD9	Insulin-like growth factor 1 levels	rs202077402	33462484
SYNE2	Pulmonary function decline	rs7144584	22424883
SYNE2	Sphingolipid levels	rs7157785	19798445
SYNE2	Sphingolipid levels	rs17101394	22359512
SYNE2	Metabolite levels	rs7157785	23823483
SYNE2	Metabolite levels	rs11158519	23823483
SYNE2	Metabolite levels	rs8015210	23823483
SYNE2	Red cell distribution width	rs8008068	27863252
SYNE2	Metabolite levels	rs34817779	31628463
SYNE2	Metabolite levels	rs34978076	31628463
SYNE2	Metabolite levels	rs34817779	31628463
SYNE2	Metabolite levels	rs11158519	31628463
SYNE2	Metabolite levels	rs12880341	31628463
SYNE2	Metabolite levels	rs11158519	31628463
SYNE2	Metabolite levels	rs543290203	31628463
SYNE2	Metabolite levels	rs11158519	31628463
SYNE2	Metabolite levels	rs34817779	31628463
SYNE2	Metabolite levels	rs11158519	31628463
SYNE2	Metabolite levels	rs543776173	31628463
SYNE2	Metabolite levels	rs12880341	31628463
SYNE2	Metabolite levels	rs11158519	31628463
SYNE2	Metabolite levels	rs11158519	31628463
SYNE2	Metabolite levels	rs11158519	31628463
SYNE2	Metabolite levels	rs112329286	31628463
SYNE2	Metabolite levels	rs34817779	31628463
SYNE2	Metabolite levels	rs12880341	31628463
SYNE2	Metabolite levels	rs112329286	31628463
SYNE2	Metabolite levels	rs112329286	31628463
SYNE2	Metabolite levels	rs35372182	31628463
SYNE2	Metabolite levels	rs35372182	31628463
SYNE2	Metabolite levels	rs12887573	31628463
SYNE2	Metabolite levels	rs4902244	31628463
SYNE2	Metabolite levels	rs35414672	31628463
SYNE2	Metabolite levels	rs543290203	31628463
SYNE2	Metabolite levels	rs12887573	31628463
SYNE2	Metabolite levels	rs543290203	31628463
SYNE2	Triglyceride levels	rs12880341	32203549
SYNE2	LDL cholesterol levels	rs8008068	32203549
SYNE2	Blond vs. brown/black hair color	rs10873172	30531825
SYNE2	Triglyceride levels	rs7157785	29083408
SYNE2	Triglyceride levels	rs7157785	29083408
SYNE2	Serum metabolite ratios in chronic kidney disease	rs8008070	29545352
SYNE2	Serum metabolite concentrations in chronic kidney disease	rs7160525	29545352
SYNE2	Serum metabolite concentrations in chronic kidney disease	rs112329286	29545352
SYNE2	Cutaneous melanoma or hair colour	rs10873172	32341527
SYNE2	Cutaneous malignant melanoma	rs10873172	32341527
SYNE2	PR interval	rs1255908	32439900
SYNE2	PR interval	rs1255908	32439900
SYNE2	Serum metabolite levels	rs8008068	33031748
SYNE2	Serum metabolite levels	rs8008068	33031748
SYNE2	Nevus count or cutaneous melanoma	rs10873172	32341527
SYNE2	Youthful appearance (self-reported)	rs12878653	32339537
SYNE2	Triglyceride levels	rs12880341	32154731
SYNE2	Immature fraction of reticulocytes	rs8008070	32888494
SYNE2	High light scatter reticulocyte percentage of red cells	rs12878001	32888494
SYNE2	Platelet count	rs12878001	32888493
SYNE2	Red cell distribution width	rs4902244	32888493
SYNE2	Mean platelet volume	rs12878001	32888494
SYNE2	Phosphatidylcholine-O_36:1_[M+H]1+/Phosphatidylcholine-P_36:0_[M+H]1+/Phosphatidylethanolamine-O_39:1_[M+H]1+ levels	rs115005660	34503513
SYNE2	Phosphatidylcholine-O_36:1_[M+H]1+/Phosphatidylcholine-P_36:0_[M+H]1+/Phosphatidylethanolamine-O_39:1_[M+H]1+ levels	rs12879641	34503513
SYNE2	Phosphatidylcholine-O_36:1_[M+H]1+/Phosphatidylcholine-P_36:0_[M+H]1+/Phosphatidylethanolamine-O_39:1_[M+H]1+ levels	rs35168922	34503513
SYNE2	Phosphatidylcholine-O_36:1_[M+H]1+/Phosphatidylcholine-P_36:0_[M+H]1+/Phosphatidylethanolamine-O_39:1_[M+H]1+ levels	rs12878037	34503513
SYNE2	Phosphatidylcholine-O_36:1_[M+H]1+/Phosphatidylcholine-P_36:0_[M+H]1+/Phosphatidylethanolamine-O_39:1_[M+H]1+ levels	rs8016321	34503513
SYNE2	Phosphatidylcholine-O_36:1_[M+H]1+/Phosphatidylcholine-P_36:0_[M+H]1+/Phosphatidylethanolamine-O_39:1_[M+H]1+ levels	rs34561759	34503513
SYNE2	Phosphatidylcholine-O_36:1_[M+H]1+/Phosphatidylcholine-P_36:0_[M+H]1+/Phosphatidylethanolamine-O_39:1_[M+H]1+ levels	rs8007889	34503513
SYNE2	Phosphatidylcholine-O_36:1_[M+H]1+/Phosphatidylcholine-P_36:0_[M+H]1+/Phosphatidylethanolamine-O_39:1_[M+H]1+ levels	rs4902258	34503513
SYNE2	Phosphatidylcholine-O_36:1_[M+H]1+/Phosphatidylcholine-P_36:0_[M+H]1+/Phosphatidylethanolamine-O_39:1_[M+H]1+ levels	rs4476102	34503513
SYNE2	Phosphatidylcholine-O_36:1_[M+H]1+/Phosphatidylcholine-P_36:0_[M+H]1+/Phosphatidylethanolamine-O_39:1_[M+H]1+ levels	rs945029	34503513
SYNE2	Phosphatidylcholine-O_36:1_[M+H]1+/Phosphatidylcholine-P_36:0_[M+H]1+/Phosphatidylethanolamine-O_39:1_[M+H]1+ levels	rs17751301	34503513
SYNE2	Phosphatidylcholine-O_36:1_[M+H]1+/Phosphatidylcholine-P_36:0_[M+H]1+/Phosphatidylethanolamine-O_39:1_[M+H]1+ levels	rs17766178	34503513
SYNE2	Ceramide_40:1_[M-H]1- levels	rs7157785	34503513
SYNE2	Gut bacterial pathway abundance (PWY.6612..superpathway.of.tetrahydrofolate.biosynthesis)	rs17824268	35115690
SYNE2	Phosphatidylcholine-2O_32:0_[M+H]1+ levels	rs7157785	34503513
SYNE2	Phosphatidylcholine-2O_32:0_[M+H]1+ levels	rs35168922	34503513
SYNE2	Phosphatidylcholine-2O_32:0_[M+H]1+ levels	rs12878037	34503513
SYNE2	Phosphatidylcholine-2O_32:0_[M+H]1+ levels	rs34561759	34503513
SYNE2	Phosphatidylcholine-2O_32:0_[M+H]1+ levels	rs8007889	34503513
SYNE2	Phosphatidylcholine-2O_32:0_[M+H]1+ levels	rs4476102	34503513
SYNE2	Phosphatidylcholine-2O_32:0_[M+H]1+ levels	rs17751301	34503513
SYNE2	Phosphatidylcholine-2O_32:0_[M+H]1+ levels	rs17766178	34503513
SYNE2	Phosphatidylcholine-O_30:1_[M+H]1+/Phosphatidylcholine-P_30:0_[M+H]1+/Phosphatidylethanolamine-O_33:1_[M+H]1+ levels	rs7157785	34503513
SYNE2	Phosphatidylcholine-O_30:1_[M+H]1+/Phosphatidylcholine-P_30:0_[M+H]1+/Phosphatidylethanolamine-O_33:1_[M+H]1+ levels	rs61184877	34503513
SYNE2	Phosphatidylcholine-O_30:1_[M+H]1+/Phosphatidylcholine-P_30:0_[M+H]1+/Phosphatidylethanolamine-O_33:1_[M+H]1+ levels	rs115005660	34503513
SYNE2	Phosphatidylcholine-O_30:1_[M+H]1+/Phosphatidylcholine-P_30:0_[M+H]1+/Phosphatidylethanolamine-O_33:1_[M+H]1+ levels	rs12879641	34503513
SYNE2	Phosphatidylcholine-O_30:1_[M+H]1+/Phosphatidylcholine-P_30:0_[M+H]1+/Phosphatidylethanolamine-O_33:1_[M+H]1+ levels	rs35168922	34503513
SYNE2	Phosphatidylcholine-O_30:1_[M+H]1+/Phosphatidylcholine-P_30:0_[M+H]1+/Phosphatidylethanolamine-O_33:1_[M+H]1+ levels	rs12878037	34503513
SYNE2	Phosphatidylcholine-O_30:1_[M+H]1+/Phosphatidylcholine-P_30:0_[M+H]1+/Phosphatidylethanolamine-O_33:1_[M+H]1+ levels	rs8016321	34503513
SYNE2	Phosphatidylcholine-O_30:1_[M+H]1+/Phosphatidylcholine-P_30:0_[M+H]1+/Phosphatidylethanolamine-O_33:1_[M+H]1+ levels	rs34561759	34503513
SYNE2	Phosphatidylcholine-O_30:1_[M+H]1+/Phosphatidylcholine-P_30:0_[M+H]1+/Phosphatidylethanolamine-O_33:1_[M+H]1+ levels	rs8007889	34503513
SYNE2	Phosphatidylcholine-O_30:1_[M+H]1+/Phosphatidylcholine-P_30:0_[M+H]1+/Phosphatidylethanolamine-O_33:1_[M+H]1+ levels	rs4902258	34503513
SYNE2	Phosphatidylcholine-O_30:1_[M+H]1+/Phosphatidylcholine-P_30:0_[M+H]1+/Phosphatidylethanolamine-O_33:1_[M+H]1+ levels	rs4476102	34503513
SYNE2	Phosphatidylcholine-O_30:1_[M+H]1+/Phosphatidylcholine-P_30:0_[M+H]1+/Phosphatidylethanolamine-O_33:1_[M+H]1+ levels	rs945029	34503513
SYNE2	Phosphatidylcholine-O_30:1_[M+H]1+/Phosphatidylcholine-P_30:0_[M+H]1+/Phosphatidylethanolamine-O_33:1_[M+H]1+ levels	rs17751301	34503513
SYNE2	Phosphatidylcholine-O_30:1_[M+H]1+/Phosphatidylcholine-P_30:0_[M+H]1+/Phosphatidylethanolamine-O_33:1_[M+H]1+ levels	rs17766178	34503513
SYNE2	Phosphatidylcholine-O_31:0_[M+H]1+/Phosphatidylethanolamine-O_34:0_[M+H]1+ levels	rs7157785	34503513
SYNE2	Phosphatidylcholine-O_31:0_[M+H]1+/Phosphatidylethanolamine-O_34:0_[M+H]1+ levels	rs35168922	34503513
SYNE2	Phosphatidylcholine-O_31:0_[M+H]1+/Phosphatidylethanolamine-O_34:0_[M+H]1+ levels	rs12878037	34503513
SYNE2	Phosphatidylcholine-O_31:0_[M+H]1+/Phosphatidylethanolamine-O_34:0_[M+H]1+ levels	rs34561759	34503513
SYNE2	Phosphatidylcholine-O_31:0_[M+H]1+/Phosphatidylethanolamine-O_34:0_[M+H]1+ levels	rs8007889	34503513
SYNE2	Phosphatidylcholine-O_31:0_[M+H]1+/Phosphatidylethanolamine-O_34:0_[M+H]1+ levels	rs4476102	34503513
SYNE2	Phosphatidylcholine-O_31:0_[M+H]1+/Phosphatidylethanolamine-O_34:0_[M+H]1+ levels	rs17751301	34503513
SYNE2	Phosphatidylcholine-O_31:0_[M+H]1+/Phosphatidylethanolamine-O_34:0_[M+H]1+ levels	rs17766178	34503513
SYNE2	Phosphatidylcholine-O_36:1_[M+H]1+/Phosphatidylcholine-P_36:0_[M+H]1+/Phosphatidylethanolamine-O_39:1_[M+H]1+ levels	rs7157785	34503513
SYNE2	Phosphatidylcholine-O_36:1_[M+H]1+/Phosphatidylcholine-P_36:0_[M+H]1+/Phosphatidylethanolamine-O_39:1_[M+H]1+ levels	rs61184877	34503513
SYNE2	Phosphatidylglycerol-O_34:0_[M-H]1- levels	rs7157785	34503513
SYNE2	Phosphatidylglycerol-O_38:0_[M-H]1- levels	rs7157785	34503513
SYNE2	Phosphatidylglycerol-O_40:0_[M-H]1- levels	rs7157785	34503513
SYNE2	Phosphatidylglycerol-O_40:0_[M-H]1- levels	rs61184877	34503513
SYNE2	Phosphatidylglycerol-O_40:0_[M-H]1- levels	rs35168922	34503513
SYNE2	Phosphatidylglycerol-O_40:0_[M-H]1- levels	rs12878037	34503513
SYNE2	Phosphatidylglycerol-O_40:0_[M-H]1- levels	rs8016321	34503513
SYNE2	Phosphatidylglycerol-O_40:0_[M-H]1- levels	rs34561759	34503513
SYNE2	Phosphatidylglycerol-O_40:0_[M-H]1- levels	rs8007889	34503513
SYNE2	Phosphatidylglycerol-O_40:0_[M-H]1- levels	rs4476102	34503513
SYNE2	Phosphatidylglycerol-O_40:0_[M-H]1- levels	rs17751301	34503513
SYNE2	Phosphatidylglycerol-O_40:0_[M-H]1- levels	rs17766178	34503513
SYNE2	Diacylglycerol_42:7_[M+H-H2O]1+ levels	rs17766178	34503513
SYNE2	Diacylglycerol_44:6_[M+H-H2O]1+ levels	rs7157785	34503513
SYNE2	Diacylglycerol_44:6_[M+H-H2O]1+ levels	rs35168922	34503513
SYNE2	Diacylglycerol_44:6_[M+H-H2O]1+ levels	rs12878037	34503513
SYNE2	Diacylglycerol_44:6_[M+H-H2O]1+ levels	rs34561759	34503513
SYNE2	Diacylglycerol_44:6_[M+H-H2O]1+ levels	rs8007889	34503513
SYNE2	Diacylglycerol_44:6_[M+H-H2O]1+ levels	rs4476102	34503513
SYNE2	Diacylglycerol_44:6_[M+H-H2O]1+ levels	rs17751301	34503513
SYNE2	Diacylglycerol_44:6_[M+H-H2O]1+ levels	rs17766178	34503513
SYNE2	Diacylglycerol_42:7_[M+H-H2O]1+ levels	rs7157785	34503513
SYNE2	Diacylglycerol_42:7_[M+H-H2O]1+ levels	rs61184877	34503513
SYNE2	Diacylglycerol_42:7_[M+H-H2O]1+ levels	rs115005660	34503513
SYNE2	Diacylglycerol_42:7_[M+H-H2O]1+ levels	rs12879641	34503513
SYNE2	Diacylglycerol_42:7_[M+H-H2O]1+ levels	rs35168922	34503513
SYNE2	Diacylglycerol_42:7_[M+H-H2O]1+ levels	rs12878037	34503513
SYNE2	Diacylglycerol_42:7_[M+H-H2O]1+ levels	rs8016321	34503513
SYNE2	Diacylglycerol_42:7_[M+H-H2O]1+ levels	rs34561759	34503513
SYNE2	Diacylglycerol_42:7_[M+H-H2O]1+ levels	rs8007889	34503513
SYNE2	Diacylglycerol_42:7_[M+H-H2O]1+ levels	rs4902258	34503513
SYNE2	Diacylglycerol_42:7_[M+H-H2O]1+ levels	rs4476102	34503513
SYNE2	Diacylglycerol_42:7_[M+H-H2O]1+ levels	rs945029	34503513
SYNE2	Diacylglycerol_42:7_[M+H-H2O]1+ levels	rs35435882	34503513
SYNE2	Diacylglycerol_42:7_[M+H-H2O]1+ levels	rs17751301	34503513
SYNE2	Diacylglycerol_42:7_[M+H-H2O]1+ levels	rs11288088	34503513
SYNE2	Diacylglycerol_42:7_[M+H-H2O]1+ levels	rs4027405	34503513
SYNE2	Diacylglycerol_42:7_[M+H-H2O]1+ levels	rs1890908	34503513
SYNE2	Diacylglycerol_42:7_[M+H-H2O]1+ levels	rs1255964	34503513
SYNE2	Sphingomyelin_38:1_[M+H]1+ levels	rs7157785	34503513
SYNE2	Sphingomyelin_38:1_[M+H]1+ levels	rs61184877	34503513
SYNE2	Sphingomyelin_38:1_[M+H]1+ levels	rs115005660	34503513
SYNE2	Sphingomyelin_38:1_[M+H]1+ levels	rs12879641	34503513
SYNE2	Sphingomyelin_38:1_[M+H]1+ levels	rs35168922	34503513
SYNE2	Sphingomyelin_38:1_[M+H]1+ levels	rs12878037	34503513
SYNE2	Sphingomyelin_38:1_[M+H]1+ levels	rs8016321	34503513
SYNE2	Sphingomyelin_38:1_[M+H]1+ levels	rs34561759	34503513
SYNE2	Sphingomyelin_38:1_[M+H]1+ levels	rs8007889	34503513
SYNE2	Sphingomyelin_38:1_[M+H]1+ levels	rs4476102	34503513
SYNE2	Sphingomyelin_38:1_[M+H]1+ levels	rs17751301	34503513
SYNE2	Sphingomyelin_38:1_[M+H]1+ levels	rs17766178	34503513
SYNE2	Sphingomyelin_39:1_[M+H]1+ levels	rs7157785	34503513
SYNE2	Sphingomyelin_39:1_[M+H]1+ levels	rs61184877	34503513
SYNE2	Sphingomyelin_39:1_[M+H]1+ levels	rs115005660	34503513
SYNE2	Sphingomyelin_39:1_[M+H]1+ levels	rs12879641	34503513
SYNE2	Sphingomyelin_39:1_[M+H]1+ levels	rs35168922	34503513
SYNE2	Sphingomyelin_39:1_[M+H]1+ levels	rs12878037	34503513
SYNE2	Sphingomyelin_39:1_[M+H]1+ levels	rs8016321	34503513
SYNE2	Sphingomyelin_39:1_[M+H]1+ levels	rs34561759	34503513
SYNE2	Sphingomyelin_39:1_[M+H]1+ levels	rs8007889	34503513
SYNE2	Sphingomyelin_39:1_[M+H]1+ levels	rs4902258	34503513
SYNE2	Sphingomyelin_39:1_[M+H]1+ levels	rs4476102	34503513
SYNE2	Sphingomyelin_39:1_[M+H]1+ levels	rs945029	34503513
SYNE2	Sphingomyelin_39:1_[M+H]1+ levels	rs17751301	34503513
SYNE2	Sphingomyelin_39:1_[M+H]1+ levels	rs17766178	34503513
SYNE2	Sphingomyelin(32:1)_[M+H]1+ levels	rs183105427	34503513
SYNE2	Sphingomyelin(32:1)_[M+H]1+ levels	rs186113455	34503513
SYNE2	Sphingomyelin(32:1)_[M+H]1+ levels	rs2356994	34503513
SYNE2	Sphingomyelin(32:1)_[M+H]1+ levels	rs34561759	34503513
SYNE2	Sphingomyelin(32:1)_[M+H]1+ levels	rs34609767	34503513
SYNE2	Sphingomyelin(32:1)_[M+H]1+ levels	rs34817779	34503513
SYNE2	Sphingomyelin(32:1)_[M+H]1+ levels	rs35372182	34503513
SYNE2	Sphingomyelin(32:1)_[M+H]1+ levels	rs35635100	34503513
SYNE2	Sphingomyelin(32:1)_[M+H]1+ levels	rs36144365	34503513
SYNE2	Sphingomyelin(32:1)_[M+H]1+ levels	rs4459477	34503513
SYNE2	Triacylglycerol_45:4_[M+NH4]1+ levels	rs7157785	34503513
SYNE2	Triacylglycerol_45:4_[M+NH4]1+ levels	rs61184877	34503513
SYNE2	Triacylglycerol_45:4_[M+NH4]1+ levels	rs115005660	34503513
SYNE2	Triacylglycerol_45:4_[M+NH4]1+ levels	rs12879641	34503513
SYNE2	Triacylglycerol_45:4_[M+NH4]1+ levels	rs35168922	34503513
SYNE2	Triacylglycerol_45:4_[M+NH4]1+ levels	rs12878037	34503513
SYNE2	Triacylglycerol_45:4_[M+NH4]1+ levels	rs8016321	34503513
SYNE2	Triacylglycerol_45:4_[M+NH4]1+ levels	rs34561759	34503513
SYNE2	Triacylglycerol_45:4_[M+NH4]1+ levels	rs8007889	34503513
SYNE2	Triacylglycerol_45:4_[M+NH4]1+ levels	rs4902258	34503513
SYNE2	Triacylglycerol_45:4_[M+NH4]1+ levels	rs4476102	34503513
SYNE2	Triacylglycerol_45:4_[M+NH4]1+ levels	rs945029	34503513
SYNE2	Triacylglycerol_45:4_[M+NH4]1+ levels	rs17751301	34503513
SYNE2	Triacylglycerol_45:4_[M+NH4]1+ levels	rs11288088	34503513
SYNE2	Triacylglycerol_45:4_[M+NH4]1+ levels	rs1255964	34503513
SYNE2	Triacylglycerol_45:4_[M+NH4]1+ levels	rs17766178	34503513
SYNE2	Sphingomyelin_39:2_[M+H]1+ levels	rs7157785	34503513
SYNE2	Sphingomyelin(32:1)_[M+H]1+ levels	rs11158519	34503513
SYNE2	Sphingomyelin(32:1)_[M+H]1+ levels	rs112697414	34503513
SYNE2	Sphingomyelin(32:1)_[M+H]1+ levels	rs113188193	34503513
SYNE2	Sphingomyelin(32:1)_[M+H]1+ levels	rs114540020	34503513
SYNE2	Sphingomyelin(32:1)_[M+H]1+ levels	rs115005660	34503513
SYNE2	Sphingomyelin(32:1)_[M+H]1+ levels	rs12878001	34503513
SYNE2	Sphingomyelin(32:1)_[M+H]1+ levels	rs12879919	34503513
SYNE2	Sphingomyelin(32:1)_[M+H]1+ levels	rs12880341	34503513
SYNE2	Sphingomyelin(32:1)_[M+H]1+ levels	rs12880477	34503513
SYNE2	Sphingomyelin(32:1)_[M+H]1+ levels	rs12889954	34503513
SYNE2	Sphingomyelin(32:1)_[M+H]1+ levels	rs12891651	34503513
SYNE2	Sphingomyelin(32:1)_[M+H]1+ levels	rs12897637	34503513
SYNE2	Sphingomyelin(32:1)_[M+H]1+ levels	rs138410811	34503513
SYNE2	Sphingomyelin(32:1)_[M+H]1+ levels	rs139278298	34503513
SYNE2	Sphingomyelin(32:1)_[M+H]1+ levels	rs139820814	34503513
SYNE2	Sphingomyelin(32:1)_[M+H]1+ levels	rs141002745	34503513
SYNE2	Sphingomyelin(32:1)_[M+H]1+ levels	rs141720811	34503513
SYNE2	Sphingomyelin(32:1)_[M+H]1+ levels	rs142689528	34503513
SYNE2	Sphingomyelin(32:1)_[M+H]1+ levels	rs142969393	34503513
SYNE2	Sphingomyelin(32:1)_[M+H]1+ levels	rs143315154	34503513
SYNE2	Sphingomyelin(32:1)_[M+H]1+ levels	rs143928911	34503513
SYNE2	Sphingomyelin(32:1)_[M+H]1+ levels	rs144245540	34503513
SYNE2	Sphingomyelin_37:1_[M+H]1+ levels	rs7157785	34503513
SYNE2	Sphingomyelin_37:1_[M+H]1+ levels	rs34561759	34503513
SYNE2	Sphingomyelin_37:1_[M+H]1+ levels	rs4476102	34503513
SYNE2	Sphingomyelin_36:0_[M+H]1+ levels	rs7157785	34503513
SYNE2	Sphingomyelin(32:1)_[M+H]1+ levels	rs66684280	34503513
SYNE2	Sphingomyelin(32:1)_[M+H]1+ levels	rs7157785	34503513
SYNE2	Sphingomyelin(32:1)_[M+H]1+ levels	rs7160525	34503513
SYNE2	Sphingomyelin(32:1)_[M+H]1+ levels	rs75958579	34503513
SYNE2	Sphingomyelin(32:1)_[M+H]1+ levels	rs77115255	34503513
SYNE2	Sphingomyelin(32:1)_[M+H]1+ levels	rs79663590	34503513
SYNE2	Sphingomyelin(32:1)_[M+H]1+ levels	rs79864379	34503513
SYNE2	Sphingomyelin(32:1)_[M+H]1+ levels	rs8003797	34503513
SYNE2	Sphingomyelin(32:1)_[M+H]1+ levels	rs8007407	34503513
SYNE2	Sphingomyelin(32:1)_[M+H]1+ levels	rs8007889	34503513
SYNE2	Sphingomyelin(32:1)_[M+H]1+ levels	rs8007892	34503513
SYNE2	Sphingomyelin(32:1)_[M+H]1+ levels	rs8008068	34503513
SYNE2	Sphingomyelin(32:1)_[M+H]1+ levels	rs8008070	34503513
SYNE2	Sphingomyelin(32:1)_[M+H]1+ levels	rs8012828	34503513
SYNE2	Sphingomyelin(32:1)_[M+H]1+ levels	rs8023195	34503513
SYNE2	Sphingomyelin(39:1)_[M+H]1+ levels	rs7157785	34503513
SYNE2	Sphingomyelin(39:1)_[M+H]1+ levels	rs7160525	34503513
SYNE2	Sphingomyelin(39:1)_[M+H]1+ levels	rs8008068	34503513
SYNE2	Sphingomyelin(39:1)_[M+H]1+ levels	rs8008070	34503513
SYNE2	Sphingomyelin(32:1)_[M-CH3]1- levels	rs113188193	34503513
SYNE2	Sphingomyelin(32:1)_[M-CH3]1- levels	rs12878001	34503513
SYNE2	Sphingomyelin(32:1)_[M-CH3]1- levels	rs12880341	34503513
SYNE2	Sphingomyelin(32:1)_[M-CH3]1- levels	rs12880477	34503513
SYNE2	Sphingomyelin(32:1)_[M-CH3]1- levels	rs12891651	34503513
SYNE2	Sphingomyelin(32:1)_[M-CH3]1- levels	rs12897637	34503513
SYNE2	Sphingomyelin(32:1)_[M-CH3]1- levels	rs147822428	34503513
SYNE2	Sphingomyelin(32:1)_[M-CH3]1- levels	rs17101394	34503513
SYNE2	Sphingomyelin(32:1)_[M-CH3]1- levels	rs2356994	34503513
SYNE2	Sphingomyelin(32:1)_[M-CH3]1- levels	rs34561759	34503513
SYNE2	Sphingomyelin(32:1)_[M-CH3]1- levels	rs34609767	34503513
SYNE2	Sphingomyelin(32:1)_[M-CH3]1- levels	rs34817779	34503513
SYNE2	Sphingomyelin(32:1)_[M-CH3]1- levels	rs35372182	34503513
SYNE2	Sphingomyelin(32:1)_[M-CH3]1- levels	rs35635100	34503513
SYNE2	Sphingomyelin(32:1)_[M-CH3]1- levels	rs36144365	34503513
SYNE2	Sphingomyelin(32:1)_[M-CH3]1- levels	rs4902242	34503513
SYNE2	Sphingomyelin(32:1)_[M-CH3]1- levels	rs4902243	34503513
SYNE2	Sphingomyelin(32:1)_[M-CH3]1- levels	rs7157785	34503513
SYNE2	Sphingomyelin(32:1)_[M-CH3]1- levels	rs7160525	34503513
SYNE2	Sphingomyelin(32:1)_[M-CH3]1- levels	rs79663590	34503513
SYNE2	Sphingomyelin(32:1)_[M-CH3]1- levels	rs8003797	34503513
SYNE2	Sphingomyelin(32:1)_[M-CH3]1- levels	rs8008068	34503513
SYNE2	Sphingomyelin(32:1)_[M-CH3]1- levels	rs8008070	34503513
SYNE2	Sphingomyelin(32:1)_[M-CH3]1- levels	rs8012828	34503513
SYNE2	Sphingomyelin(32:1)_[M+H]1+ levels	rs144465871	34503513
SYNE2	Sphingomyelin(32:1)_[M+H]1+ levels	rs145218204	34503513
SYNE2	Sphingomyelin(32:1)_[M+H]1+ levels	rs146236048	34503513
SYNE2	Sphingomyelin(32:1)_[M+H]1+ levels	rs146819908	34503513
SYNE2	Sphingomyelin(32:1)_[M+H]1+ levels	rs147822428	34503513
SYNE2	Sphingomyelin(32:1)_[M+H]1+ levels	rs148202809	34503513
SYNE2	Sphingomyelin(32:1)_[M+H]1+ levels	rs149096129	34503513
SYNE2	Sphingomyelin(32:1)_[M+H]1+ levels	rs149449980	34503513
SYNE2	Sphingomyelin(32:1)_[M+H]1+ levels	rs149809141	34503513
SYNE2	Sphingomyelin(32:1)_[M+H]1+ levels	rs17101394	34503513
SYNE2	Sphingomyelin(32:1)_[M+H]1+ levels	rs17225497	34503513
SYNE2	Sphingomyelin(32:1)_[M+H]1+ levels	rs4902242	34503513
SYNE2	Sphingomyelin(32:1)_[M+H]1+ levels	rs4902243	34503513
SYNE2	Sphingomyelin(32:1)_[M+H]1+ levels	rs4902250	34503513
SYNE2	Sphingomyelin(39:1)_[M+H]1+ levels	rs34609767	34503513
SYNE2	Sphingomyelin(39:1)_[M+H]1+ levels	rs34817779	34503513
SYNE2	Sphingomyelin(39:1)_[M+H]1+ levels	rs35372182	34503513
SYNE2	Sphingomyelin_40:2_[M+H]1+ levels	rs7157785	34503513
SYNE2	Sphingomyelin_40:2_[M+H]1+ levels	rs35168922	34503513
SYNE2	Sphingomyelin_40:2_[M+H]1+ levels	rs12878037	34503513
SYNE2	Sphingomyelin_40:2_[M+H]1+ levels	rs34561759	34503513
SYNE2	Sphingomyelin_40:2_[M+H]1+ levels	rs17751301	34503513
SYNE2	Sphingomyelin_40:3_[M+H]1+ levels	rs7157785	34503513
SYNE2	Sphingomyelin_40:3_[M+H]1+ levels	rs34561759	34503513
SYNE2	Sphingomyelin(32:1)_[M+H]1+ levels	rs116931617	34503513
SYNE2	Sphingomyelin(32:1)_[M+H]1+ levels	rs116982134	34503513
SYNE2	Sphingomyelin(32:1)_[M+H]1+ levels	rs117030110	34503513
SYNE2	Sphingomyelin(32:1)_[M+H]1+ levels	rs117152834	34503513
SYNE2	Sphingomyelin(32:1)_[M+H]1+ levels	rs117393850	34503513
SYNE2	Sphingomyelin(32:1)_[M+H]1+ levels	rs117850402	34503513
SYNE2	Sphingomyelin(32:1)_[M+H]1+ levels	rs118024635	34503513
SYNE2	Sphingomyelin(32:1)_[M+H]1+ levels	rs11848860	34503513
SYNE2	Platelet count	rs112329286	32888494
SYNE2	Sphingomyelin_32:1_[M+H]1+ levels	rs7157785	34503513
SYNE2	Sphingomyelin_32:1_[M+H]1+ levels	rs61184877	34503513
SYNE2	Sphingomyelin_32:1_[M+H]1+ levels	rs115005660	34503513
SYNE2	Sphingomyelin_32:1_[M+H]1+ levels	rs7148584	34503513
SYNE2	Sphingomyelin_32:1_[M+H]1+ levels	rs12879641	34503513
SYNE2	Sphingomyelin_32:1_[M+H]1+ levels	rs35168922	34503513
SYNE2	Sphingomyelin_32:1_[M+H]1+ levels	rs954730	34503513
SYNE2	Sphingomyelin_32:1_[M+H]1+ levels	rs12878037	34503513
SYNE2	Sphingomyelin_32:1_[M+H]1+ levels	rs8016321	34503513
SYNE2	Sphingomyelin_32:1_[M+H]1+ levels	rs34561759	34503513
SYNE2	Sphingomyelin_32:1_[M+H]1+ levels	rs8007889	34503513
SYNE2	Sphingomyelin_32:1_[M+H]1+ levels	rs4902258	34503513
SYNE2	Sphingomyelin_32:1_[M+H]1+ levels	rs4476102	34503513
SYNE2	Sphingomyelin_32:1_[M+H]1+ levels	rs945029	34503513
SYNE2	Sphingomyelin_32:1_[M+H]1+ levels	rs35435882	34503513
SYNE2	Sphingomyelin_32:1_[M+H]1+ levels	rs17751301	34503513
SYNE2	Sphingomyelin_32:1_[M+H]1+ levels	rs11288088	34503513
SYNE2	Sphingomyelin_32:1_[M+H]1+ levels	rs4027405	34503513
SYNE2	Sphingomyelin_32:1_[M+H]1+ levels	rs1890908	34503513
SYNE2	Sphingomyelin_32:1_[M+H]1+ levels	rs1255964	34503513
SYNE2	Sphingomyelin_32:1_[M+H]1+ levels	rs17766178	34503513
SYNE2	Sphingomyelin_33:1_[M+H]1+ levels	rs7157785	34503513
SYNE2	Sphingomyelin_33:1_[M+H]1+ levels	rs61184877	34503513
SYNE2	Sphingomyelin_33:1_[M+H]1+ levels	rs115005660	34503513
SYNE2	Sphingomyelin_33:1_[M+H]1+ levels	rs12879641	34503513
SYNE2	Sphingomyelin_33:1_[M+H]1+ levels	rs35168922	34503513
SYNE2	Sphingomyelin_33:1_[M+H]1+ levels	rs12878037	34503513
SYNE2	Sphingomyelin_33:1_[M+H]1+ levels	rs8016321	34503513
SYNE2	Sphingomyelin_33:1_[M+H]1+ levels	rs34561759	34503513
SYNE2	Sphingomyelin_33:1_[M+H]1+ levels	rs8007889	34503513
SYNE2	Sphingomyelin_33:1_[M+H]1+ levels	rs4902258	34503513
SYNE2	Sphingomyelin_33:1_[M+H]1+ levels	rs4476102	34503513
SYNE2	Sphingomyelin_33:1_[M+H]1+ levels	rs945029	34503513
SYNE2	Sphingomyelin_33:1_[M+H]1+ levels	rs17751301	34503513
SYNE2	Sphingomyelin_33:1_[M+H]1+ levels	rs17766178	34503513
SYNE2	Triacylglycerol_46:5_[M+NH4]1+ levels	rs7157785	34503513
SYNE2	Triacylglycerol_46:5_[M+NH4]1+ levels	rs35168922	34503513
SYNE2	Triacylglycerol_46:5_[M+NH4]1+ levels	rs12878037	34503513
SYNE2	Triacylglycerol_46:5_[M+NH4]1+ levels	rs34561759	34503513
SYNE2	Triacylglycerol_46:5_[M+NH4]1+ levels	rs17751301	34503513
SYNE2	Apolipoprotein B levels	rs35285205	33462484
SYNE2	Lactosyl-N-behenoyl-sphingosine (d18:1/22:0) levels in elite athletes	rs12889954	31882771
SYNE2	Ceramide (d16:1/24:1, d18:1/22:1) levels in elite athletes	rs17101394	31882771
SYNE2	Ceramide (d18:1/20:0, d16:1/22:0, d20:1/18:0) levels in elite athletes	rs17101394	31882771
SYNE2	Hydroxysphingomyeline C14:1 levels	rs7157785	33414548
SYNE2	Hydroxysphingomyeline C16:1 levels	rs7157785	33414548
SYNE2	Hydroxysphingomyeline C22:2 levels	rs7157785	33414548
SYNE2	Sphingomyeline C18:0 levels	rs7157785	33414548
SYNE2	Sphingomyelin (d18:1/14:0, d16:1/16:0) levels in elite athletes	rs17101394	31882771
SYNE2	Sphingomyelin (d18:1/20:0, d16:1/22:0) levels in elite athletes	rs17101394	31882771
SYNE2	Sphingomyelin (d18:1/21:0, d17:1/22:0, d16:1/23:0) levels in elite athletes	rs17101394	31882771
SYNE2	Sphingomyelin (d18:1/22:2, d18:2/22:1, d16:1/24:2) levels in elite athletes	rs17101394	31882771
SYNE2	Phosphatidylcholine diacyl C28:1 levels	rs7157785	33414548
SYNE2	Total cholesterol levels	rs7157785	30275531
SYNE2	Mean platelet volume	rs12897637	32888493
SYNE2	Mean platelet volume	rs12878001	32888493
SYNE2	Serum metabolite levels	rs34817779	33031748
SYNE2	Serum metabolite levels	rs35372182	33031748
SYNE2	Serum metabolite levels	rs12878001	33031748
SYNE2	Serum metabolite levels	rs12878001	33031748
SYNE2	Serum metabolite levels	rs12878001	33031748
SYNE2	Serum metabolite levels	rs12878001	33031748
SYNE2	Serum metabolite levels	rs12878001	33031748
SYNE2	Serum metabolite levels	rs12878001	33031748
SYNE2	Serum metabolite levels	rs12878001	33031748
SYNE2	Serum metabolite levels	rs12878001	33031748
SYNE2	Platelet count	rs12878001	32888493
SYNE2	Red cell distribution width	rs112329286	28957414
SYNE2	Nevus count or cutaneous melanoma	rs2357176	30429480
SYNE2	Sphingomyelin levels	rs4902243	31551469
SYNE2	Sphingomyelin levels	rs11158519	31551469
SYNE2	Sphingomyelin levels	rs7146588	31551469
SYNE2	Sphingomyelin levels	rs8008068	31551469
SYNE2	Sphingomyelin levels	rs11158519	31551469
SYNE2	Sphingomyelin levels	rs7160525	31551469
SYNE2	High light scatter reticulocyte count	rs12878001	32888494
SYNE2	1-stearoylglycerol (1-monostearin) levels	rs7157785	27073872
SYNE2	Triglyceride levels in IDL	rs7157785	35213538
SYNE2	Phosphatidylcholine diacyl C28:1 levels	rs7157785	27073872
SYNE2	X-10510 levels	rs7157785	27073872
SYNE2	Triglycerides to total lipids ratio in IDL	rs543290203	35213538
SYNE2	Red cell distribution width	rs4902244	32888494
SYNE2	Cholesteryl esters to total lipids ratio in IDL	rs543290203	35213538
SYNE2	Cholesterol to total lipids ratio in IDL	rs543290203	35213538
SYNE2	Alkylphosphatidylcholine (O-18:0/18:1) levels	rs8012828	35668104
SYNE2	Alkylphosphatidylcholine (O-18:0/18:1) levels	rs4480718	35668104
SYNE2	Alkylphosphatidylcholine (O-18:0/18:1) levels	rs139853214	35668104
SYNE2	Sphingomyelin C14:0 levels	rs7157785	35995766
SYNE2	Cholesterol to total lipids ratio in large LDL	rs543290203	35213538
SYNE2	Non-HDL cholesterol levels	rs12897637	34887591
SYNE2	Ceramide [N(24)S(16)] levels	rs7160525	33437986
SYNE2	Metabolite peak levels (QI6305)	rs112329286	35995766
SYNE2	Reticulocyte count	rs12878001	32888494
SYNE2	Metabolite peak levels (QI9885)	rs8008068	35995766
SYNE2	Metabolite peak levels (QI6383)	rs112329286	35995766
SYNE2	Metabolite peak levels (QI6455)	rs7157785	35995766
SYNE2	Metabolite peak levels (QI9710)	rs7160525	35995766
SYNE2	Metabolite peak levels (QI9738)	rs7157785	35995766
SYNE2	Metabolite peak levels (QI9774)	rs112329286	35995766
SYNE2	Metabolite peak levels (QI9777)	rs112329286	35995766
SYNE2	Metabolite peak levels (QI9778)	rs112329286	35995766
SYNE2	Metabolite peak levels (QI9878)	rs8008068	35995766
SYNE2	Ceramide (d16:1/16:0) levels	rs12897637	35668104
SYNE2	Ceramide (d16:1/16:0) levels	rs8005899	35668104
SYNE2	Ceramide (d16:1/18:0) levels	rs138204490	35668104
SYNE2	Ceramide (d16:1/18:0) levels	rs12897637	35668104
SYNE2	Triglyceride levels in large LDL	rs7157785	35213538
SYNE2	Ceramide (d16:1/20:0) levels	rs138204490	35668104
SYNE2	Ceramide (d16:1/20:0) levels	rs17101394	35668104
SYNE2	Ceramide (d16:1/20:0) levels	rs2357002	35668104
SYNE2	Ceramide (d16:1/22:0) levels	rs17101394	35668104
SYNE2	Ceramide (d16:1/22:0) levels	rs8015354	35668104
SYNE2	Ceramide (d16:1/24:0) levels	rs17101394	35668104
SYNE2	Ceramide (d16:1/24:0) levels	rs71416309	35668104
SYNE2	Ceramide (d16:1/24:1) levels	rs17101394	35668104
SYNE2	Ceramide (d16:1/24:1) levels	rs71416309	35668104
SYNE2	Ceramide (d16:1/24:1) levels	rs4480718	35668104
SYNE2	Ceramide (d17:1/16:0) levels	rs12897637	35668104
SYNE2	Ceramide (d17:1/18:0) levels	rs8008068	35668104
SYNE2	Ceramide (d17:1/20:0) levels	rs17101394	35668104
SYNE2	Ceramide (d17:1/22:0) levels	rs17101394	35668104
SYNE2	Ceramide (d17:1/24:0) levels	rs17101394	35668104
SYNE2	Ceramide (d17:1/24:1) levels	rs17101394	35668104
SYNE2	Ceramide (d17:1/24:1) levels	rs4480718	35668104
SYNE2	Triglycerides to total lipids ratio in large LDL	rs543290203	35213538
SYNE2	Dihexosylceramide (d16:1/16:0) levels	rs17101394	35668104
SYNE2	Dihexosylceramide (d16:1/16:0) levels	rs8005899	35668104
SYNE2	Dihexosylceramide (d16:1/24:1) levels	rs12897637	35668104
SYNE2	Low density lipoprotein cholesterol levels	rs12897637	34887591
SYNE2	Sphingomyelin (d16:1/24:1) levels	rs7160525	35668104
SYNE2	Sphingomyelin (d16:1/24:1) levels	rs4480718	35668104
SYNE2	Sphingomyelin (d17:1/14:0) levels	rs17101394	35668104
SYNE2	Sphingomyelin (d17:1/16:0) levels	rs17101394	35668104
SYNE2	Sphingomyelin (d17:1/16:0) levels	rs1953241	35668104
SYNE2	Sphingomyelin (d17:1/24:1) levels	rs12878001	35668104
SYNE2	Sphingomyelin (d18:0/16:0) levels	rs4902243	35668104
SYNE2	Monohexosylceramide (d16:1/18:0) levels	rs12897637	35668104
SYNE2	Monohexosylceramide (d16:1/20:0) levels	rs17101394	35668104
SYNE2	Monohexosylceramide (d16:1/20:0) levels	rs61313576	35668104
SYNE2	Monohexosylceramide (d16:1/22:0) levels	rs17101394	35668104
SYNE2	Monohexosylceramide (d16:1/22:0) levels	rs61313576	35668104
SYNE2	Monohexosylceramide (d16:1/24:0) levels	rs17101394	35668104
SYNE2	Monohexosylceramide (d16:1/24:0) levels	rs61313576	35668104
SYNE2	Reticulocyte fraction of red cells	rs12878001	32888494
SYNE2	Phospholipids to total lipids ratio in large VLDL	rs543290203	35213538
SYNE2	Cognitive function (immediate memory) (longitudinal)	rs72718305	35386118
SYNE2	Cognitive function (immediate memory) (longitudinal)	rs72718361	35386118
SYNE2	Triglyceride levels in LDL	rs7157785	35213538
SYNE2	Ceramide (d16:1/24:0) levels	rs17101394	35668104
SYNE2	Ceramide (d16:1/24:1) levels	rs17101394	35668104
SYNE2	Ceramide (d17:1/16:0) levels	rs12897637	35668104
SYNE2	Ceramide (d17:1/22:0) levels	rs17101394	35668104
SYNE2	Ceramide (d17:1/24:0) levels	rs17101394	35668104
SYNE2	Ceramide (d17:1/24:1) levels	rs17101394	35668104
SYNE2	Ceramide (d16:1/16:0) levels	rs12897637	35668104
SYNE2	Ceramide (d16:1/18:0) levels	rs12897637	35668104
SYNE2	Ceramide (d16:1/22:0) levels	rs17101394	35668104
SYNE2	Free cholesterol to total lipids ratio in small LDL	rs7157785	35213538
SYNE2	Non-HDL cholesterol levels	rs12897637	34887591
SYNE2	Triglycerides to total lipids ratio in small HDL	rs543290203	35213538
SYNE2	Cholesteryl esters to total lipids ratio in very small VLDL	rs4902244	35213538
SYNE2	Low density lipoprotein cholesterol levels	rs8012828	34887591
SYNE2	LDL cholesterol	rs35285205	34594039
SYNE2	Sphingomyelin (d18:1/14:0, d16:1/16:0) levels	rs17101394	35347128
SYNE2	Sphingomyelin (d18:1/17:0, d17:1/18:0, d19:1/16:0) levels	rs11374988	35347128
SYNE2	Palmitoyl dihydrosphingomyelin (d18:0/16:0) levels	rs12897637	35347128
SYNE2	Sphingomyelin (d18:2/23:0, d18:1/23:1, d17:1/24:1) levels	rs11374988	35347128
SYNE2	X-08402-to-cholesterol ratio	rs7157785	24816252
SYNE2	Phosphatidylcholine diacyl C28:1 levels	rs7157785	26068415
SYNE2	X-08402 levels	rs7157785	24816252
SYNE2	X-10510 levels	rs4902243	24816252
SYNE2	Sphingomyelin (d17:1/16:0, d18:1/15:0, d16:1/17:0) levels	rs17101394	35347128
SYNE2	Sphingomyelin (d18:1/22:2, d18:2/22:1, d16:1/24:2) levels	rs12878001	35347128
SYNE2	Sphingomyelin (d18:1/20:0, d16:1/22:0) levels	rs34817779	35347128
SYNE2	Sphingomyelin (d18:1/20:2, d18:2/20:1, d16:1/22:2) levels	rs12878001	35347128
SYNE2	Sphingomyelin (d18:1/22:1, d18:2/22:0, d16:1/24:1) levels	rs17101394	35347128
SYNE2	Glycosyl ceramide (d18:1/20:0, d16:1/22:0) levels	rs8008068	35347128
SYNE2	Sphingomyelin (d17:2/16:0, d18:2/15:0) levels	rs11374988	35347128
SYNE2	Sphingomyelin (d18:1/21:0, d17:1/22:0, d16:1/23:0) levels	rs11374988	35347128
SYNE2	Hexadecasphingosine (d16:1) levels	rs17101394	35347128
SYNE2	Ceramide (d16:1/24:1, d18:1/22:1) levels	rs17101394	35347128
SYNE2	Glycosyl ceramide (d16:1/24:1, d18:1/22:1) levels	rs8008068	35347128
SYNE2	N-palmitoyl-heptadecasphingosine (d17:1/16:0) levels	rs17101394	35347128
SYNE2	Ceramide (d18:1/14:0, d16:1/16:0) levels	rs7160525	35347128
SYNE2	Ceramide (d18:1/20:0, d16:1/22:0, d20:1/18:0) levels	rs12878001	35347128
SYNE2	Sphingomyelin (d18:0/20:0, d16:0/22:0) levels	rs7157314	35347128
SYNE2	Sphingomyelin (d18:1/19:0, d19:1/18:0) levels	rs11374988	35347128
SYNE2	Sphingomyelin (d18:2/21:0, d16:2/23:0) levels	rs12878001	35347128
SYNE2	Sphingomyelin (d18:2/23:1) levels	rs11374988	35347128
SYNE2	Sphingomyelin (d17:1/14:0, d16:1/15:0) levels	rs11374988	35347128
SYNE2	Total cholesterol levels	rs12897637	34887591
SYNE2	Triglyceride levels in non-type 2 diabetes	rs774893527	36269708
SYNE2	Sphingomyelin (d18:1/14:0, d16:1/16:0) levels	rs7160525	35050183
SYNE2	Sphingomyelin (d18:1/15:0, d16:1/17:0) levels	rs7160525	35050183
SYNE2	Sphingomyelin (d18:1/17:0, d17:1/18:0, d19:1/16:0) levels	rs8008070	35050183
SYNE2	Triglyceride levels	rs12878001	34887591
SYNE2	Triglycerides to total lipids ratio in small LDL	rs12880341	35213538
SYNE2	Triglyceride levels in small LDL	rs12880341	35213538
SYNE2	Total cholesterol levels	rs35372182	34887591
SYNE2	Triglycerides to total lipids ratio in medium LDL	rs543290203	35213538
SYNE2	Free cholesterol to total lipids ratio in medium LDL	rs7157785	35213538
SYNE2	Triglyceride levels in medium LDL	rs12880341	35213538
SYNE2	Sphingomyelin (d16:1/23:0) levels/Sphingomyelin (d17:1/22:0) levels	rs17101394	35668104
SYNE2	Sphingomyelin (d16:1/23:0) levels/Sphingomyelin (d17:1/22:0) levels	rs4480718	35668104
SYNE2	Sphingomyelin (d18:1/14:0) levels/Sphingomyelin (d16:1/16:0) levels	rs17101394	35668104
SYNE2	Sphingomyelin (d18:1/14:0) levels/Sphingomyelin (d16:1/16:0) levels	rs71416309	35668104
SYNE2	Sphingomyelin (d18:1/14:0) levels/Sphingomyelin (d16:1/16:0) levels	rs4591051	35668104
SYNE2	Sphingomyelin (d18:1/17:0) levels/Sphingomyelin (d17:1/18:0) levels	rs12878001	35668104
SYNE2	Sphingomyelin (d18:1/20:0) levels/Sphingomyelin (d16:1/22:0) levels	rs8012828	35668104
SYNE2	Sphingomyelin (d19:1/24:1) levels	rs12891651	35668104
SYNE2	Sphingomyelin (d16:1/23:0) levels/Sphingomyelin (d17:1/22:0) levels	rs17101394	35668104
SYNE2	Sphingomyelin (d16:1/24:1) levels	rs7160525	35668104
SYNE2	Sphingomyelin (d17:1/14:0) levels	rs17101394	35668104
SYNE2	Sphingomyelin (d17:1/16:0) levels	rs17101394	35668104
SYNE2	Sphingomyelin (d18:0/16:0) levels	rs4902243	35668104
SYNE2	Sphingomyelin (d18:1/14:0) levels/Sphingomyelin (d16:1/16:0) levels	rs17101394	35668104
SYNE2	Sphingomyelin (d18:1/20:0) levels/Sphingomyelin (d16:1/22:0) levels	rs8012828	35668104
SYNE2	Ceramide (d16:1/24:1) levels	rs12890867	35668104
SYNE2	Triglyceride levels	rs12878001	34887591
SYNE2	Palmitoyl dihydrosphingomyelin (d18:0/16:0) levels	rs112329286	35050183
SYNE2	Hemoglobin A1c levels	rs12878001	34594039
SYNE2	N-palmitoyl-sphinganine (d18:0/16:0) levels	rs17101394	35050183
SYNE2	Sphingomyelin (d18:1/20:0, d16:1/22:0) levels	rs7160525	35050183
SYNE2	Sphingomyelin (d18:1/21:0, d17:1/22:0, d16:1/23:0) levels	rs7160525	35050183
SYNE2	Sphingomyelin (d18:1/22:1, d18:2/22:0, d16:1/24:1) levels	rs17101394	35050183
SYNE2	Sphingomyelin (d18:2/23:0, d18:1/23:1, d17:1/24:1) levels	rs112329286	35050183
SYNE2	Stearoyl sphingomyelin (d18:1/18:0) levels	rs12878001	35050183
SYNE2	Red cell distribution width	rs12897637	30595370
SYNE2	Cholesterol to total lipids ratio in very small VLDL	rs4902244	35213538
SYNE2	Triglyceride levels in very small VLDL	rs7157785	35213538
SYNE2	Triglycerides	rs12878001	34594039
SYNE2	Hair color	rs10873172	30595370
SYNE2	Height	rs7144584	36224396
SYNE2	Body Mass Index	rs3866738	35051171
TCEA2	Pulse pressure	rs6090040	27841878
TCEA2	Diastolic blood pressure	rs6062621	28135244
TCEA2	Waist-hip ratio	rs6090040	30239722
TCEA2	Type 2 diabetes (adjusted for BMI)	rs59944054	30297969
TCEA2	Anxiety	rs6090040	31906708
TCEA2	Pulse pressure	rs6090040	30578418
TCEA2	Triglyceride levels	rs6062343	29083408
TCEA2	Triglyceride levels	rs6062343	29083408
TCEA2	Low density lipoprotein cholesterol levels	rs6062343	29083408
TCEA2	Adventurousness	rs6512302	30643258
TCEA2	Body mass index	rs6512302	30239722
TCEA2	Low density lipoprotein cholesterol levels	rs6090040	32154731
TCEA2	Eosinophil counts	rs7264802	32888493
TCEA2	TestASV_8 (Bacteroides) abundance	rs1335579	33462482
TCEA2	Eosinophil counts	rs7264802	32888494
TCEA2	Adult body size	rs7264802	32376654
TCEA2	Body mass index	rs6512302	31669095
TCEA2	Alanine aminotransferase levels	rs28638160	34315874
TCEA2	Aspartate aminotransferase levels	rs28638160	34315874
TCEA2	Serum thyroid-stimulating hormone levels	rs6062344	25436638
TCEA2	Systolic blood pressure	rs6090040	27841878
TCEA2	Eosinophil counts	rs57642905	30595370
TCEA2	Waist-to-hip ratio adjusted for BMI	rs6062344	30239722
TCEA2	Low density lipoprotein cholesterol levels	rs6090040	32493714
TCEA2	Varicose veins	rs6062618	34594039
TCEA2	Mean corpuscular hemoglobin	rs816949	30595370
TCEA2	Low density lipoprotein cholesterol levels	rs6090040	34887591
TCEA2	Systolic blood pressure	rs35213536	35762941
TCEA2	Non-HDL cholesterol levels	rs6090040	34887591
TCEA2	Diastolic blood pressure	rs13039439	35762941
TCEA2	Triglyceride levels in large LDL	rs6090040	35213538
TCEA2	Body mass index	rs7264802	34594039
TCEA2	Insulin-like growth factor 1 levels	rs1335579	33462484
TCEA2	Triglyceride levels in medium LDL	rs6090040	35213538
TCEA2	Triglyceride levels in LDL	rs6090040	35213538
TCEA2	Triglyceride levels in very small VLDL	rs6090040	35213538
TCEA2	Low-density lipoprotein levels (MTAG)	rs6062344	36376304
TCEA2	Educational attainment	rs4809393	35361970
TCEA2	Hip index	rs6090040	34021172
TCEA2	Body mass index	rs6512302	36581621
TCEA2	Waist-hip index	rs2105063	34021172
TCEA2	Waist-hip index	rs57642905	34021172
TCEA2	Waist-to-hip ratio adjusted for BMI	rs2105063	34021172
TCEA2	Waist-to-hip ratio adjusted for BMI	rs57642905	34021172
TCEA2	Waist-to-hip ratio adjusted for BMI	rs35213536	34021172
TCEA2	Height	rs6062342	36224396
TCTN3	CD25 on CD39+ CD4+ T cell	rs141293370	32929287
TCTN3	CD4 on CD39+ CD4+ T cell	rs141293370	32929287
TCTN3	Proline levels	rs10882649	33414548
TLL2	Attention deficit hyperactivity disorder	rs10786284	18839057
TLL2	Stress sensitivity (neuroticism score x major depressive disorder status interaction)	rs3762096	30571770
TLL2	Gut microbiota (bacterial taxa, hurdle binary method)	rs10882795	32572223
TLL2	Adolescent idiopathic scoliosis	rs12569424	30019117
TLL2	Propionibacterium freudenreichii abundance in stool	rs11596803	35115689
TLL2	Takayasu arteritis	rs7911604	36046661
TLL2	Insomnia	rs6584080	35835914
TLL2	Educational attainment	rs7078184	35361970
TLL2	Height	rs4917737	36224396
TPD52L2	Metabolite levels	rs8122498	23823483
TPD52L2	Body mass index	rs8567	36581621
TPSAB1	Tryptase beta-2 levels (TPSB2.3403.1.2)	rs144979264	29875488
TYRO3	Urinary albumin-to-creatinine ratio	rs3784283	31511532
TYRO3	Microalbuminuria	rs3784283	31511532
TYRO3	Urinary albumin-to-creatinine ratio	rs3784283	31511532
TYRO3	Metabolic syndrome	rs1023193	31589552
TYRO3	Blood protein levels	rs2289743	30072576
TYRO3	Gastrointestinal infection	rs7183231	32152699
TYRO3	Tyrosine-protein kinase receptor TYRO3 levels	rs141669463	36168886
TYRO3	Tyrosine-protein kinase receptor TYRO3 levels	rs11639399	36349687
TYRO3	OTU97_8 (Ruminococcaceae) abundance	rs1618332	33462482
ZBTB46	Multiple sclerosis	rs6062314	21833088
ZBTB46	Obesity-related traits	rs2315656	23251661
ZBTB46	Marginal zone lymphoma or multiple sclerosis	rs6062314	31407831
ZBTB46	Asthma	rs2315646	31619474
ZBTB46	Type 2 diabetes (adjusted for BMI)	rs6011155	30297969
ZBTB46	Birth weight	rs6062541	31097437
ZBTB46	Trunk fat mass adjusted for trunk lean mass	rs6011111	32239398
ZBTB46	Femoral neck bone mineral density and trunk fat mass adjusted by trunk lean mass	rs6011111	32239398
ZBTB46	Processed meat consumption	rs147656985	32066663
ZBTB46	Meat-related diet	rs4809335	32066663
ZBTB46	Leukocyte telomere length	rs73624724	32109421
ZBTB46	Leukocyte telomere length	rs932827	32109421
ZBTB46	Type 2 diabetes	rs6011155	32541925
ZBTB46	Cancer (pleiotropy)	rs4809367	32887889
ZBTB46	Urinary albumin-to-creatinine ratio	rs11697610	31630189
ZBTB46	Smoking initiation (ever regular vs never regular) (MTAG)	rs3810496	30643251
ZBTB46	Medication use (agents acting on the renin-angiotensin system)	rs8118848	31015401
ZBTB46	Age at first sexual intercourse	rs4809346	34211149
ZBTB46	Parenchymal hematoma in thrombolytic-treated acute ischaemic stroke	rs76484331	33723576
ZBTB46	Prostate cancer	rs6011097	34290314
ZBTB46	Smoking initiation (ever regular vs never regular)	rs3810496	30643251
ZBTB46	Trunk fat mass adjusted for trunk lean mass	rs6011111	30944420
ZBTB46	Protein quantitative trait loci (liver)	rs73916646	32778093
ZBTB46	Melanoma	rs71325468	32887889
ZBTB46	Serum albumin levels	rs73145513	34594039
ZBTB46	Gamma glutamyl transferase levels	rs6011097	33462484
ZBTB46	Uterine leiomyoma or breast cancer (pleiotropy)	rs2281925	35803233
ZBTB46	Menarche (age at onset)	rs6010651	30595370
ZBTB46	Eczema	rs6089970	30595370
ZBTB46	Insomnia	rs67047102	35835914
ZBTB46	Leisure screen time	rs6010651	36071172
ZBTB46	Gamma glutamyl transpeptidase	rs73625081	34594039
ZBTB46	C-reactive protein levels (MTAG)	rs150589984	36376304
ZBTB46	C-reactive protein levels (MTAG)	rs6062546	36376304
ZBTB46	Smoking initiation	rs3810496	36477530
ZBTB46	Smoking initiation	rs62219894	36477530
ZBTB46	Medication use (calcium channel blockers)	rs8118848	34594039
ZBTB46	Medication use (agents acting on the renin-angiotensin system)	rs8118848	34594039
ZBTB46	Height	rs6122179	36224396
ZFYVE27	Facial morphology (factor 2, vertical position of orbits relative to midface)	rs35404815	28441456
ZGPAT	Inflammatory bowel disease	rs2315008	18758464
ZGPAT	Crohn's disease	rs4809330	21102463
ZGPAT	Prostate cancer	rs6062509	23535732
ZGPAT	Inflammatory bowel disease	rs6062504	23128233
ZGPAT	Lung function (FEV1)	rs72448466	28166213
ZGPAT	Ulcerative colitis	rs6062504	26192919
ZGPAT	Crohn's disease	rs6062504	26192919
ZGPAT	Prostate cancer	rs6062509	31562322
ZGPAT	Refractive error	rs2259858	32231278
ZGPAT	Prostate cancer	rs6062509	29892016
ZGPAT	Hematocrit	rs56057703	32888493
ZGPAT	C-reactive protein levels	rs2315008	30388399
ZGPAT	Red cell distribution width	rs1758205	32888493
ZGPAT	Bell's palsy	rs56046298	33602968
ZGPAT	Lipoprotein (a) levels	rs531017143	33730874
ZGPAT	Neutrophil count	rs4809330	32888494
ZGPAT	Neutrophil percentage of white cells	rs6062509	32888494
ZGPAT	Body fat percentage	rs62217799	33980691
ZGPAT	Sex hormone-binding globulin levels	rs62217799	33980691
ZGPAT	High density lipoprotein cholesterol levels	rs62217799	33980691
ZGPAT	Plateletcrit	rs4809330	32888494
ZGPAT	Metabolic biomarkers (multivariate analysis)	rs62217799	33980691
ZGPAT	Neutrophil count	rs2315008	32888493
ZGPAT	Lymphocyte percentage of white cells	rs6062304	32888494
ZGPAT	Sex hormone-binding globulin levels	rs62217799	32042192
ZGPAT	Sex hormone-binding globulin levels adjusted for BMI	rs62217799	32042192
ZGPAT	Mean corpuscular hemoglobin	rs2750482	32888493
ZGPAT	Smoking cessation (MTAG)	rs3761123	30643251
ZGPAT	Estimated glomerular filtration rate	rs2261092	31152163
ZGPAT	Tumor necrosis factor receptor superfamily member 6B levels (TNFRSF6B.5070.76.3)	rs62217798	29875488
ZGPAT	Alanine aminotransferase levels	rs2738759	34594039
ZGPAT	Weight	rs4809327	34594039
ZGPAT	Estimated glomerular filtration rate (creatinine)	rs2261092	35710981
ZGPAT	Aspartate aminotransferase levels	rs1291212	34594039
ZGPAT	Estimated glomerular filtration rate (creatinine)	rs2261092	34272381
ZGPAT	Citrate levels	rs7262150	35213538
ZGPAT	Platelet count	rs4809328	34594039
ZGPAT	Total cholesterol levels	rs2315009	34594039
ZGPAT	Hemoglobin	rs56057703	34594039
ZGPAT	Total cholesterol levels	rs35201382	34887591
ZGPAT	Height	rs2427530	36224396
ZGPAT	Height	rs6011058	36224396
ZNF106	Metabolite levels	rs12440118	23823483
ZNF106	Triglyceride levels	rs184334219	32154731
ZNF106	C-reactive protein levels	rs184334219	31900758
ZNF106	Hemoglobin	rs1900920	32888494
ZNF106	Hemoglobin levels	rs12443246	32327693
ZNF106	Red blood cell count	rs12913324	32888493
ZNF106	Red blood cell count	rs62022317	32888493
ZNF106	Mean spheric corpuscular volume	rs201397736	32888494
ZNF106	Facial morphology (factor 18)	rs79672351	28441456
ZNF106	DNA methylation GrimAge acceleration	rs28364559	34187551
ZNF106	Red blood cell count	rs62022317	32888494
ZNF106	Phospholipids to total lipids ratio in IDL	rs184334219	35213538
ZNF106	Triglycerides to total lipids ratio in IDL	rs184334219	35213538
ZNF106	Cholesteryl esters to total lipids ratio in IDL	rs184334219	35213538
ZNF106	Cholesterol to total lipids ratio in IDL	rs184334219	35213538
ZNF106	Cholesterol to total lipids ratio in large LDL	rs184334219	35213538
ZNF106	Phospholipids to total lipids ratio in large LDL	rs184334219	35213538
ZNF106	Triglycerides to total lipids ratio in large LDL	rs184334219	35213538
ZNF106	Phospholipids to total lipids ratio in large VLDL	rs184334219	35213538
ZNF106	Cholesterol to total lipids ratio in medium LDL	rs184334219	35213538
ZNF106	Cholesteryl esters to total lipids ratio in very small VLDL	rs184334219	35213538
ZNF106	Phospholipids to total lipids ratio in very small VLDL	rs184334219	35213538
ZNF106	Phospholipids to total lipids ratio in chylomicrons and extremely large VLDL	rs184334219	35213538
ZNF106	High-density lipoprotein levels (MTAG)	rs184334219	36376304
ZNF106	Red blood cell count	rs61071861	30595370
ZNF106	Red blood cell count	rs113858923	34594039
ZNF106	Triglycerides to total lipids ratio in medium LDL	rs184334219	35213538
ZNF106	C-reactive protein levels (MTAG)	rs184334219	36376304
ZNF106	Cholesterol to total lipids ratio in very small VLDL	rs184334219	35213538
ZNF106	Height	rs12913324	36224396

## Sheet: Human_Pathways
InputTerm	Symbol	Super Pathway	ContainedPathways
PI4K2A	PI4K2A	3-phosphoinositide biosynthesis	3-phosphoinositide biosynthesis:-:PubChem:BioCyc:HUMAN_PWY-6352
PFAS	PFAS	5-aminoimidazole ribonucleotide biosynthesis I	5-aminoimidazole ribonucleotide biosynthesis I:-:PubChem:BioCyc:HUMAN_PWY-6121
PAK6	PAK6	Actin Nucleation by ARP-WASP Complex	Actin Nucleation and Branching:.66:Qiagen:10
TYRO3	TYRO3	Actin Nucleation by ARP-WASP Complex	Actin Nucleation and Branching:.66:Qiagen:10 || CDC42 Pathway:.41:Qiagen:91 || Actin Nucleation by ARP-WASP Complex:.66:Qiagen:11
OGFR	OGFR	Activation of cAMP-Dependent PKA	cAMP Pathway:.77:Qiagen:76
PLA2G4D	PLA2G4D	Activation of cAMP-Dependent PKA	cAMP Pathway:.77:Qiagen:76
TYRO3	TYRO3	Activation of cAMP-Dependent PKA	Activation of cAMP-Dependent PKA:.77:Qiagen:13 || Activation of PKA through GPCR:.71:Qiagen:15
PAK6	PAK6	Activation of RAC1	Activation of RAC1:-:Reactome:R-HSA-428540
PLA2G4D	PLA2G4D	Acyl chain remodelling of PE	Acyl chain remodelling of PS:.56:Reactome:R-HSA-1482801 || Acyl chain remodelling of PE:.71:Reactome:R-HSA-1482839 || Lipid metabolism in senescent cells:.33:WikiPathways:WP5149 || Acyl chain remodelling of PC:.71:Reactome:R-HSA-1482788
ENTPD1	ENTPD1	ADORA2B mediated anti-inflammatory cytokines production	Leishmania infection:.67:Reactome:R-HSA-9658195
PAK6	PAK6	Agrin Interactions at Neuromuscular Junction	Agrin Interactions at Neuromuscular Junction:-:Qiagen:18
PAK6	PAK6	Akt Signaling	Tec Kinases Signaling:.55:Qiagen:428
TYRO3	TYRO3	Akt Signaling	p38 Signaling:.60:Qiagen:337 || Akt Signaling:.60:Qiagen:23
FRAT2	FRAT2	Alzheimer's disease and miRNA effects	Alzheimer's disease:.98:WikiPathways:WP5124 || Alzheimer's disease and miRNA effects:.98:WikiPathways:WP2059
SORBS1	SORBS1	Angiopoietin-like protein 8 regulatory pathway	Insulin signaling:.50:WikiPathways:WP481
PIK3AP1	PIK3AP1	Antigen activates B Cell Receptor (BCR) leading to generation of second messengers	Antigen activates B Cell Receptor (BCR) leading to generation of second messengers:-:Reactome:R-HSA-983695
BIRC7	BIRC7	Apoptosis and Autophagy	Apoptosis and Autophagy:-:Cell Signaling Technology:science-pathways-apoptosis
DIDO1	DIDO1	Apoptosis and Autophagy	Apoptosis and Autophagy:-:Cell Signaling Technology:science-pathways-apoptosis
BIRC7	BIRC7	Apoptosis modulation and signaling	Apoptosis modulation and signaling:-:WikiPathways:WP1772
OGFR	OGFR	Apoptotic Pathways in Synovial Fibroblasts	p53 Mediated Apoptosis:.84:Qiagen:338 || Mitochondrial Apoptosis:.86:Qiagen:295 || Telomerase Components in Cell Signaling:.73:Qiagen:429 || eIF2 Pathway:.60:Qiagen:146 || Apoptotic Pathways in Synovial Fibroblasts:.84:Qiagen:38 || Actin-Based Motility by Rho Family GTPases:.62:Qiagen:12 || Rac1 Pathway:.65:Qiagen:376 || Nuclear Receptor Activation by Vitamin-A:.57:Qiagen:327 || ERK5 Signaling:.6…
PAK6	PAK6	Apoptotic Pathways in Synovial Fibroblasts	Actin-Based Motility by Rho Family GTPases:.62:Qiagen:12 || Rac1 Pathway:.65:Qiagen:376
ENTPD1	ENTPD1	ATP/ITP metabolism	ATP/ITP metabolism:-:GeneGo (Thomson Reuters):873
RALBP1	RALBP1	Bisphosphonate Pathway, Pharmacodynamics	RalA downstream regulated genes:.32:WikiPathways:WP2290
ACAD8	ACAD8	Branched-chain amino acid catabolism	L-valine degradation I:.48:PubChem:BioCyc:HUMAN_VALDEG-PWY || Branched-chain amino acid catabolism:.48:Reactome:R-HSA-70895
FRAT2	FRAT2	Breast cancer pathway	Breast cancer pathway:.35:WikiPathways:WP4262
SORBS1	SORBS1	Cardiac conduction	Muscle contraction:.64:Reactome:R-HSA-397014
PAK6	PAK6	CCR3 Pathway in Eosinophils	CCR3 Pathway in Eosinophils:.44:Qiagen:86
KCNQ2	KCNQ2	Celecoxib Pathway, Pharmacodynamics	Celecoxib Pathway, Pharmacodynamics:-:PharmGKB:PA152241951
CEP131	CEP131	Cell Cycle, Mitotic	Cell Cycle:.81:Reactome:R-HSA-1640170 || M Phase:.75:Reactome:R-HSA-68886 || Cell Cycle, Mitotic:.81:Reactome:R-HSA-69278
DIDO1	DIDO1	Cell Cycle, Mitotic	Cell Cycle:.81:Reactome:R-HSA-1640170
NCAPD3	NCAPD3	Cell Cycle, Mitotic	Cell Cycle:.81:Reactome:R-HSA-1640170 || M Phase:.75:Reactome:R-HSA-68886 || Cell Cycle, Mitotic:.81:Reactome:R-HSA-69278
RTEL1	RTEL1	Cell Cycle, Mitotic	Cell Cycle:.81:Reactome:R-HSA-1640170
SYNE2	SYNE2	Cell Cycle, Mitotic	Cell Cycle:.81:Reactome:R-HSA-1640170
NCAPD3	NCAPD3	Cell cycle_Chromosome condensation in prometaphase	Cell cycle_Chromosome condensation in prometaphase:-:GeneGo (Thomson Reuters):709
DDX11	DDX11	Cellular responses to stimuli	Cellular responses to stimuli:.98:Reactome:R-HSA-8953897 || Cellular responses to stress:.98:Reactome:R-HSA-2262752
HELZ2	HELZ2	Cellular responses to stimuli	Cellular responses to stimuli:.98:Reactome:R-HSA-8953897 || Cellular responses to stress:.98:Reactome:R-HSA-2262752
NCAPD3	NCAPD3	Chromatin Regulation / Acetylation	Chromatin Regulation / Acetylation:-:Cell Signaling Technology:science-pathways-chromatin
RTEL1	RTEL1	Chromosome Maintenance	Chromosome Maintenance:.80:Reactome:R-HSA-73886 || Telomere Maintenance:.80:Reactome:R-HSA-157579
TCTN3	TCTN3	Ciliopathies	Ciliopathies:-:WikiPathways:WP4803
HELZ2	HELZ2	Circadian Clock	Heme signaling:.39:Reactome:R-HSA-9707616 || BMAL1:CLOCK,NPAS2 activates circadian gene expression:.39:Reactome:R-HSA-1368108 || RORA activates gene expression:.01:Reactome:R-HSA-1368082 || Circadian Clock:.39:Reactome:R-HSA-400253
NTSR1	NTSR1	Class A/1 (Rhodopsin-like receptors)	Peptide GPCRs:.33:WikiPathways:WP24 || Class A/1 (Rhodopsin-like receptors):.72:Reactome:R-HSA-373076 || GPCR ligand binding:.72:Reactome:R-HSA-500792 || Peptide ligand-binding receptors:.60:Reactome:R-HSA-375276 || GPCRs, class A rhodopsin-like:.42:WikiPathways:WP455
OPRL1	OPRL1	Class A/1 (Rhodopsin-like receptors)	Peptide GPCRs:.33:WikiPathways:WP24 || Class A/1 (Rhodopsin-like receptors):.72:Reactome:R-HSA-373076 || GPCR ligand binding:.72:Reactome:R-HSA-500792 || Peptide ligand-binding receptors:.60:Reactome:R-HSA-375276 || GPCRs, class A rhodopsin-like:.42:WikiPathways:WP455
OR3A1	OR3A1	Class A/1 (Rhodopsin-like receptors)	GPCRs, class A rhodopsin-like:.42:WikiPathways:WP455
PIK3AP1	PIK3AP1	Class I MHC mediated antigen processing and presentation	Adaptive Immune System:.50:Reactome:R-HSA-1280218
RALBP1	RALBP1	Clomipramine Pathway, Pharmacokinetics	Carbamazepine Pathway, Pharmacokinetics:.33:PharmGKB:PA165817070
COL18A1	COL18A1	Collagen chain trimerization	Collagen formation:.74:Reactome:R-HSA-1474290 || Assembly of collagen fibrils and other multimeric structures:.68:Reactome:R-HSA-2022090 || Intrinsic Prothrombin Activation Pathway:.52:Qiagen:259 || Collagen chain trimerization:.66:Reactome:R-HSA-8948216 || Blood Coagulation Cascade:.50:Qiagen:64 || Collagen biosynthesis and modifying enzymes:.74:Reactome:R-HSA-1650814 || Collagen degradation:.54…
COL20A1	COL20A1	Collagen chain trimerization	Collagen formation:.74:Reactome:R-HSA-1474290 || Intrinsic Prothrombin Activation Pathway:.52:Qiagen:259 || Collagen chain trimerization:.66:Reactome:R-HSA-8948216 || Blood Coagulation Cascade:.50:Qiagen:64 || Collagen biosynthesis and modifying enzymes:.74:Reactome:R-HSA-1650814
COL9A3	COL9A3	Collagen chain trimerization	Collagen formation:.74:Reactome:R-HSA-1474290 || Assembly of collagen fibrils and other multimeric structures:.68:Reactome:R-HSA-2022090 || Intrinsic Prothrombin Activation Pathway:.52:Qiagen:259 || Collagen chain trimerization:.66:Reactome:R-HSA-8948216 || Blood Coagulation Cascade:.50:Qiagen:64 || Collagen biosynthesis and modifying enzymes:.74:Reactome:R-HSA-1650814 || Collagen degradation:.54…
TLL2	TLL2	Collagen chain trimerization	Collagen formation:.74:Reactome:R-HSA-1474290 || Assembly of collagen fibrils and other multimeric structures:.68:Reactome:R-HSA-2022090 || Collagen biosynthesis and modifying enzymes:.74:Reactome:R-HSA-1650814 || Anchoring fibril formation:.01:Reactome:R-HSA-2214320 || Crosslinking of collagen fibrils:.01:Reactome:R-HSA-2243919
TYRO3	TYRO3	Complement cascade	Complement system in neuronal development and plasticity:.36:WikiPathways:WP5090
CHRNA4	CHRNA4	CREB Pathway	Intracellular Calcium Signaling:.51:Qiagen:257
OGFR	OGFR	CREB Pathway	Activation of PKC through GPCR:.63:Qiagen:16 || CREB Pathway:.68:Qiagen:123 || IP3 Pathway:.68:Qiagen:261
TYRO3	TYRO3	CREB Pathway	Intracellular Calcium Signaling:.51:Qiagen:257
FRAT2	FRAT2	CTNNB1 S33 mutants aren't phosphorylated	Beta-catenin phosphorylation cascade:.01:Reactome:R-HSA-196299 || Disassembly of the destruction complex and recruitment of AXIN to the membrane:.48:Reactome:R-HSA-4641262
PAK6	PAK6	Cytoskeletal Signaling	Cytoskeletal Signaling:-:Cell Signaling Technology:science-pathways-cytoskeletal
RALBP1	RALBP1	Cytoskeletal Signaling	Cytoskeletal Signaling:-:Cell Signaling Technology:science-pathways-cytoskeletal
RALBP1	RALBP1	Cytoskeleton remodeling_RalA regulation pathway	Cytoskeleton remodeling_RalA regulation pathway:-:GeneGo (Thomson Reuters):396
RALBP1	RALBP1	Cytoskeleton remodeling_RalB regulation pathway	Cytoskeleton remodeling_RalB regulation pathway:-:GeneGo (Thomson Reuters):397
MMS19	MMS19	Cytosolic iron-sulfur cluster assembly	Cytosolic iron-sulfur cluster assembly:-:Reactome:R-HSA-2564830
RTEL1	RTEL1	Cytosolic iron-sulfur cluster assembly	Cytosolic iron-sulfur cluster assembly:-:Reactome:R-HSA-2564830
BIRC7	BIRC7	Death Receptor Signaling	TNF Signaling:.43:Sino Biological:tnf-signaling-pathway || Apoptosis Signaling Pathway:.39:R&D Systems:apoptosis-signaling-pathway || Death Receptor Signaling:.43:Sino Biological:death-receptor-pathway
PI4K2A	PI4K2A	Degradation of beta catenin	Canonical Wnt signaling pathway:.33:PubChem:Pathway Interaction Database:wnt_canonical_pathway
RALBP1	RALBP1	Development FGFR signaling pathway	FGF Pathway:.41:Qiagen:180
SLIT1	SLIT1	Development Slit-Robo signaling	Development Slit-Robo signaling:.44:GeneGo (Thomson Reuters):2121
COL18A1	COL18A1	Direct p53 effectors	Direct p53 effectors:-:PubChem:Pathway Interaction Database:p53downstreampathway
ENTPD1	ENTPD1	Disease	Disease:.56:Reactome:R-HSA-1643685 || Infectious disease:.56:Reactome:R-HSA-5663205
PIK3AP1	PIK3AP1	Disease	Disease:.56:Reactome:R-HSA-1643685
POFUT2	POFUT2	Diseases associated with O-glycosylation of proteins	O-glycosylation of TSR domain-containing proteins:.54:Reactome:R-HSA-5173214
PI4K2A	PI4K2A	D-myo-inositol (1,4,5)-trisphosphate biosynthesis	D-myo-inositol (1,4,5)-trisphosphate biosynthesis:-:PubChem:BioCyc:HUMAN_PWY-6351
NCAPD3	NCAPD3	DNA Damage	DNA Damage:-:Cell Signaling Technology:science-pathways-cell-cycle
DNTT	DNTT	DNA-PK pathway in nonhomologous end joining	DNA-PK pathway in nonhomologous end joining:-:PubChem:Pathway Interaction Database:dnapk_pathway
KCNQ2	KCNQ2	Dopamine-DARPP32 Feedback onto cAMP Pathway	Dopamine-DARPP32 Feedback onto cAMP Pathway:-:Qiagen:138
RALBP1	RALBP1	Doxorubicin Pathway, Pharmacokinetics	Doxorubicin Pathway, Pharmacokinetics:.43:PharmGKB:PA165292177 || Doxorubicin Pathway (Cancer Cell), Pharmacodynamics:.43:PharmGKB:PA165292163
ADAL	ADAL	Drug ADME	Abacavir ADME:.01:Reactome:R-HSA-2161522 || Drug ADME:.44:Reactome:R-HSA-9748784 || Abacavir metabolism:.01:Reactome:R-HSA-2161541
TYRO3	TYRO3	Ebola virus infection in host	Ebola virus infection in host:-:WikiPathways:WP4217
COL18A1	COL18A1	ECM proteoglycans	Integrin cell surface interactions:.33:Reactome:R-HSA-216083
COL9A3	COL9A3	ECM proteoglycans	Integrin cell surface interactions:.33:Reactome:R-HSA-216083 || ECM proteoglycans:.33:Reactome:R-HSA-3000178 || MED and pseudoachondroplasia genes:.01:WikiPathways:WP4789
SIX6	SIX6	Ectoderm differentiation	Ectoderm differentiation:-:WikiPathways:WP2858
CEP131	CEP131	EML4 and NUDC in mitotic spindle formation	Mitotic Prometaphase:.62:Reactome:R-HSA-68877
RALBP1	RALBP1	Endometrial cancer	Pancreatic adenocarcinoma pathway:.35:WikiPathways:WP4263
SYNE2	SYNE2	Envelope proteins and their potential roles in EDMD physiopathology	Envelope proteins and their potential roles in EDMD physiopathology:-:WikiPathways:WP4535
PAK6	PAK6	EPHA-mediated growth cone collapse	EphrinA-EphR Signaling:.33:Qiagen:155
COL18A1	COL18A1	ERK Signaling	Rho Family GTPases:.61:Qiagen:395 || ILK Signaling:.49:Qiagen:246 || MAPK Signaling:.58:Qiagen:282 || Molecular Mechanisms of Cancer:.51:Qiagen:301 || ERK Signaling:.61:Qiagen:162
COL20A1	COL20A1	ERK Signaling	Rho Family GTPases:.61:Qiagen:395 || ILK Signaling:.49:Qiagen:246 || MAPK Signaling:.58:Qiagen:282 || Molecular Mechanisms of Cancer:.51:Qiagen:301 || ERK Signaling:.61:Qiagen:162
COL9A3	COL9A3	ERK Signaling	Rho Family GTPases:.61:Qiagen:395 || ILK Signaling:.49:Qiagen:246 || MAPK Signaling:.58:Qiagen:282 || Molecular Mechanisms of Cancer:.51:Qiagen:301 || ERK Signaling:.61:Qiagen:162
OGFR	OGFR	ERK Signaling	MAPK Signaling:.58:Qiagen:282
PAK6	PAK6	ERK Signaling	Rho Family GTPases:.61:Qiagen:395 || MAPK Signaling:.58:Qiagen:282 || ERK Signaling:.61:Qiagen:162
RALBP1	RALBP1	ERK Signaling	Molecular Mechanisms of Cancer:.51:Qiagen:301
SOX18	SOX18	ERK Signaling	Molecular Mechanisms of Cancer:.51:Qiagen:301
TYRO3	TYRO3	ERK Signaling	Rho Family GTPases:.61:Qiagen:395 || ILK Signaling:.49:Qiagen:246 || MAPK Signaling:.58:Qiagen:282 || Molecular Mechanisms of Cancer:.51:Qiagen:301 || ERK Signaling:.61:Qiagen:162
SLC19A1	SLC19A1	Ethanol effects on histone modifications	Ethanol effects on histone modifications:-:WikiPathways:WP3996
COL18A1	COL18A1	Extracellular matrix organization	Extracellular matrix organization:.47:Reactome:R-HSA-1474244 || Degradation of the extracellular matrix:.47:Reactome:R-HSA-1474228
COL20A1	COL20A1	Extracellular matrix organization	Extracellular matrix organization:.47:Reactome:R-HSA-1474244
COL9A3	COL9A3	Extracellular matrix organization	Extracellular matrix organization:.47:Reactome:R-HSA-1474244 || Degradation of the extracellular matrix:.47:Reactome:R-HSA-1474228
TLL2	TLL2	Extracellular matrix organization	Extracellular matrix organization:.47:Reactome:R-HSA-1474244 || Degradation of the extracellular matrix:.47:Reactome:R-HSA-1474228
TPSAB1	TPSAB1	Extracellular matrix organization	Extracellular matrix organization:.47:Reactome:R-HSA-1474244 || Degradation of the extracellular matrix:.47:Reactome:R-HSA-1474228
LMF1	LMF1	Familial hyperlipidemia type 1	Familial hyperlipidemia type 1:.63:WikiPathways:WP5108 || Familial hyperlipidemia type 5:.01:WikiPathways:WP5112 || Familial hyperlipidemia type 4:.63:WikiPathways:WP5111
PAK6	PAK6	fMLP Pathway	Internalin Pathway:.31:Qiagen:256 || CXCR4 Pathway:.39:Qiagen:128
PAK6	PAK6	Focal adhesion	Focal adhesion:-:WikiPathways:WP306
SRMS	SRMS	Focal adhesion	Focal adhesion:-:WikiPathways:WP306
SLC19A1	SLC19A1	Folate metabolism	Folate metabolism:-:WikiPathways:WP176
COL18A1	COL18A1	FOXA1 transcription factor network	FOXA1 transcription factor network:-:PubChem:Pathway Interaction Database:hnf3apathway
COL9A3	COL9A3	Gastric cancer network 2	Gastric cancer network 2:-:WikiPathways:WP2363
MGA	MGA	Gene expression (Transcription)	Gene expression (Transcription):.91:Reactome:R-HSA-74160 || RNA Polymerase II Transcription:.91:Reactome:R-HSA-73857 || Generic Transcription Pathway:.91:Reactome:R-HSA-212436
NCAPD3	NCAPD3	Gene Silencing by RNA	Mitotic Prophase:.56:Reactome:R-HSA-68875
PI4K2A	PI4K2A	Glycerophospholipid biosynthesis	Phospholipid metabolism:.61:Reactome:R-HSA-1483257
PLA2G4D	PLA2G4D	Glycerophospholipid biosynthesis	Acyl chain remodelling of PI:.01:Reactome:R-HSA-1482922 || Glycerophospholipid biosynthesis:.61:Reactome:R-HSA-1483206 || Hydrolysis of LPC:.01:Reactome:R-HSA-1483115 || Phospholipid metabolism:.61:Reactome:R-HSA-1483257 || Synthesis of PA:.31:Reactome:R-HSA-1483166 || Acyl chain remodelling of PG:.01:Reactome:R-HSA-1482925
PI4K2A	PI4K2A	Glycerophospholipid biosynthetic pathway	Glycerophospholipid biosynthetic pathway:-:WikiPathways:WP2533
ARFRP1	ARFRP1	Golgi-to-ER retrograde transport	Intra-Golgi and retrograde Golgi-to-ER traffic:.66:Reactome:R-HSA-6811442
NTSR1	NTSR1	GPCR downstream signalling	GPCR downstream signalling:.89:Reactome:R-HSA-388396 || G alpha (q) signalling events:.34:Reactome:R-HSA-416476 || Signaling by GPCR:.89:Reactome:R-HSA-372790
OPRL1	OPRL1	GPCR downstream signalling	GPCR downstream signalling:.89:Reactome:R-HSA-388396 || G alpha (i) signalling events:.50:Reactome:R-HSA-418594 || Signaling by GPCR:.89:Reactome:R-HSA-372790
OGFR	OGFR	GPCR Pathway	Breast Cancer Regulation by Stathmin1:.58:Qiagen:69
PAK6	PAK6	GPCR Pathway	Paxillin Interactions:.73:Qiagen:351 || GPCR Pathway:.62:Qiagen:207 || Ras Pathway:.73:Qiagen:383
RALBP1	RALBP1	GPCR Pathway	Ras Pathway:.73:Qiagen:383
TYRO3	TYRO3	GPCR Pathway	Paxillin Interactions:.73:Qiagen:351 || P2Y Receptor Signaling:.37:Qiagen:336 || NFAT in Immune Response:.58:Qiagen:318 || Breast Cancer Regulation by Stathmin1:.58:Qiagen:69 || GPCR Pathway:.62:Qiagen:207 || Ras Pathway:.73:Qiagen:383 || Pancreatic Adenocarcinoma:.59:Qiagen:344 || Estrogen Pathway:.55:Qiagen:166
NTSR1	NTSR1	GPCRs, other	GPCRs, other:-:WikiPathways:WP117
OR3A1	OR3A1	GPCRs, other	GPCRs, other:-:WikiPathways:WP117
RALBP1	RALBP1	G-protein signaling_Cross-talk between Ras-family GTPases	G-protein signaling_Cross-talk between Ras-family GTPases:-:GeneGo (Thomson Reuters):408
RALBP1	RALBP1	G-protein signaling_Regulation of CDC42 activity	G-protein signaling_Regulation of CDC42 activity:-:GeneGo (Thomson Reuters):389
RALBP1	RALBP1	G-protein signaling_Regulation of RAC1 activity	G-protein signaling_Regulation of RAC1 activity:-:GeneGo (Thomson Reuters):384
PFAS	PFAS	guanosine deoxyribonucleotides de novo biosynthesis I	superpathway of purine nucleotides de novo biosynthesis I:.50:PubChem:BioCyc:HUMAN_PWY-841
PAK6	PAK6	Guidance Cues and Growth Cone Motility	Guidance Cues and Growth Cone Motility:-:Qiagen:214
SLIT1	SLIT1	Guidance Cues and Growth Cone Motility	Guidance Cues and Growth Cone Motility:-:Qiagen:214
RTEL1	RTEL1	Homologous DNA Pairing and Strand Exchange	HDR through Homologous Recombination (HRR):.63:Reactome:R-HSA-5685942
RTEL1	RTEL1	Homology Directed Repair	DNA Repair:.50:Reactome:R-HSA-73894 || DNA Double-Strand Break Repair:.82:Reactome:R-HSA-5693532 || HDR through Homologous Recombination (HRR) or Single Strand Annealing (SSA):.79:Reactome:R-HSA-5693567 || Homology Directed Repair:.82:Reactome:R-HSA-5693538
SORBS1	SORBS1	IL-9 Signaling Pathways	Adipocytokines and Insulin Signaling:.34:R&D Systems:adipocytokines-insulin-signaling
PAK6	PAK6	Immune response IL-23 signaling pathway	Angiopoietin-TIE2 Signaling:.38:Qiagen:32
ENTPD1	ENTPD1	Inflammasomes	Purinergic signaling in leishmaniasis infection:.47:Reactome:R-HSA-9660826 || Cell recruitment (pro-inflammatory response):.47:Reactome:R-HSA-9664424
PIK3AP1	PIK3AP1	Innate Immune System	Immune System:.53:Reactome:R-HSA-168256
ITPKA	ITPKA	Inositol phosphate metabolism	Synthesis of IP3 and IP4 in the cytosol:.56:Reactome:R-HSA-1855204 || Inositol phosphate metabolism:.56:Reactome:R-HSA-1483249
SORBS1	SORBS1	Insulin Pathway	Insulin Pathway:-:PubChem:Pathway Interaction Database:insulin_pathway
COL18A1	COL18A1	Integrin Pathway	Transendothelial Migration of Leukocytes:.38:Qiagen:454 || Inhibition of Angiogenesis by TSP1:.49:Qiagen:248 || UPA-UPAR Pathway:.56:Qiagen:460 || Integrin Pathway:.67:Qiagen:254 || GnRH Signaling:.56:Qiagen:206 || FAK1 Signaling:.67:Qiagen:173
COL20A1	COL20A1	Integrin Pathway	Transendothelial Migration of Leukocytes:.38:Qiagen:454 || Inhibition of Angiogenesis by TSP1:.49:Qiagen:248 || UPA-UPAR Pathway:.56:Qiagen:460 || Integrin Pathway:.67:Qiagen:254 || GnRH Signaling:.56:Qiagen:206 || FAK1 Signaling:.67:Qiagen:173
COL9A3	COL9A3	Integrin Pathway	Transendothelial Migration of Leukocytes:.38:Qiagen:454 || Inhibition of Angiogenesis by TSP1:.49:Qiagen:248 || UPA-UPAR Pathway:.56:Qiagen:460 || Integrin Pathway:.67:Qiagen:254 || GnRH Signaling:.56:Qiagen:206 || FAK1 Signaling:.67:Qiagen:173
PAK6	PAK6	Integrin Pathway	Transendothelial Migration of Leukocytes:.38:Qiagen:454 || Integrin Pathway:.67:Qiagen:254 || GnRH Signaling:.56:Qiagen:206 || FAK1 Signaling:.67:Qiagen:173
PAK6	PAK6	Integrin-mediated cell adhesion	Integrin-mediated cell adhesion:.34:WikiPathways:WP185
SORBS1	SORBS1	Integrin-mediated cell adhesion	Integrin-mediated cell adhesion:.34:WikiPathways:WP185
KCNQ2	KCNQ2	Interaction between L1 and Ankyrins	Interaction between L1 and Ankyrins:-:Reactome:R-HSA-445095
TCTN3	TCTN3	Joubert syndrome	Joubert syndrome:-:WikiPathways:WP4656
HELZ2	HELZ2	KEAP1-NFE2L2 pathway	Cytoprotection by HMOX1:.33:Reactome:R-HSA-9707564 || Cellular response to chemical stress:.53:Reactome:R-HSA-9711123
KCNQ2	KCNQ2	L1CAM interactions	L1CAM interactions:.39:Reactome:R-HSA-373760
CEP131	CEP131	Loss of proteins required for interphase microtubule organization from the centrosome	Regulation of PLK1 Activity at G2/M Transition:.80:Reactome:R-HSA-2565942 || Centrosome maturation:.85:Reactome:R-HSA-380287 || G2/M Transition:.47:Reactome:R-HSA-69275 || Loss of Nlp from mitotic centrosomes:.85:Reactome:R-HSA-380259 || Recruitment of NuMA to mitotic centrosomes:.83:Reactome:R-HSA-380320 || Mitotic G2-G2/M phases:.47:Reactome:R-HSA-453274 || Recruitment of mitotic centrosome pro…
TCTN3	TCTN3	Loss of proteins required for interphase microtubule organization from the centrosome	Anchoring of the basal body to the plasma membrane:.71:Reactome:R-HSA-5620912
RTEL1	RTEL1	Lung fibrosis	Lung fibrosis:-:WikiPathways:WP3624
FRAT2	FRAT2	Malignant pleural mesothelioma	Malignant pleural mesothelioma:-:WikiPathways:WP5087
PLA2G4D	PLA2G4D	MAPK signaling pathway	MAPK signaling pathway:-:WikiPathways:WP382
COL18A1	COL18A1	Matrix metalloproteinases	Activation of Matrix Metalloproteinases:.36:Reactome:R-HSA-1592389
TPSAB1	TPSAB1	Matrix metalloproteinases	Activation of Matrix Metalloproteinases:.36:Reactome:R-HSA-1592389
DIDO1	DIDO1	Meiosis	Reproduction:.83:Reactome:R-HSA-1474165 || Meiosis:.83:Reactome:R-HSA-1500620 || Meiotic synapsis:.67:Reactome:R-HSA-1221632
SYNE2	SYNE2	Meiosis	Reproduction:.83:Reactome:R-HSA-1474165 || Meiosis:.83:Reactome:R-HSA-1500620 || Meiotic synapsis:.67:Reactome:R-HSA-1221632
COL18A1	COL18A1	MET promotes cell motility	Beta1 integrin cell surface interactions:.32:PubChem:Pathway Interaction Database:integrin1_pathway
ACAD8	ACAD8	Metabolism	Metabolism:.35:Reactome:R-HSA-1430728
ADAL	ADAL	Metabolism	Metabolism:.35:Reactome:R-HSA-1430728
ENTPD1	ENTPD1	Metabolism	Metabolism:.35:Reactome:R-HSA-1430728
HELZ2	HELZ2	Metabolism	Metabolism:.35:Reactome:R-HSA-1430728 || Metabolism of lipids:.35:Reactome:R-HSA-556833
ITPKA	ITPKA	Metabolism	Metabolism:.35:Reactome:R-HSA-1430728
MMS19	MMS19	Metabolism	Metabolism:.35:Reactome:R-HSA-1430728
PFAS	PFAS	Metabolism	Metabolism:.35:Reactome:R-HSA-1430728
PI4K2A	PI4K2A	Metabolism	Metabolism:.35:Reactome:R-HSA-1430728 || Metabolism of lipids:.35:Reactome:R-HSA-556833
PLA2G4D	PLA2G4D	Metabolism	Metabolism:.35:Reactome:R-HSA-1430728 || Metabolism of lipids:.35:Reactome:R-HSA-556833
RTEL1	RTEL1	Metabolism	Metabolism:.35:Reactome:R-HSA-1430728
SLC19A1	SLC19A1	Metabolism	Metabolism:.35:Reactome:R-HSA-1430728
SLC23A2	SLC23A2	Metabolism	Metabolism:.35:Reactome:R-HSA-1430728
SMOX	SMOX	Metabolism	Metabolism:.35:Reactome:R-HSA-1430728
ADAL	ADAL	Metabolism of nucleotides	Metabolism of nucleotides:.36:Reactome:R-HSA-15869
ENTPD1	ENTPD1	Metabolism of nucleotides	Phosphate bond hydrolysis by NTPDase proteins:.01:Reactome:R-HSA-8850843 || Nucleotide catabolism:.36:Reactome:R-HSA-8956319 || Metabolism of nucleotides:.36:Reactome:R-HSA-15869
PFAS	PFAS	Metabolism of nucleotides	Metabolism of nucleotides:.36:Reactome:R-HSA-15869 || Nucleotide biosynthesis:.01:Reactome:R-HSA-8956320 || Purine ribonucleoside monophosphate biosynthesis:.01:Reactome:R-HSA-73817
OPCML	OPCML	Metabolism of proteins	Post-translational protein modification:.73:Reactome:R-HSA-597592 || Metabolism of proteins:.73:Reactome:R-HSA-392499
POFUT2	POFUT2	Metabolism of proteins	Post-translational protein modification:.73:Reactome:R-HSA-597592 || Metabolism of proteins:.73:Reactome:R-HSA-392499
HELZ2	HELZ2	Metabolism of steroids	Metabolism of steroids:.36:Reactome:R-HSA-8957322 || Regulation of cholesterol biosynthesis by SREBP (SREBF):.76:Reactome:R-HSA-1655829 || Activation of gene expression by SREBF (SREBP):.76:Reactome:R-HSA-2426168
SLC19A1	SLC19A1	Metabolism of water-soluble vitamins and cofactors	Metabolism of water-soluble vitamins and cofactors:.65:Reactome:R-HSA-196849 || Metabolism of folate and pterines:.01:Reactome:R-HSA-196757 || Metabolism of vitamins and cofactors:.65:Reactome:R-HSA-196854
SLC23A2	SLC23A2	Metabolism of water-soluble vitamins and cofactors	Vitamin C (ascorbate) metabolism:.01:Reactome:R-HSA-196836 || Metabolism of water-soluble vitamins and cofactors:.65:Reactome:R-HSA-196849 || Metabolism of vitamins and cofactors:.65:Reactome:R-HSA-196854
SMOX	SMOX	Metapathway biotransformation Phase I and II	Biological oxidations:.49:Reactome:R-HSA-211859
SLC19A1	SLC19A1	Methotrexate Pathway, Pharmacokinetics	Methotrexate Pathway, Pharmacokinetics:.43:PharmGKB:PA165816349
TYRO3	TYRO3	MIF Mediated Glucocorticoid Regulation	Endothelin-1 Signaling Pathway:.46:Qiagen:150
SIX4	SIX4	mir-124 predicted interactions with cell cycle and differentiation	mir-124 predicted interactions with cell cycle and differentiation:-:WikiPathways:WP3595
PRPF6	PRPF6	mRNA Splicing - Minor Pathway	mRNA Splicing - Minor Pathway:-:Reactome:R-HSA-72165
FRAT2	FRAT2	Nanog in Mammalian ESC Pluripotency	GSK3 Signaling:.62:Qiagen:213
CHRNA4	CHRNA4	Nanog in Mammalian ESC Pluripotency	eNOS Signaling:.48:Qiagen:151
TYRO3	TYRO3	Nanog in Mammalian ESC Pluripotency	GSK3 Signaling:.62:Qiagen:213 || eNOS Signaling:.48:Qiagen:151 || 14-3-3 Induced Intracellular Signaling:.59:Qiagen:4 || Nanog in Mammalian ESC Pluripotency:.62:Qiagen:309
COL9A3	COL9A3	NCAM signaling for neurite out-growth	NCAM signaling for neurite out-growth:.67:Reactome:R-HSA-375165 || NCAM1 interactions:.67:Reactome:R-HSA-419037
FRAT2	FRAT2	ncRNAs involved in Wnt signaling in hepatocellular carcinoma	Wnt signaling:.66:WikiPathways:WP428 || lncRNA in canonical Wnt signaling and colorectal cancer:.78:WikiPathways:WP4258 || ncRNAs involved in Wnt signaling in hepatocellular carcinoma:.78:WikiPathways:WP4336
COL9A3	COL9A3	Nervous system development	Nervous system development:.51:Reactome:R-HSA-9675108 || Axon guidance:.49:Reactome:R-HSA-422475 || Developmental Biology:.51:Reactome:R-HSA-1266738
HELZ2	HELZ2	Nervous system development	Developmental Biology:.51:Reactome:R-HSA-1266738
KCNQ2	KCNQ2	Nervous system development	Nervous system development:.51:Reactome:R-HSA-9675108 || Axon guidance:.49:Reactome:R-HSA-422475 || Developmental Biology:.51:Reactome:R-HSA-1266738
PAK6	PAK6	Nervous system development	Nervous system development:.51:Reactome:R-HSA-9675108 || Axon guidance:.49:Reactome:R-HSA-422475 || Developmental Biology:.51:Reactome:R-HSA-1266738
SLIT1	SLIT1	Nervous system development	Nervous system development:.51:Reactome:R-HSA-9675108 || Axon guidance:.49:Reactome:R-HSA-422475 || Developmental Biology:.51:Reactome:R-HSA-1266738
SLIT1	SLIT1	Netrin-1 signaling	Netrin-1 signaling:.32:Reactome:R-HSA-373752
KCNQ2	KCNQ2	Neuroscience	Neuroscience:-:Cell Signaling Technology:science-pathways-neuroscience
OGFR	OGFR	NF-KappaB Family Pathway	NF-KappaB (p50-p65) Pathway:.72:Qiagen:312 || NF-KappaB Family Pathway:.72:Qiagen:315
PAK6	PAK6	NgR-p75(NTR)-Mediated Signaling	NgR-p75(NTR)-Mediated Signaling:-:Qiagen:321
CHRNA4	CHRNA4	Nicotine Pathway (Dopaminergic Neuron), Pharmacodynamics	Nicotine effect on dopaminergic neurons:.45:WikiPathways:WP1602 || Nicotine Pathway (Dopaminergic Neuron), Pharmacodynamics:.45:PharmGKB:PA162355621
COL18A1	COL18A1	Non-integrin membrane-ECM interactions	Laminin interactions:.35:Reactome:R-HSA-3000157
ADAL	ADAL	Nucleotide salvage	Purine salvage:.01:Reactome:R-HSA-74217 || Nucleotide salvage:-:Reactome:R-HSA-8956321
OR3A1	OR3A1	Olfactory Signaling Pathway	Expression and translocation of olfactory receptors:.63:Reactome:R-HSA-9752946 || Olfactory Signaling Pathway:.64:Reactome:R-HSA-381753 || Sensory Perception:.64:Reactome:R-HSA-9709957
POFUT2	POFUT2	O-linked glycosylation of mucins	O-linked glycosylation:.57:Reactome:R-HSA-5173105
CEP131	CEP131	Organelle biogenesis and maintenance	Cilium Assembly:.68:Reactome:R-HSA-5617833 || Organelle biogenesis and maintenance:.68:Reactome:R-HSA-1852241
HELZ2	HELZ2	Organelle biogenesis and maintenance	Organelle biogenesis and maintenance:.68:Reactome:R-HSA-1852241
TCTN3	TCTN3	Organelle biogenesis and maintenance	Cilium Assembly:.68:Reactome:R-HSA-5617833 || Organelle biogenesis and maintenance:.68:Reactome:R-HSA-1852241
SYNE2	SYNE2	Ovarian infertility	Ovarian infertility:-:WikiPathways:WP34
SMOX	SMOX	Oxidation by cytochrome P450	Phase I - Functionalization of compounds:.62:Reactome:R-HSA-211945 || Amine Oxidase reactions:.01:Reactome:R-HSA-140179
OGFR	OGFR	p70S6K Signaling	Renin-Angiotensin Pathway:.60:Qiagen:388 || p70S6K Signaling:.60:Qiagen:340
PAK6	PAK6	p70S6K Signaling	Renin-Angiotensin Pathway:.60:Qiagen:388
OGFR	OGFR	PAK Pathway	PAK Pathway:.56:Qiagen:342 || Antioxidant Action of Vitamin-C:.56:Qiagen:34
PAK6	PAK6	PAK Pathway	PAK Pathway:.56:Qiagen:342
SLC23A2	SLC23A2	PAK Pathway	Antioxidant Action of Vitamin-C:.56:Qiagen:34
SORBS1	SORBS1	PAK Pathway	Epithelial Adherens Junctions:.36:Qiagen:156
MGA	MGA	Pathways affected in adenoid cystic carcinoma	Pathways affected in adenoid cystic carcinoma:-:WikiPathways:WP3651
COL18A1	COL18A1	Phospholipase-C Pathway	Phospholipase-C Pathway:.56:Qiagen:356 || PTEN Pathway:.56:Qiagen:375
COL20A1	COL20A1	Phospholipase-C Pathway	Phospholipase-C Pathway:.56:Qiagen:356 || PTEN Pathway:.56:Qiagen:375
COL9A3	COL9A3	Phospholipase-C Pathway	Phospholipase-C Pathway:.56:Qiagen:356 || PTEN Pathway:.56:Qiagen:375
OGFR	OGFR	Phospholipase-C Pathway	Phospholipase-C Pathway:.56:Qiagen:356 || PTEN Pathway:.56:Qiagen:375
PLA2G4D	PLA2G4D	Phospholipase-C Pathway	Phospholipase-C Pathway:.56:Qiagen:356
PI4K2A	PI4K2A	PI Metabolism	PI Metabolism:.63:Reactome:R-HSA-1483255 || Synthesis of PIPs at the early endosome membrane:.01:Reactome:R-HSA-1660516 || Synthesis of PIPs at the Golgi membrane:.01:Reactome:R-HSA-1660514 || Synthesis of PIPs at the plasma membrane:.63:Reactome:R-HSA-1660499
COL9A3	COL9A3	PI3K-Akt signaling pathway	PI3K-Akt signaling pathway:.64:WikiPathways:WP4172
PIK3AP1	PIK3AP1	PI3K-Akt signaling pathway	PI3K-Akt signaling pathway:.64:WikiPathways:WP4172
PIK3AP1	PIK3AP1	PI5P, PP2A and IER3 Regulate PI3K/AKT Signaling	Negative regulation of the PI3K/AKT network:.94:Reactome:R-HSA-199418 || PI3K/AKT Signaling in Cancer:.75:Reactome:R-HSA-2219528 || Constitutive Signaling by Aberrant PI3K in Cancer:.75:Reactome:R-HSA-2219530 || PI5P, PP2A and IER3 Regulate PI3K/AKT Signaling:.94:Reactome:R-HSA-6811558
PIK3AP1	PIK3AP1	PIP3 activates AKT signaling	PIP3 activates AKT signaling:.86:Reactome:R-HSA-1257604 || Intracellular signaling by second messengers:.86:Reactome:R-HSA-9006925
LMF1	LMF1	Plasma lipoprotein assembly, remodeling, and clearance	Plasma lipoprotein assembly, remodeling, and clearance:.50:Reactome:R-HSA-174824 || Assembly of active LPL and LIPC lipase complexes:.01:Reactome:R-HSA-8963889 || Plasma lipoprotein remodeling:.45:Reactome:R-HSA-8963899
CHRNA4	CHRNA4	Postsynaptic nicotinic acetylcholine receptors	Highly calcium permeable nicotinic acetylcholine receptors:.01:Reactome:R-HSA-629597 || Highly sodium permeable postsynaptic acetylcholine nicotinic receptors:.01:Reactome:R-HSA-629587 || Postsynaptic nicotinic acetylcholine receptors:-:Reactome:R-HSA-622327 || Highly calcium permeable postsynaptic nicotinic acetylcholine receptors:.01:Reactome:R-HSA-629594 || Presynaptic nicotinic acetylcholine …
OPCML	OPCML	Post-translational modification: synthesis of GPI-anchored proteins	Post-translational modification: synthesis of GPI-anchored proteins:-:Reactome:R-HSA-163125
SLIT1	SLIT1	Posttranslational regulation of adherens junction stability and dissassembly	Posttranslational regulation of adherens junction stability and dissassembly:-:PubChem:Pathway Interaction Database:ajdiss_2pathway
KCNQ2	KCNQ2	Potassium Channels	Potassium Channels:.42:Reactome:R-HSA-1296071 || Voltage gated Potassium channels:.42:Reactome:R-HSA-1296072
SORBS1	SORBS1	PPAR signaling pathway	PPAR signaling pathway:-:WikiPathways:WP3942
HELZ2	HELZ2	PPARA activates gene expression	Regulation of lipid metabolism by PPARalpha:.40:Reactome:R-HSA-400206 || Transcriptional regulation of white adipocyte differentiation:.41:Reactome:R-HSA-381340 || PPARA activates gene expression:.41:Reactome:R-HSA-1989781
LCMT2	LCMT2	Processing of Capped Intron-Containing Pre-mRNA	Metabolism of RNA:.36:Reactome:R-HSA-8953854
PRPF6	PRPF6	Processing of Capped Intron-Containing Pre-mRNA	mRNA processing:.39:WikiPathways:WP411 || Metabolism of RNA:.36:Reactome:R-HSA-8953854 || Processing of Capped Intron-Containing Pre-mRNA:.78:Reactome:R-HSA-72203 || mRNA Splicing:.78:Reactome:R-HSA-72172 || mRNA Splicing - Major Pathway:.75:Reactome:R-HSA-72163
PAK6	PAK6	Prolactin Signaling	ErbB Family Pathway:.59:Qiagen:159 || ErbB signaling pathway:.47:WikiPathways:WP673
PIK3AP1	PIK3AP1	Prolactin Signaling	PI3K Signaling in B-Lymphocyte:.35:Qiagen:357
PFAS	PFAS	Purine metabolism and related disorders	Purine metabolism and related disorders:-:WikiPathways:WP4224
ENTPD1	ENTPD1	Pyrimidine metabolism	Pyrimidine metabolism:-:WikiPathways:WP4022
PAK6	PAK6	RAC1 GTPase cycle	RAC1 GTPase cycle:.51:Reactome:R-HSA-9013149 || CDC42 GTPase cycle:.51:Reactome:R-HSA-9013148
RALBP1	RALBP1	RAC1 GTPase cycle	RAC1 GTPase cycle:.51:Reactome:R-HSA-9013149 || CDC42 GTPase cycle:.51:Reactome:R-HSA-9013148
PIK3AP1	PIK3AP1	RAF/MAP kinase cascade	Diseases of signal transduction by growth factor receptors and second messengers:.34:Reactome:R-HSA-5663202
PLA2G4D	PLA2G4D	Ras signaling	Ras signaling:-:WikiPathways:WP4223
RALBP1	RALBP1	Ras signaling	Ras signaling:-:WikiPathways:WP4223
PAK6	PAK6	Regulation of actin cytoskeleton	Regulation of actin cytoskeleton:-:WikiPathways:WP51
FRAT2	FRAT2	Regulation of activated PAK-2p34 by proteasome mediated degradation	Degradation of beta-catenin by the destruction complex:.63:Reactome:R-HSA-195253
PIK3AP1	PIK3AP1	Regulation of activated PAK-2p34 by proteasome mediated degradation	Signaling by the B Cell Receptor (BCR):.74:Reactome:R-HSA-983705
SMOX	SMOX	Regulation of activated PAK-2p34 by proteasome mediated degradation	Interconversion of polyamines:.01:Reactome:R-HSA-351200 || Metabolism of polyamines:.86:Reactome:R-HSA-351202 || spermine and spermidine degradation I:.01:PubChem:BioCyc:HUMAN_PWY-6117 || PAOs oxidise polyamines to amines:.01:Reactome:R-HSA-141334
RALBP1	RALBP1	Regulation of CDC42 activity	Regulation of CDC42 activity:-:PubChem:Pathway Interaction Database:cdc42_reg_pathway
SLIT1	SLIT1	Regulation of commissural axon pathfinding by SLIT and ROBO	Regulation of commissural axon pathfinding by SLIT and ROBO:-:Reactome:R-HSA-428542
SLIT1	SLIT1	Regulation of cortical dendrite branching	Regulation of cortical dendrite branching:-:Reactome:R-HSA-8985801
ACAD8	ACAD8	Regulation of expression of SLITs and ROBOs	Metabolism of amino acids and derivatives:.32:Reactome:R-HSA-71291
PAK6	PAK6	Regulation of expression of SLITs and ROBOs	Signaling by ROBO receptors:.78:Reactome:R-HSA-376176
SLIT1	SLIT1	Regulation of expression of SLITs and ROBOs	Signaling by ROBO receptors:.78:Reactome:R-HSA-376176 || Regulation of expression of SLITs and ROBOs:.78:Reactome:R-HSA-9010553
SMOX	SMOX	Regulation of expression of SLITs and ROBOs	Metabolism of amino acids and derivatives:.32:Reactome:R-HSA-71291
RALBP1	RALBP1	Regulation of RAC1 activity	Regulation of RAC1 activity:-:PubChem:Pathway Interaction Database:rac1_reg_pathway
RTEL1	RTEL1	Resolution of D-loop Structures through Holliday Junction Intermediates	Resolution of D-Loop Structures:.77:Reactome:R-HSA-5693537 || Resolution of D-loop Structures through Synthesis-Dependent Strand Annealing (SDSA):.93:Reactome:R-HSA-5693554
ARFRP1	ARFRP1	Retrograde transport at the Trans-Golgi-Network	Retrograde transport at the Trans-Golgi-Network:-:Reactome:R-HSA-6811440
SYNE2	SYNE2	Rett syndrome causing genes	Rett syndrome causing genes:-:WikiPathways:WP4312
PAK6	PAK6	RHOD GTPase cycle	RHOD GTPase cycle:.39:Reactome:R-HSA-9013405
OGFR	OGFR	RhoGDI Pathway	RhoGDI Pathway:.33:Qiagen:397
PAK6	PAK6	RhoGDI Pathway	RhoGDI Pathway:.33:Qiagen:397
PAK6	PAK6	RHOH GTPase cycle	RHOH GTPase cycle:-:Reactome:R-HSA-9013407
PAK6	PAK6	RHOU GTPase cycle	RHOV GTPase cycle:.44:Reactome:R-HSA-9013424
RHOV	RHOV	RHOU GTPase cycle	RHOV GTPase cycle:.44:Reactome:R-HSA-9013424
NCAPD3	NCAPD3	RNA Polymerase I Promoter Opening	Condensation of Prophase Chromosomes:.78:Reactome:R-HSA-2299718
TCEA2	TCEA2	RNA Polymerase II Transcription Initiation And Promoter Clearance	Transcription of mRNA:.91:Qiagen:450
PAK6	PAK6	Semaphorin interactions	Semaphorin Signaling:.31:Qiagen:403
PAK6	PAK6	Sertoli-Sertoli Cell Junction Dynamics	Germ Cell-Sertoli Cell Junction Dynamics:.37:Qiagen:198
SORBS1	SORBS1	Sertoli-Sertoli Cell Junction Dynamics	Germ Cell-Sertoli Cell Junction Dynamics:.37:Qiagen:198 || Sertoli-Sertoli Cell Junction Dynamics:.37:Qiagen:404
FRAT2	FRAT2	Signal Transduction	Signal Transduction:-:Reactome:R-HSA-162582
COL9A3	COL9A3	Signal Transduction	Signal Transduction:-:Reactome:R-HSA-162582
NTSR1	NTSR1	Signal Transduction	Signal Transduction:-:Reactome:R-HSA-162582
OPRL1	OPRL1	Signal Transduction	Signal Transduction:-:Reactome:R-HSA-162582
PAK6	PAK6	Signal Transduction	Signal Transduction:-:Reactome:R-HSA-162582
PIK3AP1	PIK3AP1	Signal Transduction	Signal Transduction:-:Reactome:R-HSA-162582
RALBP1	RALBP1	Signal Transduction	Signal Transduction:-:Reactome:R-HSA-162582
RHOV	RHOV	Signal Transduction	Signal Transduction:-:Reactome:R-HSA-162582
SRMS	SRMS	Signal Transduction	Signal Transduction:-:Reactome:R-HSA-162582
COL9A3	COL9A3	Signaling by PDGF	Signaling by PDGF:.50:Reactome:R-HSA-186797
SRMS	SRMS	Signaling by PTK6	Signaling by Non-Receptor Tyrosine Kinases:1.00:Reactome:R-HSA-9006927 || PTK6 Down-Regulation:.01:Reactome:R-HSA-8849472 || Signaling by PTK6:1.00:Reactome:R-HSA-8848021
COL9A3	COL9A3	Signaling by Receptor Tyrosine Kinases	Signaling by Receptor Tyrosine Kinases:-:Reactome:R-HSA-9006934
PAK6	PAK6	Signaling by Rho GTPases	Signaling by Rho GTPases, Miro GTPases and RHOBTB3:.62:Reactome:R-HSA-9716542 || Signaling by Rho GTPases:.64:Reactome:R-HSA-194315 || RHO GTPase cycle:.64:Reactome:R-HSA-9012999
RALBP1	RALBP1	Signaling by Rho GTPases	Signaling by Rho GTPases, Miro GTPases and RHOBTB3:.62:Reactome:R-HSA-9716542 || Signaling by Rho GTPases:.64:Reactome:R-HSA-194315 || RHO GTPase cycle:.64:Reactome:R-HSA-9012999
RHOV	RHOV	Signaling by Rho GTPases	Signaling by Rho GTPases, Miro GTPases and RHOBTB3:.62:Reactome:R-HSA-9716542 || Signaling by Rho GTPases:.64:Reactome:R-HSA-194315 || RHO GTPase cycle:.64:Reactome:R-HSA-9012999
SLIT1	SLIT1	Signaling by Slit	Signaling by Slit:-:Qiagen:406
FRAT2	FRAT2	Signaling by WNT	TCF dependent signaling in response to WNT:.70:Reactome:R-HSA-201681 || Signaling by WNT:.70:Reactome:R-HSA-195721
BIRC7	BIRC7	Small cell lung cancer	Small cell lung cancer:-:WikiPathways:WP4658
SORBS1	SORBS1	Smooth Muscle Contraction	Smooth Muscle Contraction:-:Reactome:R-HSA-445355
SLIT1	SLIT1	Spinal cord injury	Spinal cord injury:-:WikiPathways:WP2431
KCNQ2	KCNQ2	Splicing factor NOVA regulated synaptic proteins	Splicing factor NOVA regulated synaptic proteins:-:WikiPathways:WP4148
CHRNA4	CHRNA4	Sudden infant death syndrome (SIDS) susceptibility pathways	Sudden infant death syndrome (SIDS) susceptibility pathways:-:WikiPathways:WP706
ITPKA	ITPKA	superpathway of D-myo-inositol (1,4,5)-trisphosphate metabolism	superpathway of D-myo-inositol (1,4,5)-trisphosphate metabolism:.62:PubChem:BioCyc:HUMAN_PWY-6358 || D-myo-inositol (1,3,4)-trisphosphate biosynthesis:.01:PubChem:BioCyc:HUMAN_PWY-6364 || 1D-myo-inositol hexakisphosphate biosynthesis II (mammalian):.62:PubChem:BioCyc:HUMAN_PWY-6362
PLA2G4D	PLA2G4D	Sweet Taste Signaling	Sperm Motility:.37:Qiagen:415
PAK6	PAK6	TCR Signaling (Qiagen)	TCR Signaling:.68:Qiagen:427 || PDGF Pathway:.40:Qiagen:352
RTEL1	RTEL1	Telomere C-strand (Lagging Strand) Synthesis	Extension of Telomeres:.67:Reactome:R-HSA-180786 || Telomere Extension By Telomerase:.45:Reactome:R-HSA-171319
OGFR	OGFR	TGF-Beta Pathway	TGF-Beta Pathway:.60:Qiagen:432 || MAPK Family Pathway:.60:Qiagen:277
PAK6	PAK6	TGF-Beta Pathway	JNK Pathway:.52:Qiagen:266
TYRO3	TYRO3	TGF-Beta Pathway	JAK-STAT Pathway:.57:Qiagen:263 || JNK Pathway:.52:Qiagen:266
PAK6	PAK6	Transcription Androgen Receptor nuclear signaling	Transcription Androgen Receptor nuclear signaling:.49:GeneGo (Thomson Reuters):2202
HELZ2	HELZ2	Transcriptional activation of mitochondrial biogenesis	Transcriptional activation of mitochondrial biogenesis:.59:Reactome:R-HSA-2151201 || Mitochondrial biogenesis:.59:Reactome:R-HSA-1592230
MGA	MGA	Transcriptional Regulation by E2F6	Transcriptional Regulation by E2F6:-:Reactome:R-HSA-8953750
CHRNA4	CHRNA4	Transmission across Chemical Synapses	Transmission across Chemical Synapses:.76:Reactome:R-HSA-112315 || Neurotransmitter receptors and postsynaptic signal transmission:.76:Reactome:R-HSA-112314 || Neuronal System:.66:Reactome:R-HSA-112316
KCNQ2	KCNQ2	Transmission across Chemical Synapses	Neuronal System:.66:Reactome:R-HSA-112316
LMF1	LMF1	Transport of inorganic cations/anions and amino acids/oligopeptides	Transport of small molecules:.34:Reactome:R-HSA-382551
LCMT2	LCMT2	tRNA processing	tRNA processing:.53:Reactome:R-HSA-72306 || Synthesis of wybutosine at G37 of tRNA(Phe):.01:Reactome:R-HSA-6782861 || tRNA modification in the nucleus and cytosol:.40:Reactome:R-HSA-6782315
BIRC7	BIRC7	Type 2 papillary renal cell carcinoma	Type 2 papillary renal cell carcinoma:-:WikiPathways:WP4241
TYRO3	TYRO3	Tyrosine Kinases / Adaptors	Tyrosine Kinases / Adaptors:-:Cell Signaling Technology:science-pathways-tyrosine
DDX11	DDX11	Unfolded Protein Response (UPR)	Unfolded Protein Response (UPR):.55:Reactome:R-HSA-381119 || XBP1(S) activates chaperone genes:.53:Reactome:R-HSA-381038 || IRE1alpha activates chaperones:.55:Reactome:R-HSA-381070
ENTPD1	ENTPD1	UTP and CTP dephosphorylation I	UTP and CTP dephosphorylation I:-:PubChem:BioCyc:HUMAN_PWY-7185 || UTP and CTP dephosphorylation II:.01:PubChem:BioCyc:HUMAN_PWY-7177
COL18A1	COL18A1	Validated nuclear estrogen receptor alpha network	Validated nuclear estrogen receptor alpha network:-:PubChem:Pathway Interaction Database:era_genomic_pathway
LCOR	LCOR	Validated nuclear estrogen receptor alpha network	Validated nuclear estrogen receptor alpha network:-:PubChem:Pathway Interaction Database:era_genomic_pathway
DNTT	DNTT	Validated targets of C-MYC transcriptional repression	Validated targets of C-MYC transcriptional repression:-:PubChem:Pathway Interaction Database:myc_represspathway
ARFRP1	ARFRP1	Vesicle-mediated transport	Vesicle-mediated transport:.94:Reactome:R-HSA-5653656 || Membrane Trafficking:.94:Reactome:R-HSA-199991
RALBP1	RALBP1	Vinka Alkaloid Pathway, Pharmacokinetics	Vinka Alkaloid Pathway, Pharmacokinetics:-:PharmGKB:PA150981002
KCNQ2	KCNQ2	Vitamin D-sensitive calcium signaling in depression	Vitamin D-sensitive calcium signaling in depression:-:WikiPathways:WP4698
