# Supplementary material for: Using the collaborative cross to identify the role of host genetics in defining the murine gut microbiome
Source: Microbiome. 2023 Jul 8;11:149. doi: 10.1186/s40168-023-01552-8 (PMC10329326; doi:10.1186/s40168-023-01552-8)
Supplement: Supplementary file 13 — Additional file 12: Table S8. Enrichment Analysis. [file 40168_2023_1552_MOESM12_ESM.xlsx]

## Sheet: KEG Pathways
Term	Pvalue	Combined Score	Genes
Protein digestion and absorption	0.00229558	199.4	COL18A1;COL20A1
Arginine and proline metabolism	0.00354605	30.1767	SMOX;SAT2;HOGA1;ALDH18A1;L3HYPDH
Inflammatory mediator regulation of TRP channels	0.00980185	23.3998	PLA2G4F;PRKCH;PLA2G4E;TRPV3
Vitamin digestion and absorption	0.0166748	273.33	SLC19A1
alpha-Linolenic acid metabolism	0.0189553	40.6563	PLA2G4F;PLA2G4E
Linoleic acid metabolism	0.0250924	32.1772	PLA2G4F;PLA2G4E
Vascular smooth muscle contraction	0.0269549	13.2981	PLA2G4F;PRKCH;PLA2G4E;MYH10
Starch and sucrose metabolism	0.0374656	22.7649	ENPP3;GANC
Inositol phosphate metabolism	0.038618	21.9152	ITPKA;PI4K2A
MAPK signaling pathway	0.0400191	7.98958	IL1A;PPM1A;PLA2G4F;PLA2G4E;MAPK8IP3;MAP3K5
Ferroptosis	0.0474472	18.4144	PRNP;SAT2
Adherens junction	0.0485845	66.1923	SORBS1

## Sheet: MGI Molecular Phenotype
Term	Pvalue	Combined Score	Genes
gliosis MP:0002183	2.24327e-05	126.925	LGI1;PRNP;BCL2L11;EEF1A2;ANKFY1;ASPA
clonic seizures MP:0003996	0.00016208	310.738	LGI1;CHRNA4;KCNQ2
small seminiferous tubules MP:0001153	0.000346245	72.308	PROKR2;EHD4;SPATA22;MAP7;ARID4A
increased T cell number MP:0005015	0.000636455	57.9671	ENTPD1;PRKCH;BCL2L11;ARID4A;CDS2
myelofibrosis MP:0011747	0.00105349	404.524	CLCN7;ARID4A
abnormal heart apex morphology MP:0012515	0.00146666	307.985	TCF21;MYH10
ectopic ovary MP:0011727	0.00146666	307.985	TCF21;BMP5
abnormal retinal blood vessel morphology MP:0010097	0.0017937	38.9819	COL18A1;NXN;SLC25A10;SYNE2;PPFIA2
heart hemorrhage MP:0009698	0.00194463	245.546	MYH10;LMF1
increased aggression MP:0005655	0.00211357	88.6724	RAP1GAP2;FRMD6;INO80
impaired wound healing MP:0001792	0.00249683	73.5053	PPM1A;PRKCH;DAAM1
decreased testis weight MP:0004852	0.00253423	24.1008	PROKR2;EHD4;SPATA22;EPB41L2;NPHP1;MAP7;MEIOB
Purkinje cell degeneration MP:0000876	0.00268798	44.0491	CLCN7;PRNP;EEF1A2;ANKFY1
abnormal seminiferous tubule epithelium morphology MP:0011750	0.00297513	66.7453	EPB41L2;MAP7;ARID4A
skin fibrosis MP:0009932	0.00309055	170.475	ALDH18A1;FBN1
hematoma MP:0008817	0.00326146	68.6824	RTEL1;SOX18;NUBP2
seizures MP:0002064	0.00363298	29.1839	LGI1;CHRNA4;KCNQ2;ADARB1;ASPA
increased mast cell number MP:0000324	0.0037563	146.411	ENPP3;FBN1
decreased lymphocyte cell number MP:0005016	0.00398744	23.3746	PRKCH;BCL2L11;ARID4A;SORBS1;SLC19A1;GLB1L2
enlarged cranium MP:0000439	0.00448247	127.593	COL18A1;FBN1
abnormal retinal bipolar cell morphology MP:0006073	0.00448247	127.593	MYH10;SYNE2
decreased skeletal muscle mass MP:0004819	0.00495145	26.0681	DNAJC5;SIX1;CAPN3;UBR1;EIF2AK4
hemopericardium MP:0005244	0.00507488	49.4343	TCF21;MYH10;FBN1
decreased neurotransmitter release MP:0003990	0.005268	112.524	CHRNA4;EEF1A2
abnormal ciliary body morphology MP:0005099	0.0055872	1138.86	COL18A1
abnormal pupil morphology MP:0001317	0.0055872	1138.86	COL18A1
dilated fourth ventricle MP:0000829	0.0055872	1138.86	COL18A1
abnormal lung vasculature morphology MP:0004007	0.0058029	45.7664	TCF21;MAPK8IP3;FBN1
increased dendritic cell number MP:0008126	0.00584777	98.5719	ADAL;ZBTB46
abnormal soleus morphology MP:0003081	0.00611183	100.221	MYOF;CAPN3
abnormal vascular endothelial cell physiology MP:0004003	0.00628031	93.4605	ENTPD1;SOX18
abnormal meiosis MP:0001930	0.00701294	90.0112	SPATA22;MEIOB
impaired lipolysis MP:0008033	0.00767493	748.3	COL18A1
decreased male germ cell number MP:0004901	0.00788377	26.18	EHD4;SPATA22;NPHP1;MAP7
split xiphoid process MP:0004678	0.0079703	81.4214	NXN;BMP5
decreased trophoblast giant cell number MP:0001713	0.00815079	76.819	RTEL1;MGA
abnormal placement of pupils MP:0006241	0.00836994	668.13	COL18A1
abnormal optic disk morphology MP:0008259	0.00882623	35.7654	COL18A1;NXN;PPFIA2
spongiform encephalopathy MP:0002654	0.0089829	74.1086	PRNP;ASPA
megacephaly MP:0000434	0.0089829	74.1086	KCNQ2;ASPA
increased circulating VLDL triglyceride level MP:0003975	0.00906449	602.215	COL18A1
abnormal brain morphology MP:0002152	0.00943794	16.3317	PRNP;COL18A1;ENTPD1;CHRNA4;PLCE1;ASPA
increased B cell number MP:0005014	0.00946311	23.8325	BCLAF1;PRKCH;BCL2L11;FBN1
abnormal tricuspid valve morphology MP:0002624	0.00975859	547.143	COL18A1
abnormal retinal horizontal cell morphology MP:0006068	0.00975859	547.143	SYNE2
decreased total body fat amount MP:0010025	0.00980755	11.5531	LGI1;PPP4R1;NXN;APLP2;TMOD2;SLC25A10;UBR1;CTDSPL2;PRDM10;ASPA
enlarged brain ventricles MP:0011380	0.0108977	31.4848	COL18A1;PRNP;MAPK8IP3
abnormal brain ependyma motile cilium morphology MP:0011056	0.0111454	460.534	COL18A1
decreased chemically-elicited antinociception MP:0001982	0.0111698	62.3601	CHRNA4;OPRL1
increased mature B cell number MP:0008210	0.0111698	62.3601	BCL2L11;BLNK
dilated lateral ventricles MP:0000825	0.0114557	30.5365	COL18A1;MAPK8IP3;MYH10
thin retinal outer nuclear layer MP:0008515	0.0132083	19.9689	CLCN7;NPHP1;MERTK;SYNE2
abnormal Muller cell morphology MP:0005547	0.0132223	369.139	SYNE2
abnormal basement membrane morphology MP:0004272	0.0132223	369.139	COL18A1
abnormal circulating enzyme level MP:0001570	0.0135659	53.3779	ACAD8;COL18A1
abnormal spermiation MP:0004182	0.0135659	53.3779	EHD4;NPHP1
absent oocytes MP:0004805	0.0135659	53.3779	SPATA22;MEIOB
abnormal embryonic tissue physiology MP:0008932	0.0137837	58.6061	DIDO1;DDX11
abnormal midface morphology MP:0030095	0.0137837	58.6061	SIX1;NUBP2
abnormal cell differentiation MP:0005076	0.0143984	49.5318	DIDO1;RTEL1
neurodegeneration MP:0002229	0.0144901	26.3866	LGI1;CLCN7;PRNP
abnormal tumor vascularization MP:0010144	0.01484	49.6479	IL1A;RHOJ
abnormal keratinocyte morphology MP:0002655	0.0152952	305.707	SYNE2
abnormal circulating insulin level MP:0001560	0.0152952	305.707	SORBS1
thin retinal outer plexiform layer MP:0008519	0.0152952	305.707	SYNE2
abnormal iris pigmentation MP:0005102	0.0159852	288.716	COL18A1
short photoreceptor inner segment MP:0008582	0.0159852	288.716	SYNE2
decreased retinal cone cell number MP:0008446	0.0159852	288.716	SYNE2
tonic seizures MP:0002826	0.0161636	46.322	LGI1;CLCN7
abnormal mammary gland morphology MP:0000627	0.0161636	46.322	PROKR2;NXN
shortened ST segment MP:0010571	0.0166748	273.33	COL20A1
increased embryonic epiblast cell apoptosis MP:0011191	0.0169975	48.7693	DIDO1;RAD51
abnormal retinal outer plexiform layer morphology MP:0003732	0.017364	259.337	SYNE2
decreased metastatic potential MP:0001273	0.0175356	43.3409	IL1A;RHOJ
abnormal placenta size MP:0004258	0.0175356	43.3409	ADARB1;MYH10
abnormal thalamus morphology MP:0000832	0.0175356	43.3409	PRNP;MAPK8IP3
abnormal white adipose tissue physiology MP:0005670	0.0175356	43.3409	FFAR4;SORBS1
increased vertical activity MP:0002574	0.0183679	22.6062	COL18A1;CHRNA4;NTSR1
failure of chorioallantoic fusion MP:0009657	0.0184465	40.6719	RTEL1;DDX11
abnormal hematopoietic system morphology/development MP:0002396	0.0187409	234.857	SLC19A1
abnormal corneal epithelium morphology MP:0006000	0.0187409	234.857	COL18A1
decreased bone mineral density MP:0000063	0.0188893	9.95239	RASSF2;RTN1;SPATA22;TMOD2;AKAP7;ASPA;BMP5;FBN1
decreased fibroblast cell migration MP:0011708	0.0189553	40.6563	APLP2;SYNE2
abnormal fetal cardiomyocyte morphology MP:0008788	0.0189553	40.6563	DAAM1;MYH10
small cranium MP:0005352	0.0204217	38.2283	CLCN7;BMP5
decreased bone trabecular spacing MP:0013631	0.0204953	41.3575	CLCN7;SNX10
small allantois MP:0004559	0.0204953	41.3575	RTEL1;DDX11
abnormal vertebral spinous process morphology MP:0004601	0.0204953	41.3575	TWSG1;BMP5
podocyte foot process effacement MP:0008140	0.020803	205.004	COL18A1
brain vacuoles MP:0008025	0.021934	36.0236	PRNP;ASPA
abnormal heart shape MP:0000277	0.021934	36.0236	TCF21;MYH10
no abnormal phenotype detected MP:0002169	0.0220297	7.67136	RTEL1;RTN1;SRMS;ZBTB46;OPRL1;DNTT;FRAT2;SLC17A9;SOX18;COL20A1;PAK6;PI4K2A;NTSR1
abnormal crypts of Lieberkuhn morphology MP:0000490	0.0228611	181.232	SLC19A1
decreased mean corpuscular volume MP:0002591	0.0232426	14.5231	EXD1;DNAH2;NXN;APLP2
decreased mean corpuscular hemoglobin concentration MP:0005642	0.0234644	19.3045	EXD1;NXN;APLP2
internal hemorrhage MP:0001634	0.0234644	19.3045	RHOJ;ADARB1;LMF1
irregularly shaped pupil MP:0001319	0.0234911	34.0144	COL18A1;NXN
abnormal ocular fundus morphology MP:0002864	0.0235462	174.358	SYNE2
decreased body temperature MP:0005534	0.0236994	33.1664	CHRNA4;NTSR1
increased fat cell size MP:0006094	0.0242309	167.928	SORBS1
decreased triglyceride level MP:0005318	0.0242309	167.928	SORBS1
cerebellum atrophy MP:0014185	0.0242642	35.6037	PRNP;JAM3
abnormal choroid plexus morphology MP:0000820	0.0249151	161.9	COL18A1
abnormal embryonic erythropoiesis MP:0004229	0.0250924	32.1772	DDRGK1;ADARB1
increased leukemia incidence MP:0002026	0.0250924	32.1772	BLNK;ARID4A
abnormal neural crest cell morphology MP:0009845	0.0252335	174.43	RTEL1
retina hypoplasia MP:0002984	0.0252335	174.43	SIX6
increased triiodothyronine level MP:0005474	0.0252335	174.43	DIDO1
increased vascular endothelial cell number MP:0006056	0.0252335	174.43	SOX18
abnormal liver size MP:0004848	0.0252335	174.43	HELZ2
enhanced long term potentiation MP:0003008	0.0253003	31.4201	ITPKA;OPRL1
abnormal heart ventricle morphology MP:0005294	0.0256776	11.5795	DLL4;RTEL1;DAAM1;IFT140;MYH10
increased fasting circulating glucose level MP:0013279	0.0265713	17.7274	COL18A1;ZGPAT;AVPI1
pallor MP:0003717	0.0267172	11.2275	DDRGK1;TCF21;ADARB1;SLC19A1;LMF1
dilated third ventricle MP:0000827	0.0267369	30.492	COL18A1;MYH10
abnormal response to new environment MP:0001413	0.0267369	30.492	CHRNA4;OPRL1
abnormal vitreous body morphology MP:0002699	0.0276476	141.172	COL18A1
increased prepulse inhibition MP:0009141	0.0282667	12.9215	RAP1GAP2;IL1A;PRKCH;PPFIA2
abnormal extraembryonic ectoderm morphology MP:0010736	0.0282916	31.0288	POFUT2;BMP5
absent common myeloid progenitor cells MP:0000239	0.0282916	31.0288	BUB1B;ADARB1
abnormal lymphopoiesis MP:0002401	0.0283296	136.701	SLC19A1
decreased energy expenditure MP:0004890	0.0284238	28.9417	FFAR4;FBN1
abnormal hippocampus pyramidal cell morphology MP:0009940	0.0284238	28.9417	CLCN7;NDEL1
decreased thymus weight MP:0004956	0.0284238	28.9417	RASSF2;EEF1A2
inner cell mass degeneration MP:0004965	0.0284238	28.9417	MNAT1;NDEL1
urinary incontinence MP:0003280	0.0293775	139.344	PI4K2A
increased lung elastance MP:0011044	0.0293775	139.344	ADAL
abnormal telomere morphology MP:0010207	0.0293775	139.344	RTEL1
abnormal thyroid hormone level MP:0005468	0.0293775	139.344	DIDO1
abnormal vibrissa number MP:0009003	0.0293775	139.344	SOX18
absent ectoplacental cavity MP:0011207	0.0293775	139.344	ARFRP1
abnormal retinal vasculature morphology MP:0002792	0.029616	12.5595	COL18A1;RHOJ;MERTK;PPFIA2
abnormal seminiferous tubule morphology MP:0002216	0.029616	12.5595	PROKR2;MAP7;ARID4A;SLC19A1
abnormal cell nucleus morphology MP:0003111	0.0296923	128.462	SYNE2
tremors MP:0000745	0.0299196	9.37128	CLCN7;PRNP;ENTPD1;EEF1A2;ANKFY1;ASPA
abnormal brain white matter morphology MP:0008026	0.0301523	27.5117	PRNP;ASPA
decreased common myeloid progenitor cell number MP:0008813	0.0301523	27.5117	RASSF2;DDRGK1
increased autoantibody level MP:0003725	0.0301523	27.5117	BCL2L11;FBN1
abnormal skin physiology MP:0005501	0.0301523	27.5117	SGPP1;FBN1
decreased physiological sensitivity to xenobiotic MP:0008874	0.0303047	12.3838	BCL2L11;FFAR4;PLCE1;MAP3K5
cyanosis MP:0001575	0.0315356	10.2292	BCLAF1;DAAM1;TCF21;MAPK8IP3;LMF1
abnormal aorta morphology MP:0000272	0.0319215	26.1894	BMP5;FBN1
increased osteoblast cell number MP:0004988	0.0319215	26.1894	CLCN7;NXN
decreased B cell number MP:0005017	0.0321025	10.1256	RASSF2;PRKCH;BLNK;ARID4A;CDS2
abnormal prepulse inhibition MP:0003088	0.0325653	27.3193	ADRA1D;NTSR1
abnormal adrenal gland physiology MP:0002909	0.0335041	114.982	SLC17A9
pituitary gland hypoplasia MP:0002659	0.0335041	114.982	SIX6
abnormal amniotic cavity morphology MP:0011199	0.0335041	114.982	DDX11
priapism MP:0003415	0.0335041	114.982	ADAL
vascular smooth muscle hypertrophy MP:0002975	0.0335041	114.982	ADAL
decreased lung compliance MP:0010896	0.0335041	114.982	ADAL
abnormal synaptic dopamine release MP:0010149	0.0335041	114.982	CHRNA4
decreased paraxial mesoderm size MP:0012183	0.0335041	114.982	DDX11
increased right ventricle systolic pressure MP:0010758	0.0335041	114.982	ADAL
abnormal thyroid gland physiology MP:0002876	0.0335041	114.982	DIDO1
enhanced conditioned place preference behavior MP:0009713	0.0335041	114.982	CHRNA4
abnormal diencephalon morphology MP:0000830	0.0337307	24.9637	MAPK8IP3;ASPA
abnormal lung development MP:0001176	0.0338052	15.0216	BCLAF1;MAPK8IP3;FBN1
abnormal retinal pigment epithelium morphology MP:0005201	0.0338052	15.0216	CLCN7;ARID4A;MERTK
atelectasis MP:0001177	0.0339316	24.5189	ADAL;KCNQ2
impaired hematopoiesis MP:0001606	0.0344477	105.422	SLC19A1
abnormal behavior MP:0004924	0.0347697	11.4251	ZFYVE27;PRPF6;TCTN3;SOX18
abnormal bone marrow morphology MP:0002397	0.0355789	23.825	CLCN7;ARID4A
abnormal retinal photoreceptor layer morphology MP:0003728	0.0355789	23.825	MERTK;SYNE2
abnormal iris morphology MP:0001322	0.0364791	97.6358	COL18A1
short photoreceptor outer segment MP:0008587	0.0364791	97.6358	SYNE2
abnormal enzyme/coenzyme level MP:0005319	0.0364791	97.6358	COL18A1
abnormal cranium morphology MP:0000438	0.0369289	10.9433	COL18A1;NXN;MYH10;BMP5
impaired acrosome reaction MP:0004542	0.0370736	24.2618	PRNP;PRND
abnormal homeostasis MP:0001764	0.0371554	95.2574	SLC19A1
abnormal cerebellar molecular layer MP:0000889	0.0374656	22.7649	PRNP;MYH10
lung hemorrhage MP:0001182	0.0374656	22.7649	LMF1;FBN1
impaired behavioral response to morphine MP:0009757	0.0376133	97.1769	OPRL1
increased airway resistance MP:0010935	0.0376133	97.1769	ADAL
abnormal cephalic neural fold morphology MP:0011259	0.0376133	97.1769	RTEL1
abnormal coping response MP:0003062	0.0376133	97.1769	ENTPD1
abnormal dermomyotome development MP:0004206	0.0376133	97.1769	RTEL1
non-pigmented tail tip MP:0005175	0.0376133	97.1769	PFAS
decreased freezing behavior MP:0020422	0.0378312	92.9769	COL20A1
abnormal retina morphology MP:0001325	0.0378465	8.24431	PRNP;COL18A1;ARID4A;SLC25A10;MERTK;MYH10
abnormal eye morphology MP:0002092	0.0382361	10.7571	ENTPD1;SLC17A9;OPRL1;PFAS
astrocytosis MP:0003354	0.0391671	13.52	CLCN7;PRNP;ASPA
abnormal embryonic tissue morphology MP:0002085	0.0393079	10.5139	RAD51;DDX11;MNAT1;BMP5
abnormal diaphragm morphology MP:0002279	0.0393898	21.7762	CAPN3;FBN1
increased retinal apoptosis MP:0030005	0.0393898	21.7762	MERTK;SYNE2
short maxilla MP:0000097	0.0399912	13.6136	SIX1;PFAS;BMP5
abnormal synapse morphology MP:0009538	0.0412037	82.8576	SYNE2
thick pulmonary interalveolar septum MP:0001179	0.0413508	20.8522	MAPK8IP3;FBN1
thin retinal inner nuclear layer MP:0008511	0.0413508	20.8522	CLCN7;SYNE2
expanded mesangial matrix MP:0011353	0.0413508	20.8522	COL18A1;BCL2L11
retarded hair growth MP:0000424	0.0417053	83.6559	SOX18
impaired smooth muscle contractility MP:0000740	0.0417053	83.6559	ENTPD1
increased circulating triiodothyronine level MP:0005480	0.0417053	83.6559	DIDO1
decreased embryonic epiblast cell proliferation MP:0011192	0.0417053	83.6559	DIDO1
abnormal gas homeostasis MP:0003948	0.0417053	83.6559	HELZ2
intestinal hypoperistalsis MP:0003290	0.0417053	83.6559	NTSR1
abnormal memory T cell physiology MP:0008051	0.0417053	83.6559	ZBTB46
alveolar process atrophy MP:0030466	0.0417053	83.6559	PFAS
decreased cranium length MP:0011862	0.0418051	21.7064	PFAS;BMP5
abnormal endplate potential MP:0002914	0.0418051	21.7064	DNAJC5;EEF1A2
impaired behavioral response to addictive substance MP:0009750	0.0418051	21.7064	CHRNA4;ADRA1D
increased circulating parathyroid hormone level MP:0002904	0.0418051	21.7064	CLCN7;SNX10
absent stapedial artery MP:0004666	0.0418051	21.7064	NXN;SIX1
impaired coordination MP:0001405	0.0435751	7.03823	PRNP;TMOD2;EEF1A2;ANKFY1;UBR1;MYH10;ASPA
thick epidermis MP:0001219	0.0438937	76.0427	SYNE2
abnormal colon morphology MP:0000495	0.0438937	76.0427	SLC19A1
abnormal kidney development MP:0000527	0.0445652	74.4873	SLC19A1
abnormal mitosis MP:0004046	0.0446598	9.7807	DIDO1;RTEL1;NUSAP1;BUB1B
abnormal hippocampus morphology MP:0000807	0.0449342	12.2244	PRNP;BCL2L11;MAPK8IP3
decreased T cell number MP:0005018	0.0451926	9.597	RASSF2;PRKCH;ARID4A;MERTK
long tibia MP:0004357	0.0453803	19.1762	PPP4R1;BMP5
abnormal embryonic epiblast morphology MP:0003886	0.0456606	12.3265	DIDO1;POFUT2;MGA
abnormal anterior visceral endoderm morphology MP:0008533	0.0457801	73.0776	POFUT2
abnormal awl hair morphology MP:0000400	0.0457801	73.0776	SOX18
abnormal cerebral cortex morphology MP:0000788	0.0460714	9.47491	CLCN7;PRNP;MAPK8IP3;MYH10
failure of tooth eruption MP:0000121	0.0467487	19.5451	CLCN7;SNX10
pale liver MP:0000603	0.0485845	66.1923	SLC19A1
holoprosencephaly MP:0005157	0.0486363	11.7475	TWSG1;TCTN3;TTBK2
abnormal urine homeostasis MP:0009643	0.0486724	17.8346	ACAD8;DIDO1
pericardial effusion MP:0005312	0.0489991	9.18677	DLL4;RTEL1;DAAM1;MYH10
abnormal cerebellum external granule cell layer morphology MP:0000872	0.049548	17.698	LGI1;MYH10
abnormal muscle morphology MP:0002108	0.049548	17.698	EEF1A2;CAPN3
arrest of male meiosis MP:0008261	0.0498342	11.3115	PROKR2;SPATA22;MAP7
abnormal myotome development MP:0000737	0.0498378	64.6015	RTEL1
pulmonary hypertension MP:0003548	0.0498378	64.6015	ADAL
abnormal behavioral response to addictive substance MP:0009748	0.0498378	64.6015	CHRNA4
abnormal pulmonary alveolar system morphology MP:0010899	0.0498378	64.6015	ADAL
abnormal Reichert's membrane morphology MP:0003954	0.0498378	64.6015	POFUT2
abnormal embryo morphology MP:0014134	0.0498378	64.6015	POFUT2
abnormal lymphangiogenesis MP:0008778	0.0498378	64.6015	ZBTB46
abnormal cervical lymph node morphology MP:0002351	0.0499343	70.3153	PRKCH
decreased circulating carnitine level MP:0003978	0.0499343	70.3153	ACAD8
abnormal ear shape MP:0000022	0.0499343	70.3153	BMP5
abnormal mononuclear cell morphology MP:0008247	0.0499343	70.3153	MERTK
abnormal optic tract morphology MP:0004267	0.0499343	70.3153	MAPK8IP3
increased allantois apoptosis MP:0003891	0.0499343	70.3153	DDX11
abnormal plasma cell differentiation MP:0008099	0.0499343	70.3153	BLNK
abnormal sphingolipid level MP:0012230	0.0499343	70.3153	ASPA
abnormal ureteric bud tip morphology MP:0011760	0.0499343	70.3153	TCF21
increased total lung capacity MP:0010937	0.0499343	70.3153	FBN1
