# Supplementary material for: Using the collaborative cross to identify the role of host genetics in defining the murine gut microbiome
Source: Microbiome. 2023 Jul 8;11:149. doi: 10.1186/s40168-023-01552-8 (PMC10329326; doi:10.1186/s40168-023-01552-8)
Supplement: Supplementary file 14 — Additional file 13: Table S9. Machine Learning Importance scores. [file 40168_2023_1552_MOESM13_ESM.xlsx]

## Sheet: Strain
S.no	Importance	Feature_Name
1	0.0289855	d__Bacteria.p__Bacteroidota.c__Bacteroidia.o__Bacteroidales.f__Tannerellaceae.g__Parabacteroides
2	0.0268828	d__Bacteria.p__Bacteroidota.c__Bacteroidia.o__Bacteroidales.f__Rikenellaceae.g__Rikenellaceae_RC9_gut_group
3	0.0258384	d__Bacteria.p__Bacteroidota.c__Bacteroidia.o__Bacteroidales.f__Marinifilaceae.g__Odoribacter
4	0.0230314	d__Bacteria.p__Bacteroidota.c__Bacteroidia.o__Bacteroidales.f__Prevotellaceae.g__Prevotellaceae_UCG.001
5	0.0213303	d__Bacteria.p__Campilobacterota.c__Campylobacteria.o__Campylobacterales.f__Helicobacteraceae.g__Helicobacter
6	0.0202547	d__Bacteria.p__Desulfobacterota.c__Desulfovibrionia.o__Desulfovibrionales.f__Desulfovibrionaceae.g__Bilophila
7	0.019318	d__Bacteria.p__Proteobacteria.c__Gammaproteobacteria.o__Burkholderiales.f__Sutterellaceae.g__Parasutterella
8	0.019004	d__Bacteria.p__Bacteroidota.c__Bacteroidia.o__Bacteroidales.f__Rikenellaceae.g__Rikenella
9	0.0189279	d__Bacteria.p__Bacteroidota.c__Bacteroidia.o__Bacteroidales.f__Muribaculaceae.g__Muribaculum
10	0.018766	d__Bacteria.p__Firmicutes.c__Bacilli.o__Erysipelotrichales.f__Erysipelotrichaceae.g__Dubosiella
11	0.0185333	d__Bacteria.p__Firmicutes.c__Clostridia.o__Clostridia_UCG.014.f__Clostridia_UCG.014.g__Clostridia_UCG.014
12	0.0184983	d__Bacteria.p__Deferribacterota.c__Deferribacteres.o__Deferribacterales.f__Deferribacteraceae.g__Mucispirillum
13	0.0178507	d__Bacteria.p__Bacteroidota.c__Bacteroidia.o__Bacteroidales.f__Bacteroidaceae.g__Bacteroides
14	0.0172538	d__Bacteria.p__Desulfobacterota.c__Desulfovibrionia.o__Desulfovibrionales.f__Desulfovibrionaceae.g__Desulfovibrio
15	0.0165449	d__Bacteria.p__Firmicutes.c__Clostridia.o__Lachnospirales.f__Lachnospiraceae.g__GCA.900066575
16	0.0160377	d__Bacteria.p__Firmicutes.c__Clostridia.o__Lachnospirales.f__Lachnospiraceae.g__Roseburia
17	0.0160176	d__Bacteria.p__Firmicutes.c__Clostridia.o__Lachnospirales.f__Lachnospiraceae.g__Lachnospiraceae_FCS020_group
18	0.0158281	d__Bacteria.p__Firmicutes.c__Clostridia.o__Oscillospirales.f__UCG.010.g__UCG.010
19	0.0156635	d__Bacteria.p__Firmicutes.c__Clostridia.o__Lachnospirales.f__Lachnospiraceae.g__uncultured
20	0.0155542	d__Bacteria.p__Firmicutes.c__Bacilli.o__Acholeplasmatales.f__Acholeplasmataceae.g__Anaeroplasma
21	0.0154602	d__Bacteria.p__Proteobacteria.c__Alphaproteobacteria.o__Rhodospirillales.f__uncultured.g__uncultured
22	0.015402	d__Bacteria.p__Firmicutes.c__Clostridia.o__Oscillospirales.f__Oscillospiraceae.g__Colidextribacter
23	0.0151611	d__Bacteria.p__Firmicutes.c__Clostridia.o__Oscillospirales.f__Butyricicoccaceae.g__UCG.009
24	0.0150527	d__Bacteria.p__Actinobacteriota.c__Actinobacteria.o__Bifidobacteriales.f__Bifidobacteriaceae.g__Bifidobacterium
25	0.0150015	d__Bacteria.p__Firmicutes.c__Clostridia.o__Lachnospirales.f__Lachnospiraceae.g__Acetatifactor
26	0.0149337	d__Bacteria.p__Bacteroidota.c__Bacteroidia.o__Bacteroidales.f__Rikenellaceae.g__Alistipes
27	0.0147128	d__Bacteria.p__Firmicutes.c__Bacilli.o__Lactobacillales.f__Lactobacillaceae.g__Lactobacillus
28	0.0146894	d__Bacteria.p__Firmicutes.c__Clostridia.o__Oscillospirales.f__Ruminococcaceae.g__Ruminococcaceae
29	0.0144621	d__Bacteria.p__Firmicutes.c__Clostridia.o__Lachnospirales.f__Lachnospiraceae.g__.Eubacterium._xylanophilum_group
30	0.0144421	d__Bacteria.p__Cyanobacteria.c__Vampirivibrionia.o__Gastranaerophilales.f__Gastranaerophilales.g__Gastranaerophilales
31	0.0142351	d__Bacteria.p__Bacteroidota.c__Bacteroidia.o__Bacteroidales.f__Prevotellaceae.g__Alloprevotella
32	0.0132181	d__Bacteria.p__Firmicutes.c__Clostridia.o__Peptococcales.f__Peptococcaceae.g__Peptococcus
33	0.0131132	d__Bacteria.p__Firmicutes.c__Clostridia.o__Lachnospirales.f__Lachnospiraceae.g__Blautia
34	0.0129905	d__Bacteria.p__Patescibacteria.c__Saccharimonadia.o__Saccharimonadales.f__Saccharimonadaceae.g__Candidatus_Saccharimonas
35	0.012924	d__Bacteria.p__Firmicutes.c__Clostridia.o__Lachnospirales.f__Lachnospiraceae.g__A1
36	0.0128093	d__Bacteria.p__Firmicutes.c__Clostridia.o__Lachnospirales.f__Lachnospiraceae.g__Lachnoclostridium
37	0.0125759	d__Bacteria.p__Firmicutes.c__Clostridia.o__Lachnospirales.f__Lachnospiraceae.g__Lachnospiraceae_UCG.006
38	0.0124997	d__Bacteria.p__Firmicutes.c__Clostridia.o__Oscillospirales.f__Ruminococcaceae.g__Incertae_Sedis
39	0.0124582	d__Bacteria.p__Firmicutes.c__Clostridia.o__Oscillospirales.f__Ruminococcaceae.g__Anaerotruncus
40	0.0121263	d__Bacteria.p__Firmicutes.c__Clostridia.o__Clostridia_vadinBB60_group.f__Clostridia_vadinBB60_group.g__Clostridia_vadinBB60_group
41	0.011778	d__Bacteria.p__Firmicutes.c__Clostridia.o__Oscillospirales.f__Oscillospiraceae.g__NK4A214_group
42	0.0116924	d__Bacteria.p__Firmicutes.c__Clostridia.o__Oscillospirales.f__Ruminococcaceae.g__Ruminococcus
43	0.0116732	d__Bacteria.p__Firmicutes.c__Clostridia.o__Lachnospirales.f__Lachnospiraceae.g__Tuzzerella
44	0.0116171	d__Bacteria.p__Firmicutes.c__Bacilli.o__RF39.f__RF39.g__RF39
45	0.0116058	d__Bacteria.p__Firmicutes.c__Bacilli.o__Erysipelotrichales.f__Erysipelatoclostridiaceae.g__Erysipelatoclostridium
46	0.0114363	d__Bacteria.p__Firmicutes.c__Clostridia.o__Oscillospirales.f__Oscillospiraceae.g__Oscillibacter
47	0.0111726	d__Bacteria.p__Firmicutes.c__Clostridia.o__Lachnospirales.f__Lachnospiraceae.g__Lachnospiraceae_UCG.001
48	0.0109221	d__Bacteria.p__Firmicutes.c__Clostridia.o__Oscillospirales.f__Ruminococcaceae.g__uncultured
49	0.0107937	d__Bacteria.p__Firmicutes.c__Clostridia.o__Oscillospirales.f__Oscillospiraceae.g__A1
50	0.0106012	d__Bacteria.p__Firmicutes.c__Clostridia.o__Oscillospirales.f__Butyricicoccaceae.g__Butyricicoccus
51	0.0104452	d__Bacteria.p__Actinobacteriota.c__Coriobacteriia.o__Coriobacteriales.f__Eggerthellaceae.g__Enterorhabdus
52	0.00997099	d__Bacteria.p__Firmicutes.c__Clostridia.o__Oscillospirales.f__Ruminococcaceae.g__A1
53	0.0095997	d__Bacteria.p__Firmicutes.c__Clostridia.o__Lachnospirales.f__Lachnospiraceae.g__ASF356
54	0.00950537	d__Bacteria.p__Firmicutes.c__Clostridia.o__Lachnospirales.f__Lachnospiraceae.g__Lachnospiraceae_NK4A136_group
55	0.00936821	d__Bacteria.p__Firmicutes.c__Clostridia.o__Lachnospirales.f__Lachnospiraceae.g__Marvinbryantia
56	0.00897772	d__Bacteria.p__Bacteroidota.c__Bacteroidia.o__Bacteroidales.f__Muribaculaceae.g__Muribaculaceae
57	0.00887123	d__Bacteria.p__Firmicutes.c__Clostridia.o__Oscillospirales.f__Ruminococcaceae.g__UBA1819
58	0.0087545	d__Bacteria.p__Firmicutes.c__Clostridia.o__Lachnospirales.f__Lachnospiraceae.g__A2
59	0.00846636	d__Bacteria.p__Firmicutes.c__Bacilli.o__Erysipelotrichales.f__Erysipelotrichaceae.g__uncultured
60	0.00842143	d__Bacteria.p__Firmicutes.c__Clostridia.o__Peptostreptococcales.Tissierellales.f__Anaerovoracaceae.g__Family_XIII_AD3011_group
61	0.00832448	d__Bacteria.p__Firmicutes.c__Bacilli.o__Erysipelotrichales.f__Erysipelotrichaceae.g__Turicibacter
62	0.00818202	d__Bacteria.p__Firmicutes.c__Clostridia.o__Christensenellales.f__Christensenellaceae.g__uncultured
63	0.00781	d__Bacteria.p__Firmicutes.c__Clostridia.o__Oscillospirales.f__Oscillospiraceae.g__uncultured
64	0.00764728	d__Bacteria.p__Firmicutes.c__Clostridia.o__Peptococcales.f__Peptococcaceae.g__uncultured
65	0.00737986	d__Bacteria.p__Firmicutes.c__Bacilli.o__Erysipelotrichales.f__Erysipelotrichaceae.g__Faecalibaculum
66	0.00694309	d__Bacteria.p__Firmicutes.c__Clostridia.o__Peptostreptococcales.Tissierellales.f__Anaerovoracaceae.g__.Eubacterium._brachy_group
67	0.00684353	d__Bacteria.p__Firmicutes.c__Clostridia.o__Lachnospirales.f__Lachnospiraceae.g__.Eubacterium._ventriosum_group
68	0.00617738	d__Bacteria.p__Firmicutes.c__Clostridia.o__Peptostreptococcales.Tissierellales.f__Anaerovoracaceae.g__Family_XIII_UCG.001
69	0.00616104	d__Bacteria.p__Firmicutes.c__Clostridia.o__Peptostreptococcales.Tissierellales.f__Anaerovoracaceae.g__.Eubacterium._nodatum_group
70	0.0060203	d__Bacteria.p__Firmicutes.c__Clostridia.o__Oscillospirales.f__Oscillospiraceae.g__UCG.005
71	0.00601221	d__Bacteria.p__Firmicutes.c__Clostridia.o__Oscillospirales.f__Oscillospiraceae.g__Intestinimonas
72	0.00516043	d__Bacteria.p__Firmicutes.c__Clostridia.o__Oscillospirales.f__Ruminococcaceae.g__Harryflintia
73	0.00512999	d__Bacteria.p__Firmicutes.c__Bacilli.o__Erysipelotrichales.f__Erysipelotrichaceae.g__Erysipelotrichaceae
74	0.0047713	d__Bacteria.p__Firmicutes.c__Clostridia.o__Clostridiales.f__Clostridiaceae.g__Candidatus_Arthromitus
75	0.00471247	d__Bacteria.p__Firmicutes.c__Clostridia.o__Lachnospirales.f__Lachnospiraceae.g__Lachnospiraceae_UCG.010
76	0.00469298	d__Bacteria.p__Firmicutes.c__Clostridia.o__Monoglobales.f__Monoglobaceae.g__Monoglobus
77	0.00465041	d__Bacteria.p__Firmicutes.c__Clostridia.o__Peptostreptococcales.Tissierellales.f__Anaerovoracaceae.g__Anaerovorax
78	0.00460429	d__Bacteria.p__Firmicutes.c__Clostridia.o__Oscillospirales.f__Ruminococcaceae.g__Paludicola
79	0.004119	d__Bacteria.p__Actinobacteriota.c__Coriobacteriia.o__Coriobacteriales.f__Atopobiaceae.g__Coriobacteriaceae_UCG.002
80	0.0035275	d__Bacteria.p__Firmicutes.c__Clostridia.o__Oscillospirales.f__.Eubacterium._coprostanoligenes_group.g__.Eubacterium._coprostanoligenes_group
81	0.00324518	d__Bacteria.p__Proteobacteria.c__Gammaproteobacteria.o__Enterobacterales.f__Enterobacteriaceae.g__Escherichia.Shigella
82	0.00234452	d__Bacteria.p__Firmicutes.c__Bacilli.o__Erysipelotrichales.f__Erysipelatoclostridiaceae.g__Erysipelatoclostridiaceae
83	0.00147848	d__Bacteria.p__Firmicutes.c__Bacilli.o__Erysipelotrichales.f__Erysipelotrichaceae.g__A1

## Sheet: Health
S.no	Importance	Feature_Name
1	0.0694105	d__Bacteria.p__Bacteroidota.c__Bacteroidia.o__Bacteroidales.f__Prevotellaceae.g__Prevotellaceae_UCG.001
2	0.0608815	d__Bacteria.p__Firmicutes.c__Clostridia.o__Lachnospirales.f__Lachnospiraceae.g__Lachnospiraceae_UCG.006
3	0.045474	d__Bacteria.p__Proteobacteria.c__Gammaproteobacteria.o__Burkholderiales.f__Sutterellaceae.g__Parasutterella
4	0.0435509	d__Bacteria.p__Firmicutes.c__Clostridia.o__Lachnospirales.f__Lachnospiraceae.g__Lachnoclostridium
5	0.0364659	d__Bacteria.p__Firmicutes.c__Clostridia.o__Lachnospirales.f__Lachnospiraceae.g__GCA.900066575
6	0.0335562	d__Bacteria.p__Bacteroidota.c__Bacteroidia.o__Bacteroidales.f__Rikenellaceae.g__Rikenella
7	0.0319191	d__Bacteria.p__Firmicutes.c__Clostridia.o__Lachnospirales.f__Lachnospiraceae.g__ASF356
8	0.0318662	d__Bacteria.p__Deferribacterota.c__Deferribacteres.o__Deferribacterales.f__Deferribacteraceae.g__Mucispirillum
9	0.0313805	d__Bacteria.p__Firmicutes.c__Clostridia.o__Lachnospirales.f__Lachnospiraceae.g__Acetatifactor
10	0.0302769	d__Bacteria.p__Firmicutes.c__Clostridia.o__Oscillospirales.f__Ruminococcaceae.g__Paludicola
11	0.0273551	d__Bacteria.p__Proteobacteria.c__Alphaproteobacteria.o__Rhodospirillales.f__uncultured.g__uncultured
12	0.026345	d__Bacteria.p__Firmicutes.c__Clostridia.o__Oscillospirales.f__Ruminococcaceae.g__A1
13	0.0255963	d__Bacteria.p__Desulfobacterota.c__Desulfovibrionia.o__Desulfovibrionales.f__Desulfovibrionaceae.g__Desulfovibrio
14	0.0255456	d__Bacteria.p__Firmicutes.c__Clostridia.o__Oscillospirales.f__Oscillospiraceae.g__Oscillibacter
15	0.022109	d__Bacteria.p__Firmicutes.c__Clostridia.o__Oscillospirales.f__Butyricicoccaceae.g__UCG.009
16	0.0214269	d__Bacteria.p__Firmicutes.c__Clostridia.o__Oscillospirales.f__Butyricicoccaceae.g__Butyricicoccus
17	0.0212832	d__Bacteria.p__Firmicutes.c__Clostridia.o__Lachnospirales.f__Lachnospiraceae.g__Lachnospiraceae_FCS020_group
18	0.0206967	d__Bacteria.p__Firmicutes.c__Clostridia.o__Lachnospirales.f__Lachnospiraceae.g__Blautia
19	0.0200297	d__Bacteria.p__Bacteroidota.c__Bacteroidia.o__Bacteroidales.f__Muribaculaceae.g__Muribaculaceae
20	0.0160768	d__Bacteria.p__Bacteroidota.c__Bacteroidia.o__Bacteroidales.f__Bacteroidaceae.g__Bacteroides
21	0.0159271	d__Bacteria.p__Firmicutes.c__Clostridia.o__Oscillospirales.f__Oscillospiraceae.g__A1
22	0.0156989	d__Bacteria.p__Bacteroidota.c__Bacteroidia.o__Bacteroidales.f__Rikenellaceae.g__Alistipes
23	0.0148447	d__Bacteria.p__Firmicutes.c__Clostridia.o__Peptostreptococcales.Tissierellales.f__Anaerovoracaceae.g__.Eubacterium._brachy_group
24	0.0135538	d__Bacteria.p__Firmicutes.c__Clostridia.o__Oscillospirales.f__Ruminococcaceae.g__Anaerotruncus
25	0.012546	d__Bacteria.p__Firmicutes.c__Clostridia.o__Clostridia_vadinBB60_group.f__Clostridia_vadinBB60_group.g__Clostridia_vadinBB60_group
26	0.0123441	d__Bacteria.p__Firmicutes.c__Clostridia.o__Lachnospirales.f__Lachnospiraceae.g__A2
27	0.0122472	d__Bacteria.p__Firmicutes.c__Bacilli.o__Acholeplasmatales.f__Acholeplasmataceae.g__Anaeroplasma
28	0.0109134	d__Bacteria.p__Bacteroidota.c__Bacteroidia.o__Bacteroidales.f__Marinifilaceae.g__Odoribacter
29	0.0096537	d__Bacteria.p__Bacteroidota.c__Bacteroidia.o__Bacteroidales.f__Tannerellaceae.g__Parabacteroides
30	0.00946256	d__Bacteria.p__Firmicutes.c__Clostridia.o__Oscillospirales.f__Ruminococcaceae.g__uncultured
31	0.00932712	d__Bacteria.p__Firmicutes.c__Clostridia.o__Lachnospirales.f__Lachnospiraceae.g__Lachnospiraceae_UCG.010
32	0.00852166	d__Bacteria.p__Firmicutes.c__Clostridia.o__Lachnospirales.f__Lachnospiraceae.g__uncultured
33	0.0082026	d__Bacteria.p__Firmicutes.c__Clostridia.o__Oscillospirales.f__Oscillospiraceae.g__NK4A214_group
34	0.00812042	d__Bacteria.p__Firmicutes.c__Clostridia.o__Lachnospirales.f__Lachnospiraceae.g__Lachnospiraceae_UCG.001
35	0.00781858	d__Bacteria.p__Firmicutes.c__Clostridia.o__Peptococcales.f__Peptococcaceae.g__uncultured
36	0.00780326	d__Bacteria.p__Campilobacterota.c__Campylobacteria.o__Campylobacterales.f__Helicobacteraceae.g__Helicobacter
37	0.00772984	d__Bacteria.p__Firmicutes.c__Clostridia.o__Oscillospirales.f__Ruminococcaceae.g__Incertae_Sedis
38	0.00764856	d__Bacteria.p__Firmicutes.c__Clostridia.o__Lachnospirales.f__Lachnospiraceae.g__.Eubacterium._xylanophilum_group
39	0.00736584	d__Bacteria.p__Firmicutes.c__Clostridia.o__Oscillospirales.f__Oscillospiraceae.g__Colidextribacter
40	0.00713864	d__Bacteria.p__Firmicutes.c__Clostridia.o__Clostridia_UCG.014.f__Clostridia_UCG.014.g__Clostridia_UCG.014
41	0.00694447	d__Bacteria.p__Firmicutes.c__Clostridia.o__Oscillospirales.f__Oscillospiraceae.g__Intestinimonas
42	0.00678078	d__Bacteria.p__Firmicutes.c__Clostridia.o__Peptostreptococcales.Tissierellales.f__Anaerovoracaceae.g__Family_XIII_AD3011_group
43	0.00678034	d__Bacteria.p__Firmicutes.c__Clostridia.o__Clostridiales.f__Clostridiaceae.g__Candidatus_Arthromitus
44	0.00669531	d__Bacteria.p__Proteobacteria.c__Gammaproteobacteria.o__Enterobacterales.f__Enterobacteriaceae.g__Escherichia.Shigella
45	0.00666539	d__Bacteria.p__Firmicutes.c__Clostridia.o__Oscillospirales.f__Oscillospiraceae.g__uncultured
46	0.00637557	d__Bacteria.p__Firmicutes.c__Clostridia.o__Lachnospirales.f__Lachnospiraceae.g__Roseburia
47	0.00636336	d__Bacteria.p__Firmicutes.c__Clostridia.o__Lachnospirales.f__Lachnospiraceae.g__Tuzzerella
48	0.00622067	d__Bacteria.p__Firmicutes.c__Bacilli.o__Erysipelotrichales.f__Erysipelotrichaceae.g__Erysipelotrichaceae
49	0.00613079	d__Bacteria.p__Firmicutes.c__Clostridia.o__Lachnospirales.f__Lachnospiraceae.g__.Eubacterium._ventriosum_group
50	0.00611503	d__Bacteria.p__Firmicutes.c__Bacilli.o__Erysipelotrichales.f__Erysipelotrichaceae.g__uncultured
51	0.00602355	d__Bacteria.p__Firmicutes.c__Clostridia.o__Oscillospirales.f__UCG.010.g__UCG.010
52	0.00533971	d__Bacteria.p__Desulfobacterota.c__Desulfovibrionia.o__Desulfovibrionales.f__Desulfovibrionaceae.g__Bilophila
53	0.00519416	d__Bacteria.p__Firmicutes.c__Clostridia.o__Oscillospirales.f__Ruminococcaceae.g__Harryflintia
54	0.00517406	d__Bacteria.p__Firmicutes.c__Clostridia.o__Lachnospirales.f__Lachnospiraceae.g__Lachnospiraceae_NK4A136_group
55	0.00501537	d__Bacteria.p__Bacteroidota.c__Bacteroidia.o__Bacteroidales.f__Rikenellaceae.g__Rikenellaceae_RC9_gut_group
56	0.00489134	d__Bacteria.p__Firmicutes.c__Clostridia.o__Peptostreptococcales.Tissierellales.f__Anaerovoracaceae.g__Family_XIII_UCG.001
57	0.00488751	d__Bacteria.p__Firmicutes.c__Clostridia.o__Lachnospirales.f__Lachnospiraceae.g__A1
58	0.00484121	d__Bacteria.p__Firmicutes.c__Bacilli.o__Erysipelotrichales.f__Erysipelatoclostridiaceae.g__Erysipelatoclostridium
59	0.0046626	d__Bacteria.p__Firmicutes.c__Clostridia.o__Christensenellales.f__Christensenellaceae.g__uncultured
60	0.00447702	d__Bacteria.p__Firmicutes.c__Clostridia.o__Lachnospirales.f__Lachnospiraceae.g__Marvinbryantia
61	0.00420081	d__Bacteria.p__Firmicutes.c__Clostridia.o__Oscillospirales.f__.Eubacterium._coprostanoligenes_group.g__.Eubacterium._coprostanoligenes_group
62	0.00406423	d__Bacteria.p__Bacteroidota.c__Bacteroidia.o__Bacteroidales.f__Prevotellaceae.g__Alloprevotella
63	0.0036967	d__Bacteria.p__Firmicutes.c__Clostridia.o__Oscillospirales.f__Ruminococcaceae.g__Ruminococcaceae
64	0.00359159	d__Bacteria.p__Firmicutes.c__Clostridia.o__Oscillospirales.f__Ruminococcaceae.g__Ruminococcus
65	0.00351097	d__Bacteria.p__Patescibacteria.c__Saccharimonadia.o__Saccharimonadales.f__Saccharimonadaceae.g__Candidatus_Saccharimonas
66	0.00349306	d__Bacteria.p__Actinobacteriota.c__Actinobacteria.o__Bifidobacteriales.f__Bifidobacteriaceae.g__Bifidobacterium
67	0.00312427	d__Bacteria.p__Bacteroidota.c__Bacteroidia.o__Bacteroidales.f__Muribaculaceae.g__Muribaculum
68	0.00288	d__Bacteria.p__Firmicutes.c__Bacilli.o__Erysipelotrichales.f__Erysipelatoclostridiaceae.g__Erysipelatoclostridiaceae
69	0.00255297	d__Bacteria.p__Actinobacteriota.c__Coriobacteriia.o__Coriobacteriales.f__Eggerthellaceae.g__Enterorhabdus
70	0.00172741	d__Bacteria.p__Firmicutes.c__Bacilli.o__Lactobacillales.f__Lactobacillaceae.g__Lactobacillus
71	0.00146411	d__Bacteria.p__Firmicutes.c__Clostridia.o__Peptostreptococcales.Tissierellales.f__Anaerovoracaceae.g__Anaerovorax
72	0.000779221	d__Bacteria.p__Firmicutes.c__Bacilli.o__RF39.f__RF39.g__RF39
73	0.000740741	d__Bacteria.p__Firmicutes.c__Clostridia.o__Oscillospirales.f__Ruminococcaceae.g__UBA1819
74	0.000481481	d__Bacteria.p__Firmicutes.c__Clostridia.o__Peptostreptococcales.Tissierellales.f__Anaerovoracaceae.g__.Eubacterium._nodatum_group
75	0	d__Bacteria.p__Actinobacteriota.c__Coriobacteriia.o__Coriobacteriales.f__Atopobiaceae.g__Coriobacteriaceae_UCG.002
76	0	d__Bacteria.p__Cyanobacteria.c__Vampirivibrionia.o__Gastranaerophilales.f__Gastranaerophilales.g__Gastranaerophilales
77	0	d__Bacteria.p__Firmicutes.c__Bacilli.o__Erysipelotrichales.f__Erysipelotrichaceae.g__A1
78	0	d__Bacteria.p__Firmicutes.c__Bacilli.o__Erysipelotrichales.f__Erysipelotrichaceae.g__Dubosiella
79	0	d__Bacteria.p__Firmicutes.c__Bacilli.o__Erysipelotrichales.f__Erysipelotrichaceae.g__Faecalibaculum
80	0	d__Bacteria.p__Firmicutes.c__Bacilli.o__Erysipelotrichales.f__Erysipelotrichaceae.g__Turicibacter
81	0	d__Bacteria.p__Firmicutes.c__Clostridia.o__Monoglobales.f__Monoglobaceae.g__Monoglobus
82	0	d__Bacteria.p__Firmicutes.c__Clostridia.o__Oscillospirales.f__Oscillospiraceae.g__UCG.005
83	0	d__Bacteria.p__Firmicutes.c__Clostridia.o__Peptococcales.f__Peptococcaceae.g__Peptococcus
